# Supplementary material for: Reducing dynamical electron scattering reveals hydrogen atoms
Source: Acta Crystallogr A Found Adv. 2019 Jan 1;75(Pt 1):82–93. doi: 10.1107/S2053273318013918 (PMC6302931; doi:10.1107/S2053273318013918)
Supplement: Supplementary file 1 [file a-75-00082-sup1.cif]

##############################################################################
#                                                                            #
# This CIF contains the data in a paper accepted for publication in          #
# Acta Crystallographica Section A. It conforms to the requirements of       #
# Notes for Authors for Acta Crystallographica Section A, and has been       #
# peer reviewed under the auspices of the IUCr Commission on Journals.       #
#                                                                            #
# Full details of the Crystallographic Information File format               #
# are given in the paper "The Crystallographic Information File (CIF):       #
# a New Standard Archive File for Crystallography" by S. R. Hall, F. H.      #
# Allen and I. D. Brown [Acta Cryst. (1991), A47, 655-685].                  #
#                                                                            #
# The current version of the core CIF dictionary is obtainable from          #
# ftp://ftp.iucr.org/pub/cif_core.dic.                                       #
#                                                                            #
# Software is freely available for graphical display of the structure(s)     #
# in this CIF. For information consult the CIF software page                 #
# http://www.iucr.org/resources/cif/software.                                #
#                                                                            #
# This file may be used for bona fide research purposes within the           #
# scientific community so long as proper attribution is given to the journal # 
# article from which it was obtained.                                        #
#                                                                            #
##############################################################################
data_IRELOH
_database_code_depnum_ccdc_archive 'CCDC 1870980'
#==============================================================================

# PROCESSING SUMMARY (IUCr Office Use Only)

_journal_date_recd_electronic     2018-07-17
_journal_date_accepted     2018-10-02
_journal_name_full     'Acta Crystallographica, Section A'
_journal_year     2019
_journal_volume     75
_journal_issue      1
_journal_page_first     0
_journal_page_last     0
_journal_paper_category     FA
_journal_paper_doi     10.1107/S2053273318013918
_journal_coeditor_code     TD5055

#==============================================================================

 
_audit_creation_method            'SHELXL-2014/7'
_shelx_SHELXL_version_number      '2014/7'
_chemical_name_systematic         ?
_chemical_name_common             ?
_chemical_melting_point           ?
_chemical_formula_moiety          ?
_chemical_formula_sum
 'C16 H18 O5' 
_chemical_formula_weight          290.16

loop_
 _atom_type_symbol
 _atom_type_description
 _atom_type_scat_dispersion_real
 _atom_type_scat_dispersion_imag
 _atom_type_scat_source
 'C'  'C'   0.0000   0.0000
 'International Tables Vol C Tables 4.2.6.8 and 6.1.1.4'
 'H'  'H'   0.0000   0.0000
 'International Tables Vol C Tables 4.2.6.8 and 6.1.1.4'
 'O'  'O'   0.0000   0.0000
 'International Tables Vol C Tables 4.2.6.8 and 6.1.1.4'
 
_space_group_crystal_system       orthorhombic
_space_group_IT_number            19
_space_group_name_H-M_alt         'P 21 21 21'
_space_group_name_Hall            'P 2ac 2ab'
 
_shelx_space_group_comment
;
The symmetry employed for this shelxl refinement is uniquely defined
by the following loop, which should always be used as a source of
symmetry information in preference to the above space-group names.
They are only intended as comments.
;
 
loop_
 _space_group_symop_operation_xyz
 'x, y, z'
 '-x+1/2, -y, z+1/2'
 '-x, y+1/2, -z+1/2'
 'x+1/2, -y+1/2, -z'
 
_cell_length_a                    8.0150(16)
_cell_length_b                    10.015(2)
_cell_length_c                    17.703(4)
_cell_angle_alpha                 90
_cell_angle_beta                  90
_cell_angle_gamma                 90
_cell_volume                      1421.0(5)
_cell_formula_units_Z             4
_cell_measurement_temperature     77
_cell_measurement_reflns_used     6096
_cell_measurement_theta_min       ?
_cell_measurement_theta_max       ?
 
_exptl_crystal_description        ?
_exptl_crystal_colour             ?
_exptl_crystal_density_meas       ?
_exptl_crystal_density_method     ?
_exptl_crystal_density_diffrn     1.356          
_exptl_crystal_F_000              238
_exptl_transmission_factor_min    ?
_exptl_transmission_factor_max    ?
_exptl_crystal_size_max           ?
_exptl_crystal_size_mid           ?
_exptl_crystal_size_min           ?
_exptl_absorpt_coefficient_mu     0.081
_shelx_estimated_absorpt_T_min    ?
_shelx_estimated_absorpt_T_max    ?
_exptl_absorpt_correction_type    ?
_exptl_absorpt_correction_T_min   ?
_exptl_absorpt_correction_T_max   ?
_exptl_absorpt_process_details    ?
_exptl_absorpt_special_details    ?
_diffrn_ambient_temperature       77
_diffrn_radiation_wavelength      0.02508
_diffrn_radiation_type            'Electron diffraction'
_diffrn_source                    'FEG 200[kV]'
_diffrn_measurement_device_type   'FEI Polara TEM'
_diffrn_measurement_method        'Rotation method'
_diffrn_detector_area_resol_mean  ?
_diffrn_reflns_number             6096
_diffrn_reflns_av_unetI/netI      0.1609
_diffrn_reflns_av_R_equivalents   0.1576
_diffrn_reflns_limit_h_min        -9
_diffrn_reflns_limit_h_max        8
_diffrn_reflns_limit_k_min        -11
_diffrn_reflns_limit_k_max        10
_diffrn_reflns_limit_l_min        -21
_diffrn_reflns_limit_l_max        21
_diffrn_reflns_theta_min          0.081
_diffrn_reflns_theta_max          0.882
_diffrn_reflns_theta_full         0.862
_diffrn_measured_fraction_theta_max   0.834
_diffrn_measured_fraction_theta_full  0.853
_diffrn_reflns_Laue_measured_fraction_max    0.834
_diffrn_reflns_Laue_measured_fraction_full   0.853
_diffrn_reflns_point_group_measured_fraction_max   0.835
_diffrn_reflns_point_group_measured_fraction_full  0.859
_reflns_number_total              2295
_reflns_number_gt                 1899
_reflns_threshold_expression      'I > 2\s(I)'
_reflns_Friedel_coverage          0.723
_reflns_Friedel_fraction_max      0.837
_reflns_Friedel_fraction_full     0.868
 
_reflns_special_details
;
 Reflections were merged by SHELXL according to the crystal
 class for the calculation of statistics and refinement.
 
 _reflns_Friedel_fraction is defined as the number of unique
 Friedel pairs measured divided by the number that would be
 possible theoretically, ignoring centric projections and
 systematic absences.
;
 
_computing_data_collection        ?
_computing_cell_refinement        ?
_computing_data_reduction         ?
_computing_structure_solution     ?
_computing_structure_refinement 'SHELXL-2014/7 (Sheldrick, 2014)'
_computing_molecular_graphics     ?
_computing_publication_material   ?
_refine_special_details           ?
_refine_ls_structure_factor_coef  Fsqd
_refine_ls_matrix_type            full
_refine_ls_weighting_scheme       calc
_refine_ls_weighting_details
'w=1/[\s^2^(Fo^2^)+(0.1527P)^2^+0.8359P] where P=(Fo^2^+2Fc^2^)/3'
_atom_sites_solution_primary      ?
_atom_sites_solution_secondary    ?
_atom_sites_solution_hydrogens    geom
_refine_ls_hydrogen_treatment     mixed
_refine_ls_extinction_method      none
_refine_ls_extinction_coef        .
_refine_ls_abs_structure_details
;
 All f" are zero, so absolute structure could not be determined
;
_refine_ls_abs_structure_Flack    ?
_chemical_absolute_configuration  ?
_refine_ls_number_reflns          2295
_refine_ls_number_parameters      196
_refine_ls_number_restraints      156
_refine_ls_R_factor_all           0.1681
_refine_ls_R_factor_gt            0.1495
_refine_ls_wR_factor_ref          0.3690
_refine_ls_wR_factor_gt           0.3531
_refine_ls_goodness_of_fit_ref    1.100
_refine_ls_restrained_S_all       1.070
_refine_ls_shift/su_max           0.750
_refine_ls_shift/su_mean          0.017
 
loop_
 _atom_site_label
 _atom_site_type_symbol
 _atom_site_fract_x
 _atom_site_fract_y
 _atom_site_fract_z
 _atom_site_U_iso_or_equiv
 _atom_site_adp_type
 _atom_site_occupancy
 _atom_site_site_symmetry_order  
 _atom_site_calc_flag
 _atom_site_refinement_flags_posn
 _atom_site_refinement_flags_adp
 _atom_site_refinement_flags_occupancy
 _atom_site_disorder_assembly
 _atom_site_disorder_group
C1 C 0.810(2) 0.3379(15) 0.5236(7) 0.023(3) Uani 1 1 d . U . . .
O1 O 0.871(3) 0.2401(14) 0.4944(8) 0.052(5) Uani 1 1 d . U . . .
C2 C 0.743(2) 0.3366(14) 0.6037(7) 0.021(3) Uani 1 1 d . U . . .
H2A H 0.6241 0.3183 0.6018 0.025 Uiso 1 1 calc R U . . .
H2B H 0.7953 0.2638 0.6309 0.025 Uiso 1 1 calc R U . . .
C4 C 0.9276(18) 0.5014(12) 0.6708(6) 0.015(3) Uani 1 1 d . U . . .
H4 H 1.0184 0.4500 0.6558 0.018 Uiso 1 1 calc R U . . .
C3 C 0.7692(17) 0.4633(13) 0.6478(6) 0.014(3) Uani 1 1 d . U . . .
C5 C 0.9551(19) 0.6101(13) 0.7141(7) 0.016(3) Uani 1 1 d . U . . .
O5 O 1.1117(15) 0.6509(12) 0.7373(6) 0.023(3) Uani 1 1 d . U . . .
H5 H 1.191(7) 0.586(6) 0.724(3) 0.024(15) Uiso 1 1 calc R . . . .
C6 C 0.821(2) 0.6935(14) 0.7361(8) 0.021(3) Uani 1 1 d . U . . .
H6 H 0.8403 0.7693 0.7651 0.025 Uiso 1 1 calc R U . . .
C7 C 0.6643(18) 0.6610(13) 0.7140(6) 0.014(2) Uani 1 1 d . U . . .
O7 O 0.5304(15) 0.7381(11) 0.7321(5) 0.017(2) Uani 1 1 d . U . . .
H7 H 0.573(3) 0.828(7) 0.761(4) 0.026 Uiso 1 1 calc R U . . .
C8 C 0.6326(17) 0.5495(12) 0.6692(6) 0.011(2) Uani 1 1 d . U . . .
C9 C 0.4559(19) 0.5178(12) 0.6472(6) 0.016(3) Uani 1 1 d . U . . .
O9 O 0.3622(17) 0.4667(11) 0.6916(6) 0.022(2) Uani 1 1 d . U . . .
C10 C 0.4020(18) 0.5592(13) 0.5710(6) 0.017(3) Uani 1 1 d . U . . .
H10 H 0.2927 0.5413 0.5565 0.020 Uiso 1 1 calc R U . . .
C11 C 0.5025(19) 0.6216(13) 0.5212(6) 0.017(3) Uani 1 1 d . U . . .
H11 H 0.6089 0.6463 0.5368 0.020 Uiso 1 1 calc R U . . .
C12 C 0.451(2) 0.6529(14) 0.4422(6) 0.018(3) Uani 1 1 d . U . . .
H12A H 0.4776 0.7452 0.4308 0.021 Uiso 1 1 calc R U . . .
H12B H 0.3310 0.6419 0.4374 0.021 Uiso 1 1 calc R U . . .
C13 C 0.5394(19) 0.5610(14) 0.3853(7) 0.021(3) Uani 1 1 d . U . . .
H13A H 0.5183 0.4690 0.3995 0.025 Uiso 1 1 calc R U . . .
H13B H 0.4905 0.5750 0.3358 0.025 Uiso 1 1 calc R U . . .
C14 C 0.7287(19) 0.5817(15) 0.3794(7) 0.022(3) Uani 1 1 d . U . . .
H14A H 0.7567 0.5944 0.3266 0.026 Uiso 1 1 calc R U . . .
H14B H 0.7569 0.6636 0.4057 0.026 Uiso 1 1 calc R U . . .
C15 C 0.8381(19) 0.4702(14) 0.4106(7) 0.021(3) Uani 1 1 d . U . . .
H15 H 0.8107 0.3869 0.3843 0.025 Uiso 1 1 calc R U . . .
C16 C 1.0191(18) 0.4938(14) 0.4046(7) 0.022(3) Uani 1 1 d . U . . .
H16A H 1.0780 0.4253 0.4316 0.032 Uiso 1 1 calc R U . . .
H16B H 1.0457 0.5794 0.4259 0.032 Uiso 1 1 calc R U . . .
H16C H 1.0516 0.4921 0.3524 0.032 Uiso 1 1 calc R U . . .
O16 O 0.7941(16) 0.4563(11) 0.4903(5) 0.019(2) Uani 1 1 d . U . . .
 
loop_
 _atom_site_aniso_label
 _atom_site_aniso_U_11
 _atom_site_aniso_U_22
 _atom_site_aniso_U_33
 _atom_site_aniso_U_23
 _atom_site_aniso_U_13
 _atom_site_aniso_U_12
C1 0.038(9) 0.015(5) 0.016(5) -0.002(4) 0.002(5) 0.009(5)
O1 0.104(14) 0.016(6) 0.036(6) 0.005(5) 0.021(8) 0.028(7)
C2 0.033(8) 0.011(6) 0.018(5) -0.003(4) 0.001(5) 0.008(5)
C4 0.022(6) 0.007(5) 0.016(5) 0.000(4) 0.000(4) 0.001(4)
C3 0.024(6) 0.008(5) 0.010(5) 0.001(4) -0.005(4) 0.002(4)
C5 0.022(6) 0.005(5) 0.020(6) -0.001(4) 0.003(4) 0.001(4)
O5 0.025(6) 0.026(7) 0.020(5) -0.006(5) 0.007(4) -0.002(4)
C6 0.023(5) 0.014(7) 0.025(6) -0.018(5) 0.002(4) -0.001(4)
C7 0.022(6) 0.006(5) 0.014(5) -0.005(4) 0.003(4) 0.001(4)
O7 0.028(6) 0.009(5) 0.015(4) 0.001(4) 0.001(4) 0.010(4)
C8 0.025(5) 0.002(5) 0.007(4) 0.002(4) -0.005(4) 0.001(3)
C9 0.029(6) 0.011(6) 0.008(4) 0.000(4) -0.001(4) -0.007(4)
O9 0.033(6) 0.012(6) 0.020(4) 0.008(4) 0.001(4) -0.003(4)
C10 0.026(7) 0.018(7) 0.006(4) 0.003(4) -0.005(4) -0.011(5)
C11 0.027(8) 0.015(7) 0.008(4) 0.010(4) -0.004(4) -0.004(5)
C12 0.028(8) 0.014(7) 0.010(5) 0.006(4) -0.002(4) 0.007(5)
C13 0.034(7) 0.017(7) 0.012(5) 0.009(5) 0.002(5) 0.003(5)
C14 0.032(6) 0.020(7) 0.013(5) 0.013(5) -0.001(4) 0.005(5)
C15 0.032(7) 0.013(7) 0.017(5) 0.001(5) -0.005(4) 0.009(5)
C16 0.036(7) 0.009(7) 0.020(6) 0.002(5) -0.001(5) 0.008(5)
O16 0.036(7) 0.013(5) 0.009(4) -0.001(3) -0.005(4) 0.011(4)
 
_geom_special_details
;
 All esds (except the esd in the dihedral angle between two l.s. planes)
 are estimated using the full covariance matrix.  The cell esds are taken
 into account individually in the estimation of esds in distances, angles
 and torsion angles; correlations between esds in cell parameters are only
 used when they are defined by crystal symmetry.  An approximate (isotropic)
 treatment of cell esds is used for estimating esds involving l.s. planes.
;
 
loop_
 _geom_bond_atom_site_label_1
 _geom_bond_atom_site_label_2
 _geom_bond_distance
 _geom_bond_site_symmetry_2
 _geom_bond_publ_flag
C1 O1 1.210(19) . ?
C1 O16 1.331(18) . ?
C1 C2 1.517(18) . ?
C2 C3 1.505(18) . ?
C2 H2A 0.9700 . ?
C2 H2B 0.9700 . ?
C4 C5 1.350(18) . ?
C4 C3 1.386(19) . ?
C4 H4 0.9300 . ?
C3 C8 1.445(18) . ?
C5 O5 1.382(18) . ?
C5 C6 1.41(2) . ?
O5 H5 0.94(8) . ?
C6 C7 1.36(2) . ?
C6 H6 0.9300 . ?
C7 O7 1.360(17) . ?
C7 C8 1.393(17) . ?
O7 H7 1.09(7) . ?
C8 C9 1.503(19) . ?
C9 O9 1.201(18) . ?
C9 C10 1.476(15) . ?
C10 C11 1.348(17) . ?
C10 H10 0.9300 . ?
C11 C12 1.493(16) . ?
C11 H11 0.9300 . ?
C12 C13 1.538(18) . ?
C12 H12A 0.9700 . ?
C12 H12B 0.9700 . ?
C13 C14 1.54(2) . ?
C13 H13A 0.9700 . ?
C13 H13B 0.9700 . ?
C14 C15 1.523(18) . ?
C14 H14A 0.9700 . ?
C14 H14B 0.9700 . ?
C15 O16 1.461(16) . ?
C15 C16 1.47(2) . ?
C15 H15 0.9800 . ?
C16 H16A 0.9600 . ?
C16 H16B 0.9600 . ?
C16 H16C 0.9600 . ?
 
loop_
 _geom_angle_atom_site_label_1
 _geom_angle_atom_site_label_2
 _geom_angle_atom_site_label_3
 _geom_angle
 _geom_angle_site_symmetry_1
 _geom_angle_site_symmetry_3
 _geom_angle_publ_flag
O1 C1 O16 124.8(13) . . ?
O1 C1 C2 122.4(13) . . ?
O16 C1 C2 112.8(11) . . ?
C3 C2 C1 115.4(12) . . ?
C3 C2 H2A 108.4 . . ?
C1 C2 H2A 108.4 . . ?
C3 C2 H2B 108.4 . . ?
C1 C2 H2B 108.4 . . ?
H2A C2 H2B 107.5 . . ?
C5 C4 C3 122.5(13) . . ?
C5 C4 H4 118.7 . . ?
C3 C4 H4 118.7 . . ?
C4 C3 C8 116.9(11) . . ?
C4 C3 C2 120.8(12) . . ?
C8 C3 C2 122.2(12) . . ?
C4 C5 O5 123.7(13) . . ?
C4 C5 C6 120.5(14) . . ?
O5 C5 C6 115.7(12) . . ?
C5 O5 H5 109.5 . . ?
C7 C6 C5 118.9(12) . . ?
C7 C6 H6 120.6 . . ?
C5 C6 H6 120.6 . . ?
C6 C7 O7 121.9(12) . . ?
C6 C7 C8 121.7(12) . . ?
O7 C7 C8 116.4(12) . . ?
C7 O7 H7 109.5 . . ?
C7 C8 C3 119.3(12) . . ?
C7 C8 C9 119.3(11) . . ?
C3 C8 C9 121.3(11) . . ?
O9 C9 C10 122.3(14) . . ?
O9 C9 C8 120.6(11) . . ?
C10 C9 C8 117.0(11) . . ?
C11 C10 C9 123.6(13) . . ?
C11 C10 H10 118.2 . . ?
C9 C10 H10 118.2 . . ?
C10 C11 C12 123.0(14) . . ?
C10 C11 H11 118.5 . . ?
C12 C11 H11 118.5 . . ?
C11 C12 C13 111.1(11) . . ?
C11 C12 H12A 109.4 . . ?
C13 C12 H12A 109.4 . . ?
C11 C12 H12B 109.4 . . ?
C13 C12 H12B 109.4 . . ?
H12A C12 H12B 108.0 . . ?
C14 C13 C12 114.8(12) . . ?
C14 C13 H13A 108.6 . . ?
C12 C13 H13A 108.6 . . ?
C14 C13 H13B 108.6 . . ?
C12 C13 H13B 108.6 . . ?
H13A C13 H13B 107.5 . . ?
C15 C14 C13 116.4(12) . . ?
C15 C14 H14A 108.2 . . ?
C13 C14 H14A 108.2 . . ?
C15 C14 H14B 108.2 . . ?
C13 C14 H14B 108.2 . . ?
H14A C14 H14B 107.3 . . ?
O16 C15 C16 108.8(11) . . ?
O16 C15 C14 106.3(11) . . ?
C16 C15 C14 115.0(12) . . ?
O16 C15 H15 108.9 . . ?
C16 C15 H15 108.9 . . ?
C14 C15 H15 108.9 . . ?
C15 C16 H16A 109.5 . . ?
C15 C16 H16B 109.5 . . ?
H16A C16 H16B 109.5 . . ?
C15 C16 H16C 109.5 . . ?
H16A C16 H16C 109.5 . . ?
H16B C16 H16C 109.5 . . ?
C1 O16 C15 119.3(11) . . ?
 
_refine_diff_density_max    0.172
_refine_diff_density_min   -0.188
_refine_diff_density_rms    0.052

_shelx_res_file
;

    N14_a.res created by SHELXL-2014/7


TITL N14_a.res in P2(1)2(1)2(1)
REM Old TITL N14 in P2(1)2(1)2(1)

REM SHELXT solution in P2(1)2(1)2(1)
REM R1 0.235,  Rweak 0.226,  Alpha 0.039,  Orientation as input
REM Flack x = -1.759 ( 5.350 ) from Parsons' quotients
REM Formula found by SHELXT:  C19 O2

CELL  0.02508   8.0150  10.0149  17.7032   90.000   90.000   90.000
ZERR    4.000   0.0016   0.0020   0.0036    0.000    0.000    0.000
LATT -1
SYMM 1/2-X, -Y, 1/2+Z
SYMM -X, 1/2+Y, 1/2-Z
SYMM 1/2+X, 1/2-Y, -Z
SFAC C  0.208  0.922  0.702  5.018  1.144 16.523  0.425 47.300  0.030 =
  0.0 0.0 11.500 0.770 12.010
SFAC H  0.042  0.991  0.103  3.924  0.205 11.597  0.170 31.984  0.006 =
  0.0 0.0 0.620 0.310 1.000
SFAC O  0.237  0.799  0.649  3.654  0.800 10.924  0.261 29.964  0.035 =
  0.0 0.0 18.200 0.660 16.000
UNIT 64 72 20
L.S. 10
BOND $H
RIGU
ACTA
XNPD 0.001
LIST 6
FMAP 2
PLAN 20
WGHT    0.152700    0.835900
FVAR       2.52846
C1    1    0.809895    0.337888    0.523582    11.00000    0.03829    0.01456 =
         0.01617   -0.00157    0.00243    0.00878
O1    3    0.870920    0.240113    0.494415    11.00000    0.10408    0.01613 =
         0.03611    0.00512    0.02075    0.02814
C2    1    0.742826    0.336644    0.603726    11.00000    0.03325    0.01101 =
         0.01767   -0.00285    0.00124    0.00775
AFIX  23
H2A   2    0.624078    0.318270    0.601791    11.00000   -1.20000
H2B   2    0.795307    0.263766    0.630891    11.00000   -1.20000
AFIX   0
C4    1    0.927579    0.501373    0.670824    11.00000    0.02187    0.00686 =
         0.01575    0.00002    0.00023    0.00143
AFIX  43
H4    2    1.018385    0.450000    0.655827    11.00000   -1.20000
AFIX   0
C3    1    0.769204    0.463319    0.647841    11.00000    0.02376    0.00774 =
         0.01022    0.00146   -0.00523    0.00173
C5    1    0.955071    0.610117    0.714129    11.00000    0.02210    0.00482 =
         0.02018   -0.00125    0.00298    0.00071
O5    3    1.111674    0.650947    0.737258    11.00000    0.02473    0.02558 =
         0.01968   -0.00648    0.00685   -0.00239
AFIX 148
H5    2    1.191112    0.585737    0.723772    11.00000    0.02350
AFIX   0
C6    1    0.821107    0.693480    0.736074    11.00000    0.02260    0.01402 =
         0.02508   -0.01769    0.00183   -0.00062
AFIX  43
H6    2    0.840284    0.769305    0.765132    11.00000   -1.20000
AFIX   0
C7    1    0.664330    0.660996    0.714044    11.00000    0.02154    0.00643 =
         0.01395   -0.00464    0.00258    0.00096
O7    3    0.530389    0.738070    0.732053    11.00000    0.02758    0.00927 =
         0.01517    0.00086    0.00103    0.01034
AFIX 148
H7    2    0.572869    0.828360    0.761004    11.00000   -1.50000
AFIX   0
C8    1    0.632594    0.549535    0.669221    11.00000    0.02465    0.00234 =
         0.00691    0.00232   -0.00521    0.00084
C9    1    0.455865    0.517815    0.647188    11.00000    0.02854    0.01065 =
         0.00794    0.00040   -0.00074   -0.00676
O9    3    0.362212    0.466684    0.691564    11.00000    0.03317    0.01200 =
         0.01995    0.00772    0.00099   -0.00308
C10   1    0.401985    0.559232    0.570995    11.00000    0.02562    0.01810 =
         0.00649    0.00320   -0.00461   -0.01134
AFIX  43
H10   2    0.292698    0.541307    0.556548    11.00000   -1.20000
AFIX   0
C11   1    0.502524    0.621620    0.521199    11.00000    0.02673    0.01538 =
         0.00793    0.00995   -0.00364   -0.00382
AFIX  43
H11   2    0.608940    0.646317    0.536797    11.00000   -1.20000
AFIX   0
C12   1    0.450790    0.652860    0.442159    11.00000    0.02804    0.01438 =
         0.01016    0.00582   -0.00156    0.00680
AFIX  23
H12A  2    0.477593    0.745156    0.430812    11.00000   -1.20000
H12B  2    0.331005    0.641873    0.437414    11.00000   -1.20000
AFIX   0
C13   1    0.539369    0.560976    0.385283    11.00000    0.03366    0.01720 =
         0.01195    0.00935    0.00211    0.00340
AFIX  23
H13A  2    0.518288    0.468966    0.399486    11.00000   -1.20000
H13B  2    0.490494    0.575008    0.335790    11.00000   -1.20000
AFIX   0
C14   1    0.728714    0.581719    0.379399    11.00000    0.03175    0.01998 =
         0.01319    0.01337   -0.00119    0.00515
AFIX  23
H14A  2    0.756738    0.594417    0.326582    11.00000   -1.20000
H14B  2    0.756894    0.663631    0.405708    11.00000   -1.20000
AFIX   0
C15   1    0.838119    0.470199    0.410574    11.00000    0.03161    0.01311 =
         0.01693    0.00070   -0.00491    0.00935
AFIX  13
H15   2    0.810711    0.386895    0.384313    11.00000   -1.20000
AFIX   0
C16   1    1.019141    0.493814    0.404600    11.00000    0.03552    0.00949 =
         0.01967    0.00193   -0.00054    0.00751
AFIX 137
H16A  2    1.077995    0.425342    0.431622    11.00000   -1.50000
H16B  2    1.045692    0.579391    0.425870    11.00000   -1.50000
H16C  2    1.051647    0.492092    0.352417    11.00000   -1.50000
AFIX   0
O16   3    0.794112    0.456344    0.490302    11.00000    0.03597    0.01257 =
         0.00922   -0.00093   -0.00470    0.01128
HKLF 4

REM  N14_a.res in P2(1)2(1)2(1)
REM R1 =  0.1495 for    1899 Fo > 4sig(Fo)  and  0.1681 for all    2295 data
REM    196 parameters refined using    156 restraints

END

WGHT      0.1539      0.7772

REM Highest difference peak  0.172,  deepest hole -0.188,  1-sigma level  0.052
Q1    1   0.8012  0.8018  0.3569  11.00000  0.05    0.17
Q2    1   0.5495  0.4611  0.5000  11.00000  0.05    0.16
Q3    1   0.6874  0.3859  0.5006  11.00000  0.05    0.16
Q4    1   0.8367  0.6986  0.3858  11.00000  0.05    0.16
Q5    1   1.0738  0.5385  0.3146  11.00000  0.05    0.16
Q6    1   0.3692  0.5020  0.4929  11.00000  0.05    0.16
Q7    1   0.5482  0.3830  0.5807  11.00000  0.05    0.16
Q8    1   0.7392  0.7640  0.3783  11.00000  0.05    0.16
Q9    1   0.4818  0.4715  0.5770  11.00000  0.05    0.15
Q10   1   0.9669  0.4391  0.2852  11.00000  0.05    0.14
Q11   1   0.9140  0.7678  0.3750  11.00000  0.05    0.14
Q12   1   0.4373  0.5063  0.7588  11.00000  0.05    0.14
Q13   1   0.3219  0.7585  0.3717  11.00000  0.05    0.14
Q14   1   1.1400  0.3551  0.2978  11.00000  0.05    0.14
Q15   1   1.0889  0.4730  0.7271  11.00000  0.05    0.13
Q16   1   0.8264  0.8460  0.7198  11.00000  0.05    0.13
Q17   1   0.2819  0.6408  0.5644  11.00000  0.05    0.13
Q18   1   0.6664  0.8701  0.7267  11.00000  0.05    0.13
Q19   1   0.4981  0.7705  0.3741  11.00000  0.05    0.13
Q20   1   0.8295  0.2455  0.3794  11.00000  0.05    0.13
;
_shelx_res_checksum   57192

_shelx_hkl_file
;
   0   0   2  136.90   30.61
   0   0  -2  132.69   29.61
   0   0   4   35.12   10.89
   0   0  -4   28.73    9.96
   0   0   6  465.36  101.36
   0   0  -6  475.14  103.51
   0   0   8 1978.34  428.80
   0   0  -8 2022.12  438.24
   0   0  10  330.96   73.12
   0   0 -10  338.68   74.71
   0   0  12  829.36  180.75
   0   0 -12  905.49  197.23
   0   0  14   48.49   14.55
   0   0 -14   50.67   15.03
   0   0  16   37.75   12.49
   0   0 -16   29.78   11.36
   0   0  18   98.19   24.37
   0   0 -18  112.44   27.49
   0   0  20   13.32    8.67
   0   0 -20   19.03    9.75
   0  -1   2 1956.03  161.01
   0  -1   2 2446.97  505.87
   0   1  -2 2240.98  179.64
   0   1  -2 3646.85  753.83
   0  -1   3 1331.20  275.42
   0   1  -3 1407.58  291.21
   0  -1   4 9999.00 2066.75
   0   1  -4 6343.57 1310.60
   0  -1   5  703.11  152.60
   0  -1   5  793.14  164.27
   0   1  -5  721.99  156.63
   0   1  -5  924.37  191.31
   0  -1   6 3300.10  714.35
   0  -1   6 3473.48  717.95
   0   1  -6 3308.68  716.24
   0   1  -6 3294.09  680.87
   0  -1   7 6776.15 1465.94
   0  -1   7 3724.95  769.88
   0   1  -7 4567.79  988.74
   0   1  -7 3852.84  796.40
   0   1   8 2489.88  539.52
   0  -1   8 1871.91  405.71
   0  -1   8 1735.45  358.93
   0  -1  -8 2702.73  585.60
   0   1  -8 2132.83  462.18
   0   1  -8 1932.00  399.62
   0   1   9   35.88   12.01
   0  -1   9   57.08   15.03
   0  -1   9   38.63   10.70
   0  -1  -9   95.27   23.21
   0   1  -9   49.47   13.53
   0   1  -9   68.83   16.00
   0   1  10   30.75   11.78
   0  -1  10   57.57   15.48
   0  -1  10   19.23    7.67
   0  -1 -10   79.61   20.49
   0   1 -10   20.56    9.30
   0   1 -10   40.86   11.59
   0   1  11 3165.35  685.94
   0  -1  11 2452.98  531.62
   0  -1  11 2150.86  445.02
   0  -1 -11 3075.23  666.37
   0   1 -11 2454.69  531.97
   0   1 -11 2070.18  428.20
   0   1  12  920.94  200.75
   0  -1  12  754.86  164.53
   0  -1  12  689.20  143.34
   0  -1 -12  862.57  188.05
   0   1 -12  630.07  137.67
   0   1 -12  628.95  130.81
   0   1  13  240.75   54.20
   0  -1  13  227.10   50.90
   0  -1  13  265.38   56.26
   0  -1 -13  315.94   70.22
   0   1 -13  215.17   48.78
   0   1 -13  231.05   49.13
   0   1  14  317.82   70.84
   0  -1  14  282.46   62.91
   0  -1  14  313.45   66.29
   0  -1 -14  396.10   87.54
   0   1 -14  267.52   59.75
   0   1 -14  310.79   65.69
   0   1  15  112.95   27.52
   0  -1  15   60.47   16.77
   0  -1  15   60.43   15.70
   0  -1 -15   77.45   20.37
   0   1 -15   49.86   14.93
   0   1 -15   84.79   20.18
   0   1  16   14.74    9.18
   0  -1  16   27.07   10.97
   0  -1  16   37.89   11.83
   0  -1 -16   27.82   10.90
   0   1 -16   44.65   13.70
   0   1 -16   47.47   13.51
   0   1  17  152.34   35.60
   0  -1  17  164.27   37.94
   0  -1  17  127.97   28.50
   0  -1 -17  170.45   39.59
   0   1 -17  131.23   31.26
   0   1 -17  132.35   29.39
   0   1  18    2.86    7.61
   0  -1  18   15.49    8.40
   0  -1  18   20.57    9.30
   0  -1 -18    5.88    8.39
   0   1 -18   22.78   10.27
   0   1 -18   19.79    9.54
   0   1  19   34.07   11.62
   0  -1  19   30.98   10.62
   0  -1  19   50.76   13.83
   0  -1 -19   52.21   15.13
   0   1 -19   28.98   10.93
   0   1 -19   53.44   14.76
   0   1  20   14.10    8.58
   0  -1  20   11.96    8.04
   0  -1  20   17.41    8.42
   0  -1 -20   13.15    8.99
   0   1 -20   12.95    8.69
   0   1 -20   16.87    9.28
   0  -1  21    6.43   14.83
   0  -1 -21   21.73   10.09
   0   1 -21   13.07    8.63
   0   1 -21   14.26    9.25
   0  -2   0 9029.14  687.48
   0   2   0 8177.72  623.20
   0   2   1 1879.64  160.15
   0  -2   1 1863.34  161.27
   0   2  -1 1553.50  139.39
   0  -2   2  454.38   82.34
   0   2  -2  249.34   69.87
   0  -2   3 9089.22  691.95
   0  -2   3 6468.88 1337.21
   0   2  -3 8685.83  660.96
   0   2  -3 5622.61 1162.11
   0  -2   4 8516.75  650.75
   0   2  -4 9518.36  723.79
   0  -2   5 2229.82  461.15
   0   2  -5 2096.78  433.69
   0  -2   6 2424.65  501.32
   0   2  -6 2622.91  542.35
   0  -2   7   98.79   21.99
   0   2  -7   98.70   22.10
   0  -2   9   69.79   16.39
   0   2  -9  104.88   23.29
   0  -2  10   78.40   19.01
   0  -2  10   71.74   16.44
   0   2 -10   86.94   20.77
   0   2 -10  104.20   22.90
   0  -2  11   73.58   18.37
   0  -2  11  111.58   24.47
   0   2 -11   65.70   16.66
   0   2 -11   70.17   16.44
   0  -2  12  452.84   99.22
   0   2 -12  439.70   96.39
   0  -2  13    9.40    7.78
   0  -2  13   86.51   19.59
   0   2 -13   27.76   10.14
   0   2 -13   47.69   12.56
   0   2  14  135.61   32.94
   0  -2  14  111.75   26.58
   0   2 -14   84.64   21.17
   0   2  15  508.10  111.84
   0  -2  15  351.56   77.72
   0  -2  15  344.26   72.07
   0   2 -15  361.08   79.86
   0   2 -15  289.93   61.02
   0   2  16   20.65    9.95
   0  -2  16   10.27    7.78
   0  -2  16   16.49    7.78
   0   2 -16    4.77    7.94
   0   2 -16   45.02   11.89
   0   2  17   13.45    8.93
   0  -2  17    7.58    7.32
   0  -2  17    8.00    6.83
   0  -2 -17   15.86    9.18
   0   2 -17    7.66    8.29
   0   2 -17   10.80    6.26
   0   2  18   33.17   11.45
   0  -2  18   13.87    7.50
   0  -2  18   16.33    7.67
   0  -2 -18   13.14    8.37
   0   2 -18   10.93    7.94
   0   2 -18    6.41    6.78
   0   2  19    9.14    8.22
   0  -2  19   13.65    7.65
   0  -2  19    5.46    6.55
   0  -2 -19   29.40   11.04
   0   2 -19    7.42    7.86
   0   2 -19   13.70    7.51
   0   2  20   17.47    9.08
   0  -2  20    6.64    7.05
   0  -2  20   13.66    6.96
   0  -2 -20   17.42    9.48
   0   2 -20    4.73    7.60
   0   2 -20    5.52    7.30
   0  -2  21   -0.96   18.67
   0  -2 -21   26.58   11.17
   0   2 -21   13.87    8.39
   0   2 -21   17.25    7.94
   0   3   1 1688.24  148.92
   0  -3  -1 1424.75  136.64
   0   3  -1 1532.90  138.79
   0  -3   3  -37.43   70.59
   0   3  -3 -113.29   62.65
   0  -3   4 1662.50  148.49
   0   3  -4 1409.30  127.11
   0  -3   5  -36.64   72.22
   0  -3   5   27.92    9.78
   0   3  -5  -66.95   63.35
   0   3  -5   15.14    8.28
   0  -3   7   74.77   17.96
   0   3  -7   90.81   20.95
   0  -3   8 3653.71  755.64
   0   3  -8 3465.75  716.67
   0  -3  10 3108.70  643.03
   0   3 -10 3084.67  637.97
   0  -3  11   49.72   13.34
   0   3 -11   24.98    9.28
   0  -3  12  897.76  186.50
   0   3 -12  755.72  157.15
   0  -3  13   97.67   22.50
   0   3 -13   88.92   20.89
   0  -3  14  743.28  154.57
   0   3 -14  615.56  134.67
   0   3 -14  783.95  162.98
   0  -3  15   14.06    8.00
   0  -3  15   54.76   13.96
   0   3 -15   30.78   10.99
   0   3 -15   36.52   11.25
   0  -3  16   12.53    7.79
   0  -3  16   16.14    7.65
   0   3 -16   11.86    8.12
   0   3 -16   10.54    7.32
   0  -3  17   18.48    8.50
   0  -3  17   55.56   13.81
   0   3 -17   22.31    9.84
   0   3 -17   49.31   12.90
   0  -3  18    8.85    6.73
   0  -3  18   15.95    7.36
   0   3 -18   11.31    7.88
   0   3 -18   39.44   11.48
   0  -3  19   11.64    7.41
   0  -3  19   32.20    9.36
   0   3 -19   12.56    8.40
   0   3 -19   17.45    8.01
   0  -3  20    6.36    6.90
   0  -3  20    8.86    6.32
   0   3 -20    1.29    7.48
   0   3 -20   15.67    7.48
   0   4   1  336.97   77.67
   0  -4   1  215.00   79.68
   0  -4  -1  299.28   82.01
   0   4  -1  193.54   72.75
   0   4   2  132.01   72.60
   0  -4   2  264.00   79.18
   0   4  -2  282.97   73.25
   0  -4   3 3295.80  266.49
   0   4  -3 3221.14  258.25
   0  -4   4 1631.60  150.72
   0   4  -4 1580.10  144.02
   0  -4   5  763.87  101.79
   0   4  -5  815.63  100.25
   0  -4   6  999.04  113.47
   0   4  -6  999.04  110.20
   0  -4   7  546.56   89.52
   0  -4   7  431.81   90.46
   0   4  -7  607.84   88.92
   0   4  -7  518.75  108.23
   0  -4   9  257.05   54.56
   0   4  -9  241.61   51.33
   0  -4  11  122.05   27.47
   0   4 -11   61.25   15.68
   0  -4  12  645.78  134.75
   0   4 -12  782.32  162.81
   0  -4  13  286.24   60.77
   0   4 -13  233.54   49.93
   0  -4  14  108.32   24.63
   0   4 -14   55.02   14.53
   0  -4  15  143.42   31.58
   0   4 -15  128.57   28.72
   0  -4  17   59.49   14.94
   0   4 -17   36.19   11.39
   0  -4  18   50.90   13.32
   0   4 -18    8.07    7.41
   0   4 -18   33.89   10.80
   0  -4  19   36.46   10.58
   0   4 -19   17.37    8.70
   0   4 -19   49.05   13.28
   0  -4  20   12.99    6.17
   0  -4  20   30.06    9.56
   0   4 -20   20.02    9.05
   0   4 -20   53.02   13.33
   0   5   1  158.01   81.40
   0  -5   1  333.36   85.13
   0  -5  -1  299.80   85.36
   0   5  -1  266.06   79.16
   0   5   2  726.88  101.19
   0  -5   2  611.44   95.36
   0  -5  -2  653.33  103.17
   0   5  -2  733.66   98.87
   0   5   3  606.55   94.33
   0  -5   3  400.82   85.83
   0  -5  -3  331.04   87.03
   0   5  -3  523.98   87.54
   0  -5   5 1593.83  149.43
   0   5  -5 1565.51  145.74
   0  -5   6   42.28   74.40
   0   5  -6   19.59   72.93
   0  -5   7  -68.65   73.25
   0  -5   7  228.48   49.03
   0   5  -7   87.46   72.02
   0  -5   8  -35.32   72.82
   0  -5   8  115.27   26.15
   0   5  -8  130.46   73.01
   0   5  -8  116.47   26.05
   0  -5   9  112.01   71.37
   0  -5   9  109.69   25.20
   0   5  -9  123.42   72.77
   0   5  -9   85.51   20.25
   0  -5  10   48.55  129.78
   0  -5  11   51.79   14.46
   0   5 -11   37.94   12.15
   0  -5  12   89.35   21.29
   0   5 -12   97.67   22.82
   0  -5  13  495.83  104.02
   0   5 -13  456.52   95.87
   0  -5  14  106.60   24.69
   0   5 -14   40.33   12.47
   0  -5  15   77.42   18.80
   0   5 -15  128.83   29.03
   0  -5  16  283.75   60.39
   0   5 -16  167.28   36.85
   0  -5  17   41.72   12.10
   0   5 -17   41.52   12.46
   0  -5  18   48.89   13.16
   0   5 -18   42.05   12.35
   0  -5  19   67.03   16.71
   0   5 -19   95.27   22.11
   0  -6   0  570.58   88.23
   0   6   0  440.13   88.15
   0   6   1   72.86   80.13
   0  -6   1   34.31   71.78
   0  -6  -1   12.52   72.42
   0   6  -1  132.78   74.84
   0   6   2  165.04   79.35
   0  -6   2   46.84   71.35
   0  -6  -2   21.88   76.46
   0   6  -2   67.50   74.16
   0   6   3  300.74   82.20
   0  -6   3  289.24   77.32
   0  -6  -3  526.30   90.29
   0   6  -3  330.70   80.40
   0  -6   4 -125.83   69.44
   0  -6  -4   11.23   65.92
   0   6  -4    0.55   71.65
   0  -6   5  115.27   72.39
   0   6  -5   49.69   73.25
   0  -6   6   34.03   71.65
   0   6  -6  181.01   74.76
   0  -6   7  -43.01   72.04
   0   6  -7   60.84   73.97
   0  -6   8  -28.17   68.65
   0   6  -8   15.66   71.88
   0  -6   9   41.02   70.47
   0  -6   9   32.40   11.88
   0   6  -9  130.12   74.40
   0  -6  10   24.17   76.68
   0  -6  10   73.24   18.58
   0   6 -10  102.99   80.77
   0   6 -10   35.09   11.52
   0  -6  11  310.44   84.31
   0  -6  11  316.97   67.55
   0   6 -11  329.76   90.21
   0   6 -11  325.89   69.25
   0  -6  12   96.39   84.25
   0  -6  13   88.92   21.25
   0   6 -13   65.46   16.93
   0  -6  14   92.78   21.91
   0   6 -14  104.11   24.22
   0  -6  15   15.58    8.87
   0   6 -15   15.62    9.35
   0  -6  16  116.56   26.70
   0   6 -16  222.47   48.33
   0  -6  17   30.34   10.44
   0   6 -17   17.70    9.21
   0  -6  18   33.89   10.93
   0   6 -18   54.99   14.50
   0   7   1  350.87   88.66
   0  -7   1  187.79   72.14
   0  -7  -1   83.65   70.33
   0   7  -1  216.89   79.31
   0   7   2   56.72   80.94
   0  -7   2   99.99   70.47
   0  -7  -2   88.06   71.86
   0   7  -2   30.97   75.86
   0   7   3  -13.47   79.78
   0  -7   3  -13.57   68.74
   0  -7  -3  140.85   77.32
   0   7  -3   -0.51   75.48
   0   7   4  318.85   83.82
   0  -7   4  209.77   71.89
   0   7  -4   78.89   76.04
   0  -7   5  -45.76   65.65
   0  -7  -5  -17.78   61.93
   0   7  -5  -13.29   71.90
   0  -7   6   68.83   66.84
   0   7  -6   11.98   72.58
   0  -7   7   17.90   74.30
   0  -7   8  100.42   77.09
   0  -7   9  184.87   81.31
   0  -7  10  222.55   85.63
   0  -7  10  202.30   44.38
   0  -7  11   55.64   79.25
   0  -7  11  137.16   31.31
   0   7 -11  124.54   28.73
   0  -7  12   39.18   77.64
   0  -7  12  113.90   26.48
   0   7 -12  135.01   30.54
   0  -7  13  112.52   26.25
   0   7 -13   96.13   22.90
   0  -7  15   30.71   10.72
   0   7 -15   28.42   10.66
   0  -7  16   12.81    8.16
   0   7 -16   13.23    8.40
   0  -7  17   66.90   17.05
   0   7 -17   31.50   10.06
   0  -8   0  235.26   71.95
   0  -8   1   27.89   67.30
   0  -8  -1  -31.67   66.99
   0  -8   2  -10.87   67.79
   0  -8  -2   91.58   69.44
   0  -8   3   58.47   70.84
   0  -8  -3  103.34   77.01
   0  -8   4   63.45   72.11
   0  -8  -4  102.48   76.29
   0  -8   5   40.96   73.50
   0  -8  -5  168.65   74.35
   0  -8   6   89.09   76.02
   0  -8  -6   94.33   73.90
   0  -8   7  -57.07   79.88
   0  -8   8  117.50   80.28
   0  -8   9  -17.68   74.75
   0  -8  10  -77.30   81.25
   0  -8  11   24.05   10.41
   0  -8  12   10.88    9.11
   0  -8  13   49.73   14.31
   0   8 -13   27.70   10.73
   0  -8  14   22.18   10.20
   0   8 -14   20.62    9.67
   0  -8  15  157.75   35.52
   0   8 -15   90.46   21.78
   0  -8  16   32.95   11.65
   0   8 -16   -2.17   24.74
   0  -9   1   71.51   76.73
   0  -9  -1   61.87   78.74
   0  -9   2  -73.31   72.98
   0  -9  -2   -5.85   73.61
   0  -9   3    1.57   72.47
   0  -9  -3 -119.73   76.61
   0  -9   4   53.28   73.19
   0  -9  -4 -102.05   76.27
   0  -9   5   -2.15   71.80
   0  -9  -5   95.96   71.62
   0  -9   6  -19.51   71.40
   0  -9  -6   32.36   66.99
   0  -9   7   -3.26   74.69
   0  -9  12   48.49   14.64
   0  -9  13   21.28   10.15
   0  -9  14   10.25    8.75
   1   0   3 1441.06  312.33
  -1   0  -3 1368.10  296.54
   1   0   4 1054.83  228.91
  -1   0  -4 1221.34  264.86
   1   0   5   40.80   11.48
  -1   0  -5   70.94   17.51
   1   0   6  222.13   49.09
  -1   0  -6  286.58   63.00
   1   0   7  106.17   24.86
  -1   0  -7   84.54   20.68
   1   0   8  306.49   67.59
  -1   0  -8  376.87   82.82
   1   0   9   86.94   21.23
   1   0   9  207.10   43.05
  -1   0  -9   96.81   23.35
  -1   0  -9  153.80   32.04
   1   0  10   21.89    9.80
  -1   0 -10   33.41   11.68
  -1   0 -10  132.44   27.63
   1   0  11   19.63    9.65
  -1   0 -11   32.87   11.85
   1   0  12  235.60   52.85
   1   0  12  364.85   75.79
  -1   0  12  310.36   68.60
   1   0 -12  276.54   61.44
  -1   0 -12  285.46   63.91
  -1   0 -12  246.68   51.31
   1   0  13  259.03   57.97
   1   0  13  254.39   53.17
  -1   0  13  291.13   64.52
   1   0 -13  365.37   80.46
  -1   0 -13  215.34   48.67
  -1   0 -13  269.15   56.09
   1   0  14  112.95   27.85
   1   0  14  123.08   26.44
  -1   0  14  188.22   42.84
   1   0 -14  175.43   40.21
  -1   0 -14  153.28   35.78
  -1   0 -14  139.05   29.58
   1   0  15  494.97  109.17
   1   0  15  444.94   92.61
  -1   0  15  600.54  131.49
   1   0 -15  801.55  175.00
  -1   0 -15  465.79  102.74
  -1   0 -15  505.87  105.14
   1   0  16   82.99   21.23
  -1   0  16  186.50   42.44
  -1   0 -16  102.39   25.40
  -1   0 -16  121.71   26.31
   1   0  17   75.88   20.02
  -1   0  17  108.57   26.31
   1   0 -17   76.95   20.24
  -1   0 -17   91.32   23.24
  -1   0 -17   77.54   17.52
   1   0  18  178.43   41.23
  -1   0  18  238.95   53.76
   1   0 -18  311.56   69.56
  -1   0 -18  177.58   41.21
  -1   0 -18  184.87   39.33
   1   0  19   41.19   13.10
  -1   0  19   58.11   15.84
   1   0 -19   57.68   16.08
  -1   0 -19   40.64   13.32
  -1   0 -19   54.42   13.44
   1   0  20   12.27    8.58
  -1   0  20   13.49    8.06
   1   0 -20   15.40    9.02
  -1   0 -20    6.65    8.47
  -1   0 -20   12.92    6.77
  -1   0  21   -2.10   18.94
   1   0 -21    6.53    7.93
  -1   0 -21    4.60    7.96
  -1   0 -21    4.90    6.26
   1   1   0 6543.55 1416.17
   1   1   0 6298.09 1302.01
  -1  -1   0 6720.35 1453.94
  -1  -1   0 6855.11 1417.03
   1   1  -1 1664.22  360.30
   1   1  -1 2216.95  458.92
  -1  -1  -1 1603.27  347.35
  -1  -1  -1 2055.59  425.28
   1   1   1 1744.89  377.99
   1   1   1 1992.07  412.23
  -1  -1   1 1722.57  372.84
  -1  -1   1 2282.17  472.22
   1   1  -2  301.09   65.32
   1   1  -2  342.12   72.41
  -1  -1  -2  357.13   78.34
  -1  -1  -2  397.56   58.86
  -1  -1  -2  309.07   64.62
   1   1   2  411.89   58.96
   1   1   2  481.24  104.97
   1   1   2  444.08   92.52
  -1  -1   2  463.38   96.99
  -1  -1   2  499.69  108.32
  -1   1  -2  537.89   61.94
   1   1  -3 5108.50 1056.55
  -1  -1  -3 3815.07  825.93
  -1  -1  -3 4172.12  862.57
   1   1   3 4290.56  928.66
   1   1   3 3983.30  823.27
  -1  -1   3 5421.77 1120.92
   1   1  -4 1919.12  415.50
   1   1  -4 1596.40  330.87
  -1  -1  -4 1085.73  235.69
  -1  -1  -4 1260.82  260.83
   1   1   4 1593.83  345.55
   1   1   4 1482.25  306.49
  -1  -1   4 1722.57  372.92
  -1  -1   4 1568.08  324.86
   1   1  -5  990.46  214.49
   1   1  -5 1105.47  229.34
  -1  -1  -5  808.76  175.77
  -1  -1  -5  777.17  160.84
   1   1   5  647.32  140.85
   1   1   5  938.96  194.31
  -1  -1   5  966.42  209.25
  -1  -1   5  982.73  203.93
   1   1  -6 1083.15  234.57
   1   1  -6 1046.25  216.98
  -1  -1  -6  948.41  205.90
  -1  -1  -6  941.54  194.74
   1   1   6  850.13  184.70
   1   1   6  984.45  203.58
  -1  -1   6 1071.99  232.17
  -1  -1   6  982.73  203.84
   1  -1   7  326.75   71.87
   1   1  -7  563.72  117.84
  -1  -1  -7  665.34  145.14
  -1  -1  -7  556.51  115.18
   1   1   7  421.59   92.52
  -1  -1   7  637.11  132.95
  -1   1  -7  341.17   75.00
   1   1  -8 2484.73  538.06
   1   1  -8 2138.84  442.96
  -1  -1  -8 1948.31  422.53
   1   1   8 1779.22  385.88
  -1  -1   8 2430.66  526.30
  -1   1  -8 1318.32  286.15
   1  -1   9  275.59   61.10
   1   1  -9  472.48  103.08
   1   1  -9  336.45   71.88
  -1  -1  -9  348.30   77.12
   1   1   9  346.06   76.50
  -1  -1   9  468.62  102.22
  -1   1  -9  275.85   61.17
   1  -1  10  340.74   75.29
   1  -1  10  350.36   72.83
   1   1 -10  471.97  103.08
  -1  -1 -10  404.59   89.26
   1   1  10  312.24   69.41
  -1  -1  10  433.26   94.75
  -1   1 -10  274.73   61.11
   1  -1  11  111.66   26.76
   1  -1  11  134.67   28.49
   1   1 -11  177.49   39.86
  -1  -1 -11  160.41   37.41
   1   1  11  154.49   36.02
  -1  -1  11  199.55   44.64
  -1   1 -11  102.14   24.75
  -1   1 -11  169.42   35.63
   1  -1  12   48.50   14.14
   1  -1  12  172.08   36.25
   1   1 -12   76.10   18.72
  -1  -1 -12   52.47   15.57
   1   1  12   66.43   17.98
  -1  -1  12   69.42   17.50
  -1   1 -12   63.82   17.04
  -1   1 -12  158.18   33.42
   1  -1  13  142.91   33.19
   1   1 -13  191.91   43.11
  -1  -1 -13  196.55   44.88
   1   1  13  189.94   43.45
  -1  -1  13  222.64   49.73
  -1   1 -13  156.55   36.12
   1  -1  14  106.43   25.82
   1  -1  14  121.53   26.09
   1   1 -14  119.99   28.30
  -1  -1 -14  113.38   27.79
   1   1  14  154.92   36.28
  -1  -1  14  134.67   31.31
  -1   1 -14  104.11   25.42
  -1   1 -14  159.12   33.76
   1  -1  15  157.15   36.55
   1  -1  15  165.30   34.94
   1   1 -15  254.22   56.91
  -1  -1 -15  260.14   58.72
   1   1  15  201.87   46.32
  -1  -1  15  253.02   56.54
  -1   1 -15  167.19   38.80
  -1   1 -15  197.83   41.64
   1  -1  16  106.77   25.82
   1  -1  16  101.36   21.99
   1   1 -16  122.14   28.85
  -1  -1 -16  140.25   33.15
   1   1  16  102.05   25.25
  -1  -1  16  149.26   34.32
  -1   1 -16   99.82   24.59
  -1   1 -16  108.83   23.56
   1  -1  17   17.71    9.29
   1  -1  17   22.17    6.78
   1   1 -17   21.27    9.74
  -1  -1 -17   24.20   10.95
   1   1  17   40.85   13.43
  -1  -1  17   26.02   10.09
  -1   1 -17    8.10    8.72
  -1   1 -17   24.50    7.36
   1  -1  18   31.13   10.96
   1  -1  18   77.77   17.36
  -1   1  18   99.90   24.34
   1   1 -18   48.26   14.06
  -1  -1 -18   68.61   18.50
   1   1  18   63.41   17.39
  -1  -1  18   72.32   18.38
  -1   1 -18   40.55   12.95
  -1   1 -18   62.20   14.25
   1  -1  19   16.86    8.73
   1  -1  19   12.59    6.09
  -1   1  19   19.56    9.05
   1   1 -19   19.41    9.11
  -1  -1 -19   32.58   11.85
   1   1  19   27.77   10.91
  -1  -1  19   19.53    8.60
  -1   1 -19   14.41    8.60
  -1   1 -19   38.13    9.72
   1  -1  20    8.19    7.97
  -1   1  20   17.00    9.09
   1   1 -20    8.18    7.82
  -1  -1 -20   10.34    8.82
   1   1  20   29.66   11.40
  -1  -1  20   38.40   12.02
  -1   1 -20    8.31    8.25
  -1   1 -20   23.30    7.12
  -1   1  21   -0.61    3.72
   1   1 -21   26.01   10.14
  -1  -1 -21   14.26    9.29
  -1  -1  21   -3.82  187.28
   1  -1 -21   18.39    9.20
  -1   1 -21    4.91    8.00
  -1   1 -21   10.76    5.72
   1   2   0 3733.53  292.59
   1   2   0 3616.80  747.74
  -1  -2   0 3870.86  305.46
  -1  -2   0 3958.40  818.37
   1  -2   1 2428.94  199.81
   1   2  -1 2369.72  195.09
   1   2  -1 2163.74  447.68
  -1  -2  -1 2359.42  488.10
  -1  -2  -1 2077.04  175.09
   1   2   1 2420.36  500.64
   1   2   1 2018.68  168.91
  -1  -2   1 2245.27  190.19
  -1  -2   1 2076.18  429.57
  -1   2  -1 2266.73  186.59
   1  -2   2 5896.41  452.32
   1   2  -2 5220.08 1078.86
  -1  -2  -2 5556.53  427.26
  -1  -2  -2 4372.10  903.77
   1   2   2 5837.18  447.26
   1   2   2 4861.32 1005.05
  -1  -2   2 5147.98 1064.27
  -1   2  -2 5605.44  429.40
   1  -2   3 4006.46  311.47
   1   2  -3 3137.88  648.95
  -1  -2  -3 3594.49  281.43
  -1  -2  -3 4197.86  867.72
   1   2   3 3964.41  307.61
   1   2   3 3450.30  713.32
  -1  -2   3 3359.32  694.69
  -1   2  -3 3825.37  296.28
   1  -2   4 1556.07  134.41
   1   2  -4 1412.73  292.42
  -1  -2  -4 1609.28  332.93
   1   2   4 1992.07  431.72
   1   2   4 1389.56  287.61
  -1  -2   4 1346.65  278.68
  -1   2  -4 1462.52  124.63
   1  -2   5  586.89   75.55
   1   2  -5  509.39  106.00
  -1  -2  -5  715.72  155.69
  -1  -2  -5  453.18   94.15
   1   2   5  871.15  189.25
   1   2   5  681.82  141.36
  -1  -2   5  489.05  101.71
  -1   2  -5  540.72   67.02
   1  -2   6  500.72   76.12
   1   2  -6  530.25  110.38
  -1  -2  -6  827.30  179.98
   1   2   6 1013.63  220.24
  -1  -2   6  697.78  145.14
  -1   2  -6  570.15   70.16
   1   2  -7  169.25   37.21
   1   2  -7  273.02   58.66
  -1  -2  -7  156.55   36.07
   1   2   7  299.63   66.20
  -1  -2   7  269.33   57.67
   1   2  -8 1212.75  262.80
   1   2  -8 1816.99  376.53
  -1  -2  -8 1701.12  369.06
   1   2   8 1440.20  312.59
  -1  -2   8 1120.92  242.98
  -1  -2   8 1247.95  258.68
   1   2  -9  148.57   33.21
   1   2  -9  126.60   28.18
  -1  -2  -9  243.76   54.68
   1   2   9  219.29   49.45
  -1  -2   9  171.05   37.94
  -1  -2   9  173.20   37.34
   1   2 -10  284.69   62.53
   1   2 -10  255.42   54.03
  -1  -2 -10  370.35   81.91
   1   2  10  423.99   93.47
  -1  -2  10  323.15   70.76
  -1  -2  10  318.51   67.30
   1   2 -11  303.66   66.75
   1   2 -11  241.61   51.50
  -1  -2 -11  407.08   89.86
   1   2  11  325.29   72.32
  -1  -2  11  238.61   52.68
  -1  -2  11  302.54   64.24
   1  -2  12   85.67   21.21
   1  -2  12  105.66   23.17
   1   2 -12  127.11   29.10
   1   2 -12  116.04   26.67
  -1  -2 -12  128.32   30.43
   1   2  12  112.26   27.01
  -1  -2  12  121.53   27.78
  -1  -2  12  157.75   34.98
  -1   2 -12   66.60   17.33
  -1   2 -12  107.63   23.62
   1  -2  13   80.12   20.13
   1  -2  13   88.32   19.75
   1   2 -13  107.03   25.20
   1   2 -13  128.92   29.56
  -1  -2 -13  112.09   27.04
   1   2  13  111.32   26.81
  -1  -2  13   84.25   20.14
  -1  -2  13  190.88   41.82
  -1   2 -13  125.91   29.61
  -1   2 -13  117.07   25.43
   1  -2  14   29.74   11.17
   1  -2  14   85.37   19.28
   1   2 -14   50.25   14.71
   1   2 -14   66.94   17.87
  -1  -2 -14   24.63   10.76
   1   2  14   33.46   12.08
  -1  -2  14   29.52    9.95
  -1  -2  14   57.78   16.40
  -1   2 -14   19.57    9.84
  -1   2 -14   38.87   10.44
   1  -2  15   33.40   11.63
   1  -2  15   90.21   20.24
   1   2 -15   62.74   16.44
   1   2 -15   72.72   18.77
  -1  -2 -15   66.91   17.90
   1   2  15   68.61   18.38
  -1  -2  15   55.09   14.51
  -1  -2  15   54.67   15.46
  -1   2 -15   43.52   13.49
  -1   2 -15   78.21   17.76
   1  -2  16   58.93   16.02
   1  -2  16   73.32   16.95
   1   2 -16   37.17   11.70
   1   2 -16   36.75   13.60
  -1  -2 -16   22.90    9.77
   1   2  16   25.53   10.37
  -1  -2  16   26.89    9.24
  -1  -2  16   20.58   11.04
  -1   2 -16   44.34   13.58
  -1   2 -16   64.78   15.23
   1  -2  17   32.01   11.34
   1  -2  17   90.21   20.21
   1   2 -17   62.90   16.92
   1   2 -17   77.41   19.75
  -1  -2 -17   78.24   20.32
   1   2  17   79.87   20.84
  -1  -2  17   63.35   16.57
  -1  -2  17   62.11   16.58
  -1   2 -17   53.32   15.77
  -1   2 -17   67.12   15.53
   1  -2  18   19.56    9.01
   1  -2  18   41.55   10.89
   1   2 -18   43.70   12.98
   1   2 -18   48.45   15.39
  -1  -2 -18   51.97   14.91
   1   2  18   41.42   12.93
  -1  -2  18   53.34   14.63
  -1  -2  18   37.38   12.90
  -1   2 -18   35.41   12.11
  -1   2 -18   75.31   17.21
   1  -2  19   44.47   13.62
   1  -2  19   61.64   14.44
   1   2 -19   85.04   21.83
   1   2 -19   50.50   14.44
  -1  -2 -19  100.93   25.22
   1   2  19   86.34   22.26
  -1  -2  19   52.10   14.53
  -1  -2  19   57.23   15.81
  -1   2 -19   63.89   17.64
  -1   2 -19   76.24   17.35
   1  -2  20   15.20    8.65
   1   2 -20    9.90    7.81
   1   2 -20   21.72   11.41
  -1  -2 -20   26.58   10.95
   1   2  20   38.85   12.59
  -1  -2  20   19.89    8.47
  -1  -2  20   14.04    9.41
  -1   2 -20   31.00   11.71
  -1   2 -20   36.10    9.91
   1   2 -21   13.34    8.24
   1   2 -21   49.67   14.46
  -1  -2 -21   22.62   10.26
  -1  -2  21   -2.80   49.79
  -1   2 -21   24.91   10.39
  -1   2 -21   40.11   10.14
   1   3   0  646.38  134.41
  -1  -3   0  774.94  160.92
   1   3  -1  809.88   94.75
   1   3  -1 1074.57  222.81
  -1  -3  -1 1007.62  208.99
   1   3   1  683.88   86.17
   1   3   1 1202.45  249.25
  -1  -3   1  681.47   96.13
  -1  -3   1 1150.96  238.52
  -1   3  -1  697.61   84.27
   1  -3   3  407.34   75.26
   1   3  -3  810.73  168.48
  -1  -3  -3  617.02   87.20
  -1  -3  -3  738.13  153.28
   1   3   3  528.79   77.27
   1   3   3  645.09  134.07
  -1  -3   3  608.27   90.98
  -1  -3   3  706.54  146.86
  -1   3  -3  432.58   68.55
   1  -3   4  588.87   82.98
   1   3  -4  565.86  117.84
  -1  -3  -4  732.38  152.08
   1   3   4  639.08   81.41
   1   3   4  660.36  137.24
  -1  -3   4  566.03  117.84
  -1   3  -4  481.92   70.47
   1  -3   5  219.98   70.53
   1   3  -5  192.17   41.23
  -1  -3   5  264.95   56.09
  -1   3  -5  215.00   62.00
   1  -3   6  607.84   86.69
   1   3  -6  480.72  100.42
  -1  -3   6  470.08   98.19
  -1   3  -6  489.99   75.86
   1  -3   7  470.76   82.37
   1   3  -7  766.01  159.21
  -1  -3   7  492.65  102.99
  -1   3  -7  502.44   77.60
   1  -3   8  826.70   94.33
   1   3  -8 1151.82  238.86
  -1  -3   8 1228.20  254.65
  -1   3  -8  914.07   99.48
   1   3  -9  505.87  105.66
  -1  -3   9  433.09   90.63
   1   3 -10  998.18  207.10
  -1  -3  10  740.19  153.89
   1   3 -11  215.60   46.18
   1   3  11  536.43  117.93
  -1  -3  11  333.36   70.19
   1   3 -12  347.87   76.25
   1   3 -12  386.31   81.12
   1   3  12  417.04   92.09
  -1  -3  12  320.57   67.53
   1  -3  13  119.13   26.41
   1   3 -13   59.10   15.23
   1   3 -13   77.23   18.64
  -1  -3 -13  110.38   26.89
   1   3  13  116.73   28.52
  -1  -3  13   51.27   13.44
  -1  -3  13   44.75   12.83
   1  -3  14  105.40   23.59
   1   3 -14  161.10   36.61
   1   3 -14   67.85   16.64
  -1  -3 -14  104.97   25.76
   1   3  14   93.81   24.01
  -1  -3  14  120.76   27.82
  -1  -3  14   71.03   17.86
  -1   3 -14  104.37   23.23
   1  -3  15   46.04   12.26
   1   3 -15   27.22    9.68
   1   3 -15   12.51    8.11
  -1  -3 -15   27.34   10.64
   1   3  15   28.92   11.32
  -1  -3  15   21.72    8.14
  -1  -3  15   34.83   12.55
  -1   3 -15   59.07   14.53
   1  -3  16  119.99   26.42
   1   3 -16   96.47   23.23
   1   3 -16  132.18   29.56
  -1  -3 -16  155.34   36.30
   1   3  16  140.76   33.51
  -1  -3  16   76.97   18.81
  -1  -3  16  112.69   25.73
  -1   3 -16   69.62   18.67
  -1   3 -16   95.87   21.56
   1  -3  17    6.48    7.50
   1  -3  17   30.63    9.36
   1   3 -17   17.69    8.69
   1   3 -17   23.80   10.59
  -1  -3 -17   58.30   16.31
   1   3  17   25.13   11.02
  -1  -3  17   15.34    7.46
  -1  -3  17   11.75    7.20
  -1   3 -17   12.99    8.96
  -1   3 -17   26.41    8.49
   1  -3  18    2.86    6.75
   1  -3  18   22.20    8.43
   1   3 -18    8.82    7.11
   1   3 -18   20.24   11.17
  -1  -3 -18   16.03    8.76
   1   3  18   19.23    9.55
  -1  -3  18    8.46    6.28
  -1  -3  18   13.83    7.32
  -1   3 -18    8.81    7.94
  -1   3 -18    8.28    6.70
   1  -3  19   14.87    8.33
   1  -3  19   30.41    9.23
   1   3 -19   30.75   10.53
   1   3 -19   69.82   18.63
   1   3  19   40.42   13.42
  -1  -3  19   18.97    7.97
  -1  -3  19   41.77   11.80
  -1   3 -19   20.86    9.63
  -1   3 -19   52.08   13.02
   1  -3  20   10.82    7.05
   1   3 -20    5.90    7.12
   1   3 -20   18.30    9.98
  -1  -3 -20   10.98    8.49
   1   3  20   -3.36   46.06
  -1  -3  20    6.06    6.15
  -1  -3  20   10.67    7.85
  -1   3 -20    4.91    7.67
  -1   3 -20    9.49    6.34
   1   4   0 1373.25  131.23
   1   4   0 1549.20  321.09
  -1  -4   0 1962.90  406.48
   1  -4   0 1387.84  133.55
  -1   4   0 1346.65  127.63
   1  -4   1 1792.95  160.41
   1   4  -1 1755.19  156.46
   1   4  -1 1844.45  381.85
  -1  -4  -1 1463.38  142.31
  -1  -4  -1 1169.84  242.64
   1   4   1 1584.39  145.23
   1   4   1 1172.41  243.16
  -1  -4   1 1562.08  148.66
  -1  -4   1 1828.14  378.67
  -1   4  -1 1562.94  141.11
   1   4  -2   61.55   15.80
  -1  -4  -2  285.98   83.17
  -1  -4  -2   91.06   21.67
   1   4   2   52.21   14.18
  -1  -4   2   97.24   22.73
  -1   4  -2  358.76   72.46
   1  -4   3  243.93   76.50
   1   4  -3  271.99   77.60
   1   4  -3  678.99  141.28
  -1  -4  -3  279.80   83.39
   1   4   3  226.25   73.87
  -1  -4   3  240.75   82.37
  -1  -4   3  491.02  102.82
  -1   4  -3  313.70   74.57
   1  -4   4 1315.75  129.43
   1   4  -4 1197.30  121.28
   1   4  -4 1022.22  212.17
  -1  -4  -4 1307.16  132.87
   1   4   4 1156.11  117.50
  -1  -4   4 1347.51  279.37
  -1   4  -4 1072.85  111.66
   1  -4   5  380.65   82.97
   1   4  -5  425.88   82.95
   1   4  -5  335.76   70.68
  -1  -4  -5  454.21   92.87
  -1  -4   5  532.48   90.63
  -1  -4   5  319.20   67.43
  -1   4  -5  356.70   77.53
   1  -4   6  508.36   86.69
   1   4  -6  601.74  125.48
  -1  -4   6  490.08   92.09
  -1  -4   6  460.89   96.56
  -1   4  -6  601.57   86.26
   1  -4   7  504.33   84.56
  -1   4  -7  556.94   82.43
   1  -4   8  287.09   76.50
   1   4  -8  303.92   64.14
  -1  -4   8  315.25   66.59
  -1   4  -8  378.59   74.45
   1  -4   9   81.64   69.72
   1   4  -9   67.92   16.53
  -1  -4   9   79.81   19.02
  -1   4  -9  -16.99   65.75
   1  -4  10  177.40   68.96
   1   4 -10   52.24   13.97
  -1  -4  10   76.84   18.70
  -1   4 -10  134.58   68.96
   1   4 -11   76.88   18.62
  -1  -4  11   73.74   18.08
   1   4 -12  412.32   86.86
  -1  -4  12  383.82   80.96
   1   4 -13  484.76  101.62
  -1  -4  13  612.47  127.97
   1  -4  14   51.22   13.33
   1   4 -14   93.72   22.15
  -1  -4  14   77.13   18.64
   1  -4  15   67.95   16.44
   1   4 -15   72.59   18.08
  -1  -4  15   91.75   21.29
   1  -4  16  124.28   27.42
   1   4 -16   87.97   21.33
   1   4 -16  110.12   25.19
  -1  -4  16  160.92   34.95
  -1   4 -16   88.32   20.39
   1  -4  17   46.65   12.48
   1   4 -17   18.83    8.13
   1   4 -17   56.75   15.34
  -1  -4  17   31.97   10.09
  -1   4 -17   42.30   11.83
   1  -4  18   12.44    6.97
   1   4 -18    6.66    6.92
   1   4 -18   78.43   18.93
   1   4  18   21.95   10.40
  -1  -4  18   16.26    7.48
  -1  -4  18    9.08    6.20
  -1   4 -18   24.30    8.80
   1  -4  19   28.58    9.31
   1   4 -19   19.52    8.49
   1   4 -19   21.70    9.01
  -1  -4  19   12.91    6.91
  -1  -4  19   56.21   14.08
  -1   4 -19   17.33    7.84
   1   4 -20   14.06    7.88
   1   4 -20   19.14    9.46
   1   4  20   -0.03    3.17
  -1  -4  20    9.82   11.80
  -1  -4  20   15.65    7.62
  -1   4 -20   10.64    7.93
  -1   4 -20   38.29   10.49
   1   5   0  264.78   84.05
   1   5   0  359.19   75.61
  -1  -5   0  367.00   93.12
  -1  -5   0  537.12  112.35
   1  -5   0  184.96   80.64
  -1   5   0  355.67   82.31
   1  -5   1  256.19   81.60
   1   5  -1  534.97  111.84
  -1  -5  -1  383.65   80.70
   1   5   1  227.28   81.73
   1   5   1  341.26   72.07
  -1  -5   1  311.99   86.34
   1  -5  -1  316.54   77.85
  -1   5  -1  290.01   79.71
   1  -5   2   36.71   76.69
   1   5  -2   71.37   17.84
  -1  -5  -2 -107.72   78.52
   1   5   2  -58.61   77.15
  -1  -5   2   39.13   80.59
  -1  -5   2   90.12   21.59
  -1   5  -2   59.82   73.52
   1  -5   3   92.44   74.96
   1   5  -3   53.67   75.86
   1   5  -3   86.17   20.25
  -1  -5  -3  -37.55   77.27
   1   5   3  -62.08   75.31
  -1  -5   3   94.50   79.41
  -1  -5   3   94.67   22.52
  -1   5  -3   87.03   72.19
   1  -5   4  110.55   74.98
   1   5  -4   17.76   74.20
   1   5  -4  316.79   66.92
  -1  -5  -4  209.94   77.79
   1   5   4  121.96   76.13
  -1  -5   4  125.48   77.65
  -1  -5   4  243.07   52.11
  -1   5  -4  136.56   73.45
   1  -5   5  288.38   78.22
   1   5  -5  239.04   76.64
   1   5  -5  279.97   59.31
  -1  -5  -5  251.57   75.95
   1   5   5  163.84   70.86
  -1  -5   5  272.42   80.23
  -1  -5   5  254.82   54.35
  -1   5  -5  290.53   76.10
   1  -5   6  110.29   73.62
   1   5  -6   46.99   72.51
   1   5  -6  121.36   27.12
  -1  -5  -6  219.98   64.18
  -1  -5   6   60.44   73.96
  -1  -5   6  181.52   39.49
  -1   5  -6  287.78   75.61
   1  -5   7   94.33   72.09
   1   5  -7  132.01   71.50
  -1  -5   7    9.34   70.89
  -1   5  -7   45.60   90.55
   1  -5   8    9.28   70.86
   1   5  -8   44.36   12.61
  -1  -5   8  123.08   76.41
  -1  -5   8   74.89   18.58
  -1   5  -8    1.85   69.74
   1  -5   9   82.49   71.85
   1   5  -9   88.75   21.02
  -1  -5   9   80.76   19.73
  -1   5  -9   12.86   69.62
   1  -5  10   -7.54   67.75
   1   5 -10  324.69   68.85
  -1  -5  10  174.74   38.45
  -1   5 -10    4.06   67.04
   1  -5  11  329.41   78.70
   1   5 -11  290.10   61.94
  -1  -5  11  284.35   61.11
  -1   5 -11  246.42   77.07
   1  -5  12  259.28   80.73
   1   5 -12 1053.98  219.21
  -1  -5  12  751.00  156.72
   1   5 -13  929.52  193.46
  -1  -5  13  741.65  154.74
   1   5 -14   32.54   11.91
  -1  -5  14   80.27   19.73
   1  -5  15  138.10   30.61
   1   5 -15   69.51   17.52
  -1  -5  15  103.77   23.90
   1  -5  16  131.49   29.19
   1   5 -16  109.00   25.34
  -1  -5  16   96.30   22.53
   1  -5  17   26.66    9.22
   1   5 -17   17.15    9.28
  -1  -5  17   24.82    9.54
  -1   5 -17   28.46    9.96
   1  -5  18   30.50    9.65
   1   5 -18   49.42   13.90
  -1  -5  18   54.05   14.30
  -1   5 -18   16.60    8.00
   1  -5  19   28.43    9.36
   1   5 -19   63.18   15.72
  -1  -5  19   53.22   13.93
  -1   5 -19   42.73   11.60
   1   6   0  367.77   84.83
  -1  -6   0  191.57   79.85
  -1  -6   0  449.49   94.33
   1  -6   0  332.76   79.27
  -1   6   0  389.92   82.32
   1  -6   1  157.75   73.00
  -1   6   1  133.29   74.89
   1   6  -1  117.24   80.47
   1   6  -1  124.97   28.07
  -1  -6  -1  214.66   80.59
   1   6   1   47.81   77.45
  -1  -6   1  104.80   73.15
  -1  -6   1   98.45   22.93
   1  -6  -1  125.91   72.77
  -1   6  -1  157.92   74.05
   1  -6   2  685.85   93.38
   1   6  -2  907.21  113.64
   1   6  -2  816.49  169.94
  -1  -6  -2  712.98   95.61
   1   6   2  777.43  102.22
  -1  -6   2  758.63   98.19
  -1  -6   2  849.88  176.98
   1  -6  -2  808.85   97.16
  -1   6  -2  704.65   95.78
   1  -6   3  284.35   75.81
   1   6  -3  283.92   79.18
   1   6  -3  454.04  103.60
  -1  -6  -3  196.20   73.68
   1   6   3  320.48   81.78
  -1  -6   3  190.54   75.07
  -1  -6   3  609.55  127.63
  -1   6  -3  173.11   73.50
   1  -6   4  203.84   73.68
   1   6  -4  214.66   77.21
   1   6  -4  239.12   51.34
  -1  -6  -4  156.20   72.77
   1   6   4  261.43   79.48
  -1  -6   4  306.75   78.28
  -1  -6   4  275.08   58.87
  -1   6  -4  341.09   79.79
   1  -6   5  409.32   81.18
   1   6  -5  458.15   87.97
   1   6  -5  548.02  114.67
  -1  -6  -5  405.88   79.25
   1   6   5  547.25   91.24
  -1  -6   5  493.51   86.34
  -1  -6   5  533.60  111.92
  -1   6  -5  404.51   82.86
   1  -6   6   70.79   72.37
   1   6  -6   43.27   79.80
   1   6  -6  219.55   47.39
  -1  -6  -6   16.75   65.23
  -1  -6   6   -1.36   71.71
  -1  -6   6  142.56   32.09
  -1   6  -6  123.94   75.13
   1  -6   7  237.15   74.52
   1   6  -7  165.99   76.06
   1   6  -7  276.36   59.02
  -1  -6   7  301.00   78.60
  -1  -6   7  312.85   66.68
  -1   6  -7  245.99   77.31
   1  -6   8    9.42   67.67
   1   6  -8   47.08  101.79
   1   6  -8   44.61   13.23
  -1  -6   8  -70.16   68.46
  -1  -6   8   34.99   12.39
  -1   6  -8   40.50   69.88
   1  -6   9   31.77   69.71
   1   6  -9  104.37   72.32
  -1  -6   9   71.29   68.09
   1  -6  10  173.54   77.77
   1   6 -10  178.95   39.33
  -1  -6  10  181.78   40.19
   1  -6  11   72.45   79.17
   1   6 -11  244.19   52.63
  -1  -6  11  211.91   46.30
   1  -6  12    9.83   82.36
   1   6 -12   89.52   21.65
  -1  -6  12  107.46   25.38
   1  -6  13   35.10   72.94
   1   6 -13  102.91   24.23
  -1  -6  13   79.78   19.80
   1   6 -14  115.87   26.74
  -1  -6  14   74.94   19.05
   1   6 -15   86.00   21.09
  -1  -6  15   92.44   22.50
   1  -6  16   62.67   16.60
   1   6 -16   58.07   15.78
   1  -6  17  103.85   23.92
   1   6 -17  131.15   30.42
  -1  -6  17  161.27   35.85
   1  -6  18   45.73   12.69
  -1  -6  18   24.35    9.90
   1   7   0   95.36   80.95
   1  -7   0   28.28   68.59
  -1   7   0  162.30   78.42
   1  -7   1  146.94   71.47
  -1   7   1    2.41   75.69
   1   7  -1  286.66   88.15
   1   7   1  122.99   81.18
  -1  -7   1   54.27   70.45
  -1  -7   1  149.00   33.74
   1  -7  -1  -51.75   68.47
  -1   7  -1  102.39   76.25
   1  -7   2   62.37   68.84
   1   7  -2  -48.80   80.64
   1   7  -2  149.09   33.52
  -1  -7  -2  179.12   72.09
   1   7   2   80.34   80.07
  -1  -7   2  171.40   71.22
  -1  -7   2  144.45   32.67
   1  -7  -2   19.95   67.80
  -1   7  -2   97.59   74.55
   1  -7   3  237.23   71.94
   1   7  -3  259.63   82.99
   1   7  -3  398.07   84.03
  -1  -7  -3  184.01   72.09
   1   7   3  217.32   81.73
  -1  -7   3  312.67   75.79
  -1  -7   3  356.53   75.92
   1  -7  -3  217.40   75.36
  -1   7  -3  268.55   78.83
   1  -7   4   55.08   66.85
   1   7  -4  117.16   75.85
   1   7  -4  118.53   27.45
  -1  -7  -4   61.81   66.30
   1   7   4   53.50   76.80
  -1  -7   4   19.51   68.44
  -1  -7   4  141.88   32.47
  -1   7  -4   -3.06   71.80
   1  -7   5   -9.31   66.06
   1   7  -5   42.41   81.82
  -1  -7  -5   40.12   64.68
  -1  -7   5  103.60   67.66
   1  -7   6   17.10   67.25
   1   7  -6   18.80   75.19
   1   7  -6   51.21   14.92
  -1  -7  -6   65.34   65.58
  -1  -7   6  136.81   69.74
  -1  -7   6   72.46   19.32
   1  -7   7   34.75   71.62
   1   7  -7  -10.21   77.93
   1   7  -7   42.24   13.31
  -1  -7  -7   44.72   63.83
  -1  -7   7  109.35   74.62
  -1  -7   7   56.12   16.18
   1  -7   8   90.21   76.58
   1   7  -8  184.70   85.67
   1   7  -8  117.33   27.27
  -1  -7   8  123.68   76.50
  -1  -7   8  155.34   34.95
   1  -7   9  160.24   81.37
   1   7  -9  228.65   49.74
  -1  -7   9  128.75   81.62
  -1  -7   9  261.60   56.66
   1  -7  10   41.02   81.78
   1   7 -10   62.30   17.03
  -1  -7  10  178.01   83.31
  -1  -7  10   85.09   21.30
   1  -7  11   26.71   75.94
   1   7 -11  102.48   24.46
  -1  -7  11  107.46   75.63
  -1  -7  11  128.49   29.67
   1  -7  12   35.30   72.23
   1   7 -12   64.59   17.29
  -1  -7  12   57.71   15.96
   1   7 -13   39.10   12.81
  -1  -7  13   38.61   12.78
   1   7 -14  114.24   26.71
  -1  -7  14   69.44   18.14
   1   7 -15   69.29   17.84
  -1  -7  15   73.04   18.47
   1   7 -16   35.36   11.87
  -1  -7  16   44.94   13.48
   1   7 -17   13.60    6.91
  -1  -7  17   64.78   16.93
  -1  -8   0  205.04   75.11
   1  -8   0  303.92   76.08
   1  -8   1  513.43   85.00
  -1  -8   1  447.94   83.15
   1  -8  -1  432.49   82.02
   1  -8   2  244.44   74.95
  -1  -8  -2  159.46   75.58
  -1  -8   2  198.26   74.68
   1  -8  -2  145.05   71.76
   1  -8   3  154.92   73.75
  -1  -8  -3  159.04   74.20
  -1  -8   3  148.32   72.57
  -1  -8   3  196.89   43.69
   1  -8  -3  184.79   72.16
   1  -8   4  107.46   73.83
   1   8  -4   38.03   12.97
  -1  -8  -4   76.70   72.46
  -1  -8   4  187.19   76.16
  -1  -8   4   84.40   21.48
   1  -8   5  146.77   75.60
   1   8  -5   92.95   22.89
  -1  -8  -5   69.54   72.41
  -1  -8   5  -29.32   73.13
  -1  -8   5   92.69   23.04
   1  -8   6   92.61   78.92
  -1  -8  -6  107.03   73.31
  -1  -8   6   16.08   78.00
   1  -8   7  200.67   83.87
   1   8  -7  281.94   60.85
  -1  -8  -7  117.84   74.58
  -1  -8   7  287.27   98.10
  -1  -8   7  236.98   52.05
   1  -8   8   54.63   78.36
  -1  -8  -8    9.46   66.58
  -1  -8   8   51.01   79.30
   1  -8   9  223.07   78.59
   1   8  -9  302.20   64.93
  -1  -8   9  181.70   78.22
  -1  -8   9  253.70   55.08
   1  -8  10   -2.98   72.10
   1   8 -10   30.65   11.89
  -1  -8  10  -19.89   75.31
  -1  -8  10   73.78   19.29
   1   8 -11   46.24   14.25
  -1  -8  11   64.05   17.51
   1   8 -12   29.49   11.80
  -1  -8  12   32.19   12.43
   1   8 -13   86.86   21.64
  -1  -8  13   80.50   20.40
   1   8 -14   48.02   14.15
  -1  -8  14   66.19   17.59
   1   8 -15   33.76   10.99
  -1  -8  15   22.80   10.55
  -1  -8  16   38.63   12.79
  -1  -9   0  220.92  476.17
   1  -9   0  259.11   81.18
   1  -9   1  172.86   77.96
  -1  -9  -1  214.83   81.67
  -1  -9   1  -54.85   75.50
   1  -9  -1   33.04   76.74
   1  -9   2  104.71   75.10
  -1  -9  -2   22.65   77.03
  -1  -9   2   91.49   75.92
   1  -9  -2  106.94   75.18
   1  -9   3  302.12   82.04
  -1  -9  -3  266.32   77.94
  -1  -9   3  238.78   79.48
   1  -9  -3  387.00   83.94
   1  -9   4   35.99   73.08
  -1  -9  -4   21.57   70.09
  -1  -9   4   12.93  126.17
  -1  -9   4   67.50   18.83
   1  -9  -4   65.18   68.54
   1  -9   5  130.46   74.29
  -1  -9  -5  -14.07   67.99
  -1  -9   5  -37.17   72.52
  -1  -9   5   54.08   16.47
   1  -9   6   60.27   73.73
   1   9  -6   74.36   19.59
  -1  -9  -6    6.43   69.55
  -1  -9   6    8.53   70.95
  -1  -9   6  135.53   31.48
   1   9  -7  169.59   38.11
  -1  -9   7  108.40   26.19
   1   9  -8  125.40   29.44
  -1  -9   8   75.93   20.13
   1   9  -9  118.96   28.31
  -1  -9   9   86.94   22.32
   1   9 -10   73.44   19.63
  -1  -9  10  103.42   25.39
   1   9 -11   63.57   17.17
  -1  -9  11   65.79   17.84
   1   9 -12   14.12    9.22
  -1  -9  12   21.69   10.64
   1   9 -13   24.13    9.31
  -1  -9  13   34.81   12.30
  -1  -9  14   42.47   13.81
  -1 -10   5   37.94   13.76
  -1 -10   6   55.20   16.62
   1  10  -7   63.56   17.67
  -1 -10   7   37.10   13.48
   1  10  -8   40.18   13.19
  -1 -10   8   28.93   11.74
   1  10  -9   15.52    9.41
  -1 -10   9   20.53   11.17
   1  10 -10   53.30   14.90
  -1 -10  10   72.27   19.67
   1  10 -11   -4.70    5.44
  -1 -10  11    6.43    9.82
   1  10 -12   -0.29    5.44
  -1 -10  12   21.89   10.93
  -1 -11   6   87.37   22.65
  -1 -11   7   30.08   12.75
  -1 -11   8   85.58   21.92
   2   0   5  129.26   29.43
  -2   0  -5  136.04   31.04
   2   0   6  216.12   48.05
  -2   0  -6  129.09   29.94
   2   0   7   60.74   15.76
  -2   0  -7   67.34   17.66
   2   0   8  490.51  107.37
  -2   0  -8  571.87  125.05
   2   0   9  151.32   34.85
  -2   0  -9  222.55   50.14
   2   0  10  304.95   67.77
  -2   0 -10  429.92   94.75
   2   0  11  407.94   89.95
  -2   0 -11  337.74   74.99
   2   0  12   56.52   15.72
  -2   0 -12   53.95   15.47
   2   0  13   67.88   17.85
  -2   0 -13   83.11   21.11
   2   0  14    6.27    8.48
  -2   0 -14    2.16    8.54
   2   0  15  269.07   60.41
  -2   0 -15  243.24   54.88
   2   0  16   20.11    9.62
  -2   0 -16   16.89    9.08
   2   0  17   14.96    9.11
   2   0  17    2.96    3.19
  -2   0 -17   10.94    8.74
   2   0  18   21.71    9.54
   2   0  18   54.37   11.92
  -2   0 -18   10.98    8.12
   2   0  19   44.89   14.08
  -2   0 -19   11.82    8.81
  -2   0 -19   25.89    6.25
   2   0  20   22.54    9.77
  -2   0 -20   18.73    9.68
  -2   0 -20   25.86    6.41
  -2   0  21   -0.18    6.78
  -2   0 -21   22.18   10.54
   2   1   0 1073.71  232.86
  -2  -1   0 1179.28  255.68
  -2  -1  -1 3440.00  744.56
   2   1   1 3114.71  674.44
  -2  -1  -2   91.32   21.68
   2   1   2  103.68   24.18
  -2  -1  -3  587.75   63.29
  -2  -1  -3  785.24  170.62
   2   1   3  545.53   60.15
   2   1   3  565.95  123.17
  -2  -1  -4  986.17   85.82
  -2  -1  -4  889.18  193.03
   2   1   4  993.03   85.91
   2   1   4 1020.50  221.52
   2  -1   5  338.25   47.63
  -2  -1  -5  399.87   50.81
  -2  -1  -5  462.70  101.11
   2   1   5  436.87   53.50
   2   1   5  615.65  134.07
  -2   1  -5  488.10   50.79
  -2  -1  -6  672.63  146.60
   2   1   6  653.59  142.39
  -2  -1  -7  117.59   27.92
   2   1   7  120.85   28.07
  -2  -1  -8  774.51  168.82
   2   1   8  766.01  166.85
  -2  -1  -9  166.93   38.40
   2   1   9  129.09   30.24
  -2   1  -9   86.00   21.59
   2  -1  10  140.08   32.66
  -2  -1 -10  183.33   42.12
   2   1  10  159.29   36.67
  -2   1 -10  139.39   32.63
   2  -1  11   55.50   15.49
  -2  -1 -11   29.49   11.23
   2   1  11   18.64    9.30
   2   1  11   40.98    9.96
  -2   1 -11   67.70   17.98
   2  -1  12   13.64    8.56
  -2  -1 -12   30.33   11.20
   2   1  12   16.11    9.29
   2   1  12   46.56   10.63
  -2   1 -12   26.65   10.42
   2  -1  13   67.44   17.84
  -2  -1 -13  110.98   26.86
   2   1  13   95.61   24.05
   2   1  13  121.88   25.65
  -2   1 -13   63.20   17.11
   2  -1  14   48.70   14.69
  -2  -1 -14   49.81   15.00
   2   1  14   53.03   15.54
  -2  -1  14  156.20   35.55
  -2   1 -14   59.50   16.80
   2  -1  15   25.41   10.44
  -2  -1 -15   47.37   14.32
   2   1  15   45.83   14.15
  -2  -1  15   54.83   14.30
  -2   1 -15   20.14    9.86
   2  -1  16   94.75   23.47
  -2  -1 -16   90.89   22.70
   2   1  16   96.39   24.05
  -2  -1  16  120.33   27.85
  -2   1 -16   78.66   20.30
   2  -1  17   48.16   14.63
   2   1 -17   47.38   13.88
  -2  -1 -17   58.40   16.57
   2   1  17   61.27   17.50
  -2  -1  17   77.19   19.17
  -2   1 -17   44.79   14.28
   2  -1  18   47.74   14.11
   2  -1  18   75.99   16.77
   2   1 -18   73.19   18.53
  -2  -1 -18   67.44   18.08
   2   1  18   55.28   15.81
  -2  -1  18  115.35   26.98
  -2   1 -18  104.28   25.61
   2  -1  19   12.02    8.57
   2  -1  19   12.37    5.08
   2   1 -19   18.80    9.16
  -2  -1 -19   12.16    8.91
   2   1  19    4.51    8.27
  -2  -1  19   28.60    9.93
  -2   1 -19   18.98    9.81
   2  -1  20    9.07    7.35
   2   1 -20   29.08   10.63
  -2  -1 -20    9.56    8.28
   2   1  20   20.85    9.08
  -2  -1  20   15.84    7.82
  -2   1 -20    2.95    8.07
   2   1 -21   12.39    7.96
  -2  -1 -21    2.05    7.60
  -2  -1  21   -0.44   11.63
  -2   1 -21    6.02    8.04
   2   2   0 3050.34  660.44
   2   2   0 3387.64  700.79
  -2  -2   0 3235.73  700.44
  -2  -2   0 4020.20  831.51
   2   2  -1  626.72  136.13
   2   2  -1 1021.36  212.25
  -2  -2  -1  662.50  144.11
  -2  -2  -1  397.64   73.92
  -2  -2  -1  944.12  196.12
   2   2   1  278.68   65.31
   2   2   1  398.24   87.12
   2   2   1 1000.76  208.05
  -2  -2   1  513.68  111.66
  -2  -2   1  915.79  190.45
   2   2  -2   54.31   13.28
  -2  -2  -2   68.20   17.18
  -2  -2  -2   77.70   19.77
   2   2   2   96.04   22.85
   2   2   2  107.54   24.74
  -2  -2   2   66.18   15.51
  -2  -2   2   48.38   15.32
   2   2  -3 1128.64  244.53
   2   2  -3 1241.94  257.74
  -2  -2  -3 1019.64  221.35
  -2  -2  -3  982.73  203.76
  -2  -2  -3  950.12   95.18
   2   2   3 1057.41  229.51
   2   2   3  927.81  192.43
   2   2   3  881.45   88.32
  -2  -2   3 1160.40  241.01
  -2  -2   3 1075.43  232.94
   2  -2   4 1423.89  122.99
   2   2  -4 1364.67  295.51
   2   2  -4 1841.02  381.50
  -2  -2  -4 1751.76  379.79
  -2  -2  -4 1553.50  321.51
  -2  -2  -4 1171.55  108.14
   2   2   4 1380.12  119.30
   2   2   4 1403.29  304.26
   2   2   4 1790.38  370.78
  -2  -2   4 1732.02  358.84
  -2  -2   4 1535.47  332.50
  -2   2  -4 1472.81  122.82
   2  -2   5   95.78   55.06
   2   2  -5   93.12   24.13
  -2  -2  -5  125.40   29.58
  -2  -2  -5  111.75   58.56
  -2  -2  -5  103.42   25.01
   2   2   5   93.64   53.30
   2   2   5   92.18   22.27
   2   2   5  103.34   25.01
  -2  -2   5   85.91   22.50
  -2   2  -5   79.98   47.51
   2   2  -6 1733.73  359.62
  -2  -2  -6 1191.30  258.68
  -2  -2  -6 1683.95  348.73
   2   2   6 1429.04  310.18
   2   2   6 1146.67  237.49
  -2  -2   6 1357.81  281.94
   2  -2   7  628.52   77.69
   2   2  -7  711.35  148.92
  -2  -2  -7  622.94  129.43
   2   2   7  632.99  131.41
  -2  -2   7  710.32  148.57
  -2   2  -7  525.19   67.92
   2  -2   8  202.90   51.80
   2   2  -8  356.27   77.45
   2   2  -8  314.99   67.62
  -2  -2  -8  299.88   62.67
   2   2   8  419.44   92.18
   2   2   8  224.01   47.05
  -2  -2   8  320.31   69.63
  -2  -2   8  253.19   54.99
  -2   2  -8  146.69   54.28
   2   2  -9  356.18   77.52
   2   2  -9  234.31   51.09
  -2  -2  -9  228.56   51.72
  -2  -2  -9  221.95   46.51
   2   2   9  268.64   60.15
   2   2   9  181.35   38.17
  -2  -2   9  389.32   84.65
  -2  -2   9  254.48   54.92
   2   2 -10  134.07   30.01
   2   2 -10  110.98   26.75
  -2  -2 -10  102.57   25.73
  -2  -2 -10  110.81   23.74
   2   2  10  176.63   40.91
   2   2  10  114.58   24.48
  -2  -2  10  179.64   39.62
  -2  -2  10  103.42   24.92
   2   2 -11  488.28  106.34
   2   2 -11  338.51   72.40
  -2  -2 -11  550.08  120.76
  -2  -2 -11  333.79   69.52
   2   2  11  337.14   70.19
   2   2  11  715.38  156.46
  -2  -2  11  644.15  139.90
  -2  -2  11  313.36   67.07
   2   2 -12    9.78   11.31
  -2  -2 -12   89.95   22.86
   2   2  12   79.96   21.07
   2   2  12   41.38    9.78
  -2  -2  12   44.31   11.66
  -2  -2  12   11.88   10.53
   2   2 -13  139.22   31.69
   2   2 -13  121.11   29.12
  -2  -2 -13  229.77   52.11
  -2  -2 -13   75.87   16.56
   2   2  13  128.66   31.08
   2   2  13   97.07   20.72
  -2  -2  13  129.00   29.31
  -2  -2  13   84.58   22.70
   2   2 -14  182.73   41.14
   2   2 -14  120.68   28.82
  -2  -2 -14  120.76   29.37
  -2  -2 -14   92.61   19.80
   2   2  14   78.41   21.23
  -2  -2  14   94.15   22.20
  -2   2 -14   78.05   20.50
   2  -2  15   47.28   14.03
   2   2 -15  143.94   32.95
   2   2 -15  105.74   25.93
  -2  -2 -15  101.19   24.96
   2   2  15   99.90   25.18
  -2  -2  15   94.33   22.22
  -2   2 -15   75.64   19.71
   2  -2  16   50.70   14.99
   2   2 -16  101.71   24.38
   2   2 -16   98.19   24.38
  -2  -2 -16   84.48   21.75
   2   2  16   70.59   19.58
  -2  -2  16   91.06   21.72
  -2   2 -16   42.24   13.71
   2  -2  17   66.16   17.96
   2   2 -17   66.47   17.35
   2   2 -17   59.05   17.27
  -2  -2 -17   70.66   18.96
   2   2  17   45.63   14.81
  -2  -2  17   66.51   16.84
  -2   2 -17   22.40   10.44
   2  -2  18   12.70    8.13
   2   2 -18    5.97    6.80
   2   2 -18   16.56   11.51
  -2  -2 -18    4.89    7.68
   2   2  18   22.56   10.29
  -2  -2  18    7.12    6.47
  -2   2 -18    0.14    7.36
   2  -2  19    9.41    8.08
   2   2 -19   18.37    8.57
   2   2 -19    7.89   10.28
  -2  -2 -19   19.55    9.87
   2   2  19   44.11   14.25
  -2  -2  19   34.99   10.81
  -2   2 -19   29.68   11.17
   2  -2  20   20.26    8.45
   2   2 -20   16.60    7.97
   2   2 -20    2.05    9.42
  -2  -2 -20   10.20    8.55
   2   2  20   -3.59   14.87
  -2  -2  20   19.50    8.02
  -2   2 -20    6.27    8.20
   2   3   0  220.07   70.73
   2   3   0  316.36   66.54
  -2  -3   0  232.25   78.62
  -2  -3   0  341.86   71.78
   2   3  -1 2658.11  216.46
   2   3  -1 2010.96  416.27
  -2  -3  -1 3141.32  680.36
  -2  -3  -1 2482.15  206.16
  -2  -3  -1 1633.31  338.08
   2   3   1 2314.79  190.71
   2   3   1 1456.51  301.77
   2   3   1 3485.48  754.69
  -2  -3   1 2706.17  223.41
  -2  -3   1 1923.41  398.16
   2   3  -2  667.05  138.79
  -2  -3  -2  931.24  202.30
  -2  -3  -2  504.07   84.28
  -2  -3  -2  564.40  117.76
   2   3   2  521.84   76.89
   2   3   2  771.59  167.88
   2   3   2  681.22  141.71
  -2  -3   2  523.30  109.00
   2  -3   3  165.56   67.10
   2   3  -3  230.62   49.09
  -2  -3  -3  165.73   37.46
  -2  -3  -3    3.43   70.87
  -2  -3  -3  132.87   29.38
   2   3   3  -46.51   63.06
   2   3   3  137.16   30.12
   2   3   3  108.32   25.65
  -2  -3   3  117.76   26.95
  -2   3  -3  148.57   57.68
   2  -3   4  219.72   68.59
   2   3  -4  275.08   58.92
  -2  -3  -4  329.76   72.59
  -2  -3  -4  352.76   77.40
  -2  -3  -4  323.66   68.20
   2   3   4  465.87   74.22
   2   3   4  290.61   61.27
   2   3   4  401.76   88.23
  -2  -3   4  386.91   82.79
  -2   3  -4  389.83   68.24
   2  -3   5  226.50   69.05
  -2  -3  -5  230.62   51.53
  -2  -3  -5  170.97   73.20
  -2  -3  -5  293.62   61.91
   2   3   5  178.09   65.66
   2   3   5  216.80   46.08
   2   3   5  232.60   51.92
  -2  -3   5  172.08   38.19
  -2   3  -5  267.95   64.58
   2  -3   6  141.88   66.94
   2   3  -6  145.48   32.78
  -2  -3  -6  158.69   36.22
  -2  -3  -6  131.32   28.68
  -2  -3  -6  141.71   65.11
   2   3   6  180.75   40.92
   2   3   6  138.96   30.13
   2   3   6  142.22   62.71
  -2  -3   6  129.95   29.06
  -2   3  -6  134.41   61.68
   2  -3   7  187.10   65.74
   2   3  -7  151.83   33.37
  -2  -3  -7  116.47   27.42
  -2  -3  -7  183.76   39.41
   2   3   7  143.51   33.33
   2   3   7  149.86   32.34
  -2  -3   7   96.39   22.19
  -2   3  -7  113.38   60.40
   2  -3   8   60.18   62.54
   2   3  -8  109.60   24.64
  -2  -3  -8  109.95   26.31
   2   3   8  141.28   32.81
   2   3   8  153.11   32.68
  -2  -3   8  128.40   28.69
  -2   3  -8  101.45   59.11
   2  -3   9  134.75   62.42
  -2  -3  -9   96.13   23.65
  -2  -3  -9  123.34   26.67
   2   3   9  112.78   26.92
   2   3   9  175.43   37.22
  -2  -3   9  113.12   26.33
  -2   3  -9   95.01   58.72
   2  -3  10   96.56   59.81
   2   3 -10   30.85   11.23
  -2  -3 -10   59.76   16.30
  -2  -3 -10   36.35    9.69
   2   3  10   31.99   11.32
   2   3  10   53.12   12.67
  -2  -3  10   27.73    7.26
  -2  -3  10   62.24   17.59
  -2   3 -10   63.37   59.99
   2   3 -11  109.78   26.24
  -2  -3 -11  150.81   34.98
  -2  -3 -11  124.97   26.98
   2   3  11   92.95   23.11
   2   3  11  100.25   21.89
  -2  -3  11   83.68   19.01
  -2  -3  11  120.93   28.45
   2   3 -12   18.23    7.01
   2   3 -12   11.99   11.64
  -2  -3 -12   20.92   10.08
  -2  -3 -12   49.23   11.98
   2   3  12   17.11    9.84
   2   3  12   33.40    9.36
  -2  -3  12   28.12    8.13
  -2  -3  12  107.37   26.04
   2   3 -13  205.73   45.68
   2   3 -13  213.20   47.21
  -2  -3 -13  209.94   47.88
  -2  -3 -13  204.44   43.14
   2   3  13  194.23   44.83
  -2  -3  13  169.34   37.67
  -2  -3  13  183.67   41.10
   2   3 -14  297.91   65.63
   2   3 -14  197.49   43.77
  -2  -3 -14  288.21   64.51
   2   3  14  257.57   58.29
  -2  -3  14  222.30   49.09
  -2  -3  14  241.27   52.75
   2   3 -15   68.18   17.64
   2   3 -15   70.38   19.27
  -2  -3 -15   50.91   14.81
   2   3  15   66.75   18.55
  -2  -3  15   77.61   18.34
  -2  -3  15   88.49   22.77
   2   3 -16   18.56    8.30
   2   3 -16   20.52   11.48
  -2  -3 -16    2.33    7.89
   2   3  16   14.87   10.14
  -2  -3  16   13.07    6.62
  -2  -3  16   10.68   10.30
   2   3 -17   46.67   12.89
   2   3 -17   58.23   17.79
  -2  -3 -17   37.22   11.96
   2   3  17   52.73   15.67
  -2  -3  17   26.86    8.40
  -2  -3  17   56.36   16.64
   2   3 -18   14.28    7.77
   2   3 -18   18.40   11.88
  -2  -3 -18   20.86    9.16
   2   3  18   25.95   10.85
  -2  -3  18   15.80    6.89
  -2  -3  18   27.13   12.09
  -2   3 -18    2.36    7.58
   2   3 -19   27.16    9.87
   2   3 -19   30.04   13.06
  -2  -3 -19   22.95    9.87
   2   3  19   34.44   12.21
  -2  -3  19   16.50    7.48
  -2  -3  19   23.48   11.03
  -2   3 -19   13.43    8.97
   2   3 -20    3.95    7.43
   2   3 -20   50.23   15.13
  -2  -3 -20   25.41   10.19
   2   3  20    0.00    5.94
  -2  -3  20   29.85    9.15
  -2  -3  20   14.75   10.32
  -2   3 -20    6.41    8.07
   2   4   0  507.42   86.51
   2   4   0  469.56   98.45
  -2  -4   0  680.53  100.76
  -2  -4   0  439.53   92.27
   2   4  -1  760.61   99.13
   2   4  -1  757.77  157.75
  -2  -4  -1  681.90  100.59
  -2  -4  -1  719.24  149.78
   2   4   1  755.89   95.61
   2   4   1  676.58  141.02
  -2  -4   1  909.78  113.04
  -2  -4   1  698.99  145.66
   2  -4   2  853.40   97.24
   2   4  -2  848.85  176.55
   2   4  -2  701.13   97.07
  -2  -4  -2  611.27  127.54
  -2  -4  -2  798.29  105.23
   2   4   2  579.68   86.86
   2   4   2  656.84  137.07
  -2  -4   2  485.96  101.71
   2  -4   3  293.27   79.19
   2   4  -3  248.05   82.08
   2   4  -3  294.82   62.49
  -2  -4  -3  234.23   84.01
  -2  -4  -3  249.25   53.49
   2   4   3  279.03   74.82
   2   4   3  244.19   51.93
  -2  -4   3  174.66   82.06
  -2  -4   3  282.97   60.11
  -2   4  -3  292.33   74.56
   2  -4   4 1364.67  131.49
   2   4  -4 1374.11  284.78
  -2  -4  -4 1594.69  146.94
  -2  -4  -4 1062.55  220.41
   2   4   4 1579.24  143.85
   2   4   4 1251.38  259.37
  -2  -4   4 1074.57  223.07
  -2   4  -4 1473.67  136.30
   2  -4   5  271.90   75.14
   2   4  -5  276.11   58.72
  -2  -4  -5  186.85   72.10
  -2  -4  -5  281.77   59.60
   2   4   5  412.66   75.74
   2   4   5  318.42   67.06
  -2  -4   5  230.97   49.55
  -2   4  -5  282.03   71.12
   2  -4   6  316.19   73.59
   2   4  -6  454.12   95.10
  -2  -4  -6  399.44   75.42
  -2  -4  -6  288.64   60.84
   2   4   6  287.09   70.18
   2   4   6  259.63   54.87
  -2  -4   6  399.70   83.91
  -2   4  -6  257.82   68.74
   2  -4   7  -19.84   66.03
   2   4  -7   75.37   18.16
  -2  -4  -7   75.10   57.89
  -2  -4  -7   85.62   19.49
   2   4   7   80.22   18.46
  -2  -4   7   84.56   20.06
  -2   4  -7   65.03   63.08
   2  -4   8  106.51   65.90
   2   4  -8  137.84   30.44
  -2  -4  -8  134.15   29.19
   2   4   8  153.63   35.67
   2   4   8  141.28   30.67
  -2  -4   8  208.13   44.74
  -2   4  -8  147.20   64.42
   2  -4   9  134.75   67.13
   2   4  -9  169.08   36.86
  -2  -4  -9  239.38   53.72
  -2  -4  -9  106.08   23.62
   2   4   9  133.12   31.35
   2   4   9  100.59   22.51
  -2  -4   9  153.37   33.76
  -2   4  -9   53.45   64.28
   2  -4  10  157.66   67.94
   2   4 -10  151.49   33.40
  -2  -4 -10  254.22   56.94
  -2  -4 -10  159.64   34.41
   2   4  10  190.45   43.42
   2   4  10  186.68   39.84
  -2  -4  10  168.99   36.99
  -2   4 -10  282.97   70.01
   2  -4  11  124.20   67.11
   2   4 -11  194.40   42.13
  -2  -4 -11  324.69   72.21
  -2  -4 -11  238.43   50.48
   2   4  11  261.69   58.84
  -2  -4  11  250.88   54.07
  -2   4 -11  235.09   68.00
   2  -4  12    8.42   66.33
   2   4 -12   42.17   13.09
  -2  -4 -12   53.27   15.74
   2   4  12   79.69   21.36
  -2  -4  12   57.72   17.89
  -2  -4 -13  439.62   97.07
   2   4  13  478.15  105.74
   2   4 -14   56.75   14.07
   2   4 -14   79.88   20.69
  -2  -4 -14   95.87   23.82
   2   4  14  101.19   25.74
  -2  -4  14   67.51   18.43
   2   4 -15   13.63    6.97
   2   4 -15   20.94   12.65
  -2  -4 -15   41.40   13.35
   2   4  15   45.77   15.16
  -2  -4  15   10.84    5.68
  -2  -4  15   13.37    8.40
   2   4 -16   64.89   16.19
   2   4 -16  136.99   33.00
  -2  -4 -16   96.04   23.98
   2   4  16   92.87   24.07
  -2  -4  16   51.86   13.06
  -2  -4  16   51.53   13.75
   2   4 -17    4.51    5.93
   2   4 -17   40.16   14.87
  -2  -4 -17   14.03    8.38
   2   4  17   18.43   10.13
  -2  -4  17    6.06    5.16
  -2  -4  17    7.61    7.59
   2   4 -18   17.10    7.72
   2   4 -18   19.90   10.62
  -2  -4 -18   19.83    9.26
   2   4  18   16.32   10.30
  -2  -4  18   10.12    6.00
  -2  -4  18   10.30    8.29
   2   4 -19   15.03   29.81
   2   4 -19   17.28    9.44
  -2  -4 -19   20.76    9.29
   2   4  19   -4.92   33.12
  -2  -4  19   12.13    6.16
  -2  -4  19   15.29    9.35
   2   5   0  399.10   85.07
   2   5   0  554.89  115.96
  -2  -5   0  322.46   84.14
  -2  -5   0  606.98  126.77
   2  -5   1  131.15   71.31
   2   5  -1  228.31   80.21
   2   5  -1  143.60   31.57
  -2  -5  -1   -0.33   75.85
  -2  -5  -1  105.48   24.18
   2   5   1  131.58   76.26
   2   5   1  109.35   24.95
  -2  -5   1  204.27   44.34
   2  -5   2  366.48   80.93
   2   5  -2  211.05   80.38
  -2  -5  -2  320.83   80.52
  -2  -5  -2  254.05   54.15
   2   5   2  222.64   74.58
   2   5   2  361.42   76.07
  -2  -5   2  585.43   98.02
  -2  -5   2  248.22   52.93
  -2   5  -2  329.93   77.56
   2  -5   3  458.06   83.18
   2   5  -3  108.23   78.91
   2   5  -3  390.17   81.94
  -2  -5  -3  295.51   62.58
  -2  -5  -3  238.09   76.46
   2   5   3  239.12   74.18
   2   5   3  392.23   82.37
  -2  -5   3  255.85   80.88
  -2  -5   3  322.89   68.38
  -2   5  -3  242.73   75.32
   2  -5   4  113.21   71.68
   2   5  -4  157.66   34.43
  -2  -5  -4   90.72   68.96
  -2  -5  -4  149.26   32.70
   2   5   4   37.57   68.40
   2   5   4  164.53   35.72
  -2  -5   4  157.83   78.01
  -2  -5   4  212.51   45.85
  -2   5  -4   57.14   70.35
   2  -5   5  108.57   70.08
   2   5  -5   64.08   73.80
   2   5  -5  136.13   30.34
  -2  -5  -5  170.19   68.16
  -2  -5  -5  189.94   40.91
   2   5   5   77.84   68.04
   2   5   5  167.28   36.36
  -2  -5   5  182.98   72.57
  -2   5  -5  153.54   70.35
   2  -5   6  472.74   80.58
   2   5  -6  458.49   96.21
  -2  -5  -6  280.83   69.19
  -2  -5  -6  516.09  107.80
   2   5   6  499.69   80.24
   2   5   6  474.54   99.30
  -2  -5   6  602.60  126.00
  -2   5  -6  432.84   79.11
   2  -5   7  214.74   70.93
   2   5  -7  138.27   30.94
  -2  -5  -7  117.41   62.26
  -2  -5  -7  139.99   30.87
   2   5   7  211.14   67.40
   2   5   7  132.18   29.34
  -2  -5   7  166.50   36.69
  -2   5  -7   69.08   68.84
   2  -5   8   71.00   68.95
   2   5  -8  210.11   45.45
  -2  -5  -8   12.69   52.91
  -2  -5  -8  142.14   31.27
   2   5   8  107.03   24.21
  -2  -5   8  127.97   29.10
  -2   5  -8   87.89   69.40
   2  -5   9   52.28   64.60
   2   5  -9   97.42   23.35
  -2  -5  -9  115.18   25.80
   2   5   9  104.71   23.64
  -2  -5   9  170.02   37.70
  -2   5  -9   78.60   66.47
   2  -5  10  233.37  259.80
   2   5 -10  503.55  105.91
  -2  -5 -10  441.59   92.52
  -2  -5  10  325.29   69.25
  -2   5 -10  316.28   75.25
   2  -5  11   -4.38   72.96
   2   5 -11  144.63   32.51
  -2  -5  11  108.23   25.31
   2  -5  12   77.42   77.58
   2   5 -12   90.72   21.86
  -2  -5  12  116.47   26.80
   2  -5  13  221.95   79.93
   2   5 -13  244.79   52.78
  -2  -5  13  179.04   39.42
   2  -5  14   32.34   66.71
   2   5 -14   69.12   17.47
   2   5  14   35.58   13.86
  -2  -5  14   41.52   12.41
   2   5 -15   37.28   11.86
   2   5  15   47.91   15.41
  -2  -5  15   29.39   10.14
   2   5 -16   53.57   15.01
   2   5  16   75.07   20.40
  -2  -5  16   43.77   12.64
   2   5 -17   17.73    8.82
   2   5  17    5.60    9.11
  -2  -5  17   22.18    9.00
   2   5 -18   25.75    9.92
  -2  -5 -18   50.96   14.87
   2   5  18   11.17    8.89
  -2  -5  18   24.43    9.66
   2   5 -19   -3.70   38.58
  -2  -5 -19    1.58    7.03
  -2  -5  19   14.69    9.18
   2   6   0   19.30   76.47
   2   6   0   92.09   21.82
  -2  -6   0  120.93   73.76
  -2  -6   0  126.00   28.59
   2  -6   1   65.54   67.83
   2   6  -1  -35.70   76.50
   2   6  -1   91.24   21.44
  -2  -6  -1   66.11   70.13
  -2  -6  -1   50.70   14.11
   2   6   1   68.14   76.49
   2   6   1   32.69   11.24
  -2  -6   1 -110.20   80.17
  -2   6  -1   43.32   70.02
   2  -6   2   72.96   70.54
   2   6  -2   67.79   77.67
   2   6  -2   75.70   18.82
  -2  -6  -2   56.64   71.31
  -2  -6  -2   52.39   14.60
   2   6   2  134.50   76.56
   2   6   2   69.55   17.59
  -2  -6   2   56.90   76.66
  -2  -6   2   79.66   19.51
  -2   6  -2   55.27   73.05
   2  -6   3  190.37   72.83
   2   6  -3  134.41   30.11
   2   6  -3   -6.63   80.34
  -2  -6  -3  193.80   42.25
  -2  -6  -3  174.57   70.20
   2   6   3   69.80   75.61
   2   6   3  228.39   49.19
  -2  -6   3  111.06   73.93
  -2  -6   3  167.88   37.32
  -2   6  -3  183.67   75.59
   2  -6   4  702.42   93.81
   2   6  -4  628.87  131.32
  -2  -6  -4  506.13   82.03
  -2  -6  -4  856.57  178.35
   2   6   4  913.21  189.94
   2   6   4  671.86   94.50
  -2  -6   4  558.82  117.24
  -2   6  -4  722.76   96.81
   2  -6   5  337.05   77.55
   2   6  -5  310.53   87.89
   2   6  -5  198.43   43.20
  -2  -6  -5  146.86   65.07
  -2  -6  -5  259.97   55.65
   2   6   5  133.12   73.01
   2   6   5  186.76   40.76
  -2  -6   5  133.38   75.34
  -2  -6   5  229.94   50.30
  -2   6  -5  141.45   73.80
   2  -6   6   46.75   69.27
   2   6  -6  120.68   77.06
   2   6  -6  120.25   27.86
  -2  -6  -6   95.01   62.60
  -2  -6  -6  166.85   36.87
   2   6   6   96.21   71.45
   2   6   6  151.49   33.51
  -2  -6   6   88.66   73.10
  -2  -6   6  177.66   39.34
  -2   6  -6   43.48   81.18
   2  -6   7   72.87   66.18
   2   6  -7  -18.83   70.98
   2   6  -7   78.71   19.96
  -2  -6  -7  206.85   61.33
  -2  -6  -7   74.69   18.53
   2   6   7  175.69   70.51
   2   6   7   60.29   15.66
  -2  -6   7    9.62   64.29
  -2  -6   7   74.89   19.16
   2  -6   8  178.52   69.73
   2   6  -8  149.26   33.65
  -2  -6  -8   41.23   57.87
  -2  -6  -8  193.03   41.96
  -2  -6   8  154.06   34.73
   2  -6   9  177.83   74.74
   2   6  -9  146.51   33.07
  -2  -6  -9  142.39   56.58
  -2  -6  -9  188.74   41.40
  -2  -6   9  132.01   30.31
   2  -6  10  159.12   77.01
   2   6 -10   98.10   23.55
  -2  -6  10  120.85   28.11
   2  -6  11   47.43   79.44
   2   6 -11  193.20   42.42
  -2  -6  11  196.89   43.23
   2  -6  12   29.47   74.84
   2   6 -12  112.01   26.20
  -2  -6  12   69.26   18.26
   2  -6  13  119.39   73.48
   2   6 -13   94.15   22.64
  -2  -6  13  124.28   28.49
   2   6 -14   71.38   18.38
  -2  -6  14   74.84   19.02
   2   6 -15   48.51   14.55
  -2  -6  15  104.02   24.60
   2   6 -16   65.49   17.25
  -2  -6  16   32.81   11.20
   2   6 -17   63.86   16.99
  -2  -6  17   21.84    9.33
   2   6 -18   -5.24   51.77
  -2  -6  18   20.48    8.88
   2   7   0  260.14   83.10
   2   7   0  227.36   49.37
  -2  -7   0  141.88   69.36
  -2  -7   0  245.82   53.20
   2  -7   0  229.42   67.42
   2   7  -1  126.00   80.56
   2   7  -1  288.55   61.59
  -2  -7  -1  278.00   72.63
  -2  -7  -1  255.33   55.02
   2   7   1  362.96   86.86
   2   7   1  311.99   66.57
  -2  -7   1  455.31   84.50
  -2  -7   1  259.88   56.04
  -2   7  -1  406.14   82.08
   2  -7   2  101.79   67.68
   2   7  -2   27.97   78.65
   2   7  -2  147.46   33.35
  -2  -7  -2  140.08   67.50
  -2  -7  -2  159.81   35.85
   2   7   2  195.26   42.72
  -2  -7   2   80.88  223.16
  -2  -7   2  171.40   38.15
  -2   7  -2   86.26   71.03
   2  -7   3   48.83   65.38
   2   7  -3   76.80   80.71
   2   7  -3   71.47   18.32
  -2  -7  -3   47.69   14.64
  -2  -7  -3   35.57   63.18
   2   7   3   96.56   23.03
  -2  -7   3  -20.71  151.57
  -2  -7   3   63.12   17.59
   2  -7   4   98.19   68.12
   2   7  -4  194.49   42.66
   2   7  -4   -8.96   79.32
  -2  -7  -4   77.69   65.50
  -2  -7  -4  169.16   37.65
   2   7   4  195.77   42.86
  -2  -7   4  127.63   69.88
  -2  -7   4  139.22   32.13
   2  -7   5  380.99   77.55
   2   7  -5  494.28   91.84
   2   7  -5  630.15  132.18
  -2  -7  -5  358.50   72.57
  -2  -7  -5  387.68   82.12
   2   7   5  578.05  121.19
  -2  -7   5  474.37   82.48
  -2  -7   5  400.73   85.22
   2  -7   6   97.84   73.75
   2   7  -6  149.35   83.94
   2   7  -6   83.51   21.21
  -2  -7  -6   37.31   66.83
  -2  -7  -6  103.34   24.62
   2   7   6   82.60   20.40
  -2  -7   6  175.86   75.08
  -2  -7   6  108.06   26.06
   2  -7   7  367.86   84.50
   2   7  -7  427.60   99.90
   2   7  -7  373.26   79.34
  -2  -7  -7  328.21   72.15
  -2  -7  -7  550.16  115.35
  -2  -7   7  456.26  115.18
  -2  -7   7  307.09   65.86
   2  -7   8   60.29   78.76
   2   7  -8  213.03   89.69
   2   7  -8  265.03   57.26
  -2  -7  -8  122.65   65.56
  -2  -7   8  235.26   81.19
  -2  -7   8  279.03   60.18
   2  -7   9   41.98   79.27
   2   7  -9   46.54   88.57
   2   7  -9   72.90   19.09
  -2  -7  -9   37.06   62.74
  -2  -7   9   39.29   76.24
  -2  -7   9   45.40   15.71
   2  -7  10  -30.02   75.64
   2   7 -10   84.63   21.15
  -2  -7 -10   52.26   57.06
  -2  -7  10  121.19   28.43
   2  -7  11  -21.41   72.05
   2   7 -11   98.45   24.34
  -2  -7  11   63.03   17.35
   2   7 -12   94.67   22.95
  -2  -7  12   28.02   11.40
   2   7 -13   55.39   15.90
  -2  -7  13   69.60   18.37
   2   7 -14   25.92   10.90
  -2  -7  14   16.66    9.66
   2   7 -15   24.00   10.22
  -2  -7  15   29.51   10.90
   2   7 -16   30.04   10.20
  -2  -7  16   30.67   11.05
   2   7 -17   -0.03    9.67
  -2  -7  17   22.04    9.40
   2   8   0  914.93  190.88
  -2  -8   0  683.28   98.10
  -2  -8   0  958.71  199.89
   2  -8   0  888.32  108.23
   2  -8   1  172.00   75.62
   2   8  -1   55.81   16.23
  -2  -8  -1  177.75   76.07
  -2  -8  -1  119.82   28.23
   2   8   1   81.00   20.57
  -2  -8   1  275.59   84.35
  -2  -8   1   73.69   20.14
   2  -8  -1  139.47   69.70
   2  -8   2  156.80   75.48
   2   8  -2  105.23   25.44
  -2  -8  -2   44.84   72.86
  -2  -8  -2  171.48   38.66
   2   8   2   95.96   23.25
  -2  -8   2  106.17   76.46
  -2  -8   2   81.30   20.88
   2  -8   3  125.83   75.92
   2   8  -3   96.21   23.40
  -2  -8  -3  112.01   73.16
  -2  -8  -3  137.41   31.63
   2   8   3  122.56   28.23
  -2  -8   3  204.96   80.63
  -2  -8   3  144.88   33.48
   2  -8   4  224.36   80.44
   2   8  -4  230.88   50.24
  -2  -8  -4  370.78   81.04
  -2  -8  -4  298.85   64.12
   2   8   4  258.60   55.66
  -2  -8   4  173.46   79.02
  -2  -8   4  308.81   66.57
   2  -8   5  296.11   84.03
   2   8  -5  203.50   45.04
  -2  -8  -5  155.00   74.77
  -2  -8  -5  121.28   28.40
  -2  -8   5  171.91   86.17
  -2  -8   5  108.83   26.57
   2  -8   6  233.71   83.20
   2   8  -6  203.07   44.97
  -2  -8  -6  206.07   75.96
  -2  -8  -6  230.02   50.05
  -2  -8   6  173.03   81.44
  -2  -8   6  175.09   39.52
   2  -8   7   36.74   76.95
   2   8  -7  158.18   36.10
  -2  -8  -7   78.39   70.18
  -2  -8   7   98.10   77.53
  -2  -8   7   94.07   23.47
   2  -8   8  136.13  635.56
   2   8  -8   90.98   22.61
  -2  -8  -8  -25.77   59.67
  -2  -8   8  119.99   76.26
  -2  -8   8   75.01   19.69
   2  -8   9  -27.68   71.17
   2   8  -9   31.13   11.79
  -2  -8  -9  -25.83   61.08
  -2  -8   9   24.44   73.60
  -2  -8   9   30.97   12.02
   2   8 -10   11.28    9.28
  -2  -8  10   25.60   11.36
   2   8 -11   87.46   22.08
  -2  -8  11  146.51   33.67
   2   8 -12   81.66   20.91
  -2  -8  12   56.92   16.45
   2   8 -13   33.82   11.72
  -2  -8  13   33.53   13.21
   2   8 -14   35.10   11.94
  -2  -8  14   15.68    9.81
  -2  -8  15   45.67   14.18
  -2  -9   0  359.02   86.69
   2  -9   0  442.62   87.97
   2  -9   1  303.40   82.25
   2   9  -1  253.79   55.14
  -2  -9  -1  194.49   78.76
  -2  -9  -1  284.26   61.52
   2   9   1  362.71   77.43
  -2  -9   1  433.87   89.95
  -2  -9   1  218.78   48.73
   2  -9  -1  287.70   82.26
   2  -9   2  122.14   75.90
   2   9  -2  126.77   30.01
  -2  -9  -2  182.30   76.00
  -2  -9  -2  186.25   41.75
   2   9   2  180.07   40.17
  -2  -9   2  205.30   76.85
  -2  -9   2  176.20   39.81
   2  -9  -2  210.37   74.50
   2  -9   3  -33.27   73.22
   2   9  -3   81.64   21.25
  -2  -9  -3   70.96   69.15
  -2  -9  -3   74.66   19.63
   2   9   3   70.66   18.55
  -2  -9   3   -1.78   75.99
  -2  -9   3   81.46   21.65
   2  -9   4   69.47   75.44
   2   9  -4  123.77   28.98
  -2  -9  -4   63.23   70.29
  -2  -9  -4  215.26   47.38
  -2  -9   4  157.06   73.51
  -2  -9   4  156.98   36.24
   2  -9   5   82.27   73.61
   2   9  -5   60.77   17.46
  -2  -9  -5  -55.20   65.33
  -2  -9  -5   44.99   14.50
  -2  -9   5  -75.90   68.39
  -2  -9   5   50.48   15.91
   2   9  -6   31.58   12.34
  -2  -9   6   30.27   12.81
   2   9  -7   60.33   16.97
  -2  -9   7   59.71   16.92
   2   9  -8   47.58   14.90
  -2  -9   8   43.11   14.29
   2   9  -9   36.64   13.19
  -2  -9   9   38.61   13.62
   2   9 -10   56.36   15.81
  -2  -9  10   71.72   19.17
   2   9 -11   32.53   11.70
  -2  -9  11   51.74   15.45
   2   9 -12   15.46    8.84
  -2  -9  12   41.25   13.67
   2   9 -13  -14.28   16.08
  -2  -9  13   33.82   12.42
   2  10   0   76.83   20.69
  -2 -10   0   87.03   22.39
   2  10  -1  110.12   26.64
  -2 -10  -1  100.76   24.79
   2  10   1  136.81   31.78
  -2 -10   1  197.83   44.58
   2  10  -2  114.41   27.61
  -2 -10  -2   42.30   15.08
  -2 -10   2   81.00   21.85
   2  10  -3  134.15   31.53
  -2 -10  -3  170.45   38.70
  -2 -10   3  254.39   56.32
   2  10  -4   55.96   17.02
  -2 -10   4  122.74   29.97
   2  10  -5   43.14   14.97
  -2 -10   5   62.60   18.33
   2  10  -6  101.79   25.08
  -2 -10   6  113.04   27.73
   2  10  -7   49.54   15.18
  -2 -10   7   22.80   11.42
   2  10  -8   28.24   11.79
  -2 -10   8   25.56   11.83
   2  10  -9   40.43   12.67
  -2 -10   9   46.37   14.70
   2  10 -10   -5.17   26.48
  -2 -10  10   61.56   17.61
   2  10 -11   -0.21    4.72
  -2 -10  11   35.34   12.96
  -2 -11   0   55.11   16.81
  -2 -11  -1   13.83   10.63
  -2 -11   1   52.21   16.47
  -2 -11  -2   23.78   11.21
  -2 -11   2   30.19   13.44
  -2 -11   3  144.20   33.88
  -2 -11   4  145.83   34.69
  -2 -11   5   84.10   22.72
  -2 -11   6   61.54   18.06
  -2 -11   7   21.59   11.97
   3   0   7  367.51   80.96
  -3   0  -7  556.94  121.96
   3   0   8   52.83   14.80
  -3   0  -8   42.27   13.84
   3   0   9 1912.25  415.07
  -3   0  -9 2136.27  463.38
   3   0  10   67.20   18.04
  -3   0 -10   78.15   20.37
   3   0  11   80.40   20.32
  -3   0 -11   73.80   19.19
   3   0  12   33.35   11.46
  -3   0 -12   27.04   10.62
   3   0  13   45.39   13.99
  -3   0 -13   36.73   12.26
   3   0  14   91.49   22.98
  -3   0 -14   30.12   11.00
   3   0  15   25.35   10.46
  -3   0 -15   17.54    8.95
   3   0  16   46.73   14.48
  -3   0 -16   55.39   15.67
   3   0  17   16.04    8.93
  -3   0 -17   16.30    8.64
   3   0  18    8.77    8.05
  -3   0 -18    6.88    7.50
   3   0  19   27.82   11.11
  -3   0 -19   34.33   11.96
  -3   0 -20   32.85   11.98
  -3  -1  -2  332.24   72.98
  -3  -1  -3 1069.42  232.25
   3   1   3 1016.21  220.75
  -3  -1  -4  204.61   45.95
   3   1   4  129.09   29.75
  -3  -1  -5  120.25   28.22
   3   1   5  249.94   47.88
   3   1   5  161.01   36.48
  -3  -1  -6  158.69   40.41
  -3  -1  -6  103.51   24.69
   3   1   6  126.00   38.66
   3   1   6  104.28   24.77
  -3  -1  -7  517.29   52.70
  -3  -1  -7  545.10  119.30
   3   1   7  562.60   53.53
   3   1   7  570.33  124.63
  -3   1  -7  628.18   56.42
   3  -1   8  382.19   41.97
  -3  -1  -8  264.18   59.08
   3   1   8  273.96   60.92
  -3   1  -8  280.23   35.43
  -3  -1  -9  184.19   42.11
   3   1   9  166.68   38.11
  -3  -1 -10  134.32   31.64
   3   1  10  210.02   47.48
  -3  -1 -11  135.87   31.88
   3   1  11  132.26   31.04
  -3   1 -11   83.07   21.12
   3  -1  12   14.75    8.94
  -3  -1 -12   22.85    9.96
   3   1  12   33.42   11.69
  -3   1 -12   28.51   10.87
   3  -1  13   65.74   17.98
  -3  -1 -13   79.24   20.51
   3   1  13   83.48   21.67
  -3   1 -13   69.97   18.71
   3  -1  14  167.10   38.84
  -3  -1 -14  253.27   57.02
   3   1  14  271.82   61.19
  -3   1 -14  219.04   49.72
   3  -1  15   11.27    8.37
  -3  -1 -15    7.06    7.80
   3   1  15    4.90    8.44
  -3   1 -15    4.94    7.75
   3  -1  16   32.48   11.77
  -3  -1 -16   49.29   14.59
   3   1  16   47.04   14.74
  -3   1 -16   37.11   12.19
   3  -1  17   12.35    8.47
  -3  -1 -17    6.64    7.62
   3   1  17   10.63    8.76
  -3   1 -17   21.44    9.44
   3  -1  18   95.96   24.08
  -3  -1 -18  100.85   24.94
   3   1  18  117.59   28.74
  -3   1 -18   91.49   23.08
   3  -1  19    8.93    8.51
  -3  -1 -19   16.68    9.33
   3   1  19    8.26    8.79
  -3   1 -19   16.44    9.42
  -3  -1 -20   56.26   16.69
   3   1  20   -1.92   22.74
  -3   1 -20   41.36   13.63
   3   2   0   62.67   15.80
  -3  -2   0   52.52   14.01
   3   2  -1 1067.70  231.65
  -3  -2  -1 1077.14  233.80
   3   2   1 1045.39  227.02
  -3  -2   1  950.12  206.25
   3   2  -2   36.43   10.33
  -3  -2  -2   45.37   13.36
   3   2   2   60.49   15.98
  -3  -2   2   44.27   11.85
  -3  -2  -3  556.33  121.45
   3   2   3  580.63  126.77
   3   2   3  964.71  201.18
  -3  -2  -4   55.32   15.23
  -3  -2  -4  197.15   63.93
   3   2   4  100.16   57.04
   3   2   4  105.57   25.95
   3   2   4   62.29   16.43
  -3  -2  -5  690.40  150.55
  -3  -2  -5  523.04   72.73
  -3  -2  -5 1092.59  227.62
   3   2   5  721.13   79.10
   3   2   5  920.08  191.57
   3   2   5  680.96  148.49
   3  -2   6   92.27   46.00
  -3  -2  -6  101.36   51.96
  -3  -2  -6   27.29   10.95
  -3  -2  -6   79.55   20.92
   3   2   6  143.34   51.94
   3   2   6   55.26   15.08
   3   2   6  106.94   25.59
  -3   2  -6  133.81   40.36
   3  -2   7  212.43   49.62
  -3  -2  -7  173.63   49.51
  -3  -2  -7  173.89   39.54
  -3  -2  -7  192.08   41.86
   3   2   7  168.05   49.21
   3   2   7  164.62   37.53
   3   2   7  202.04   43.88
  -3   2  -7  202.38   44.48
   3  -2   8  106.17   46.06
  -3  -2  -8  145.40   40.79
  -3  -2  -8  100.68   24.40
  -3  -2  -8  130.29   29.40
   3   2   8  137.50   31.94
   3   2   8  142.14   31.68
  -3   2  -8  118.02   41.38
   3  -2   9  155.69   46.59
  -3  -2  -9  186.16   42.71
  -3  -2  -9  212.43   45.79
   3   2   9  137.33   31.90
   3   2   9  227.62   48.81
  -3   2  -9  138.27   42.00
   3  -2  10   60.50   41.39
  -3  -2 -10  123.68   29.26
  -3  -2 -10  182.30   39.67
   3   2  10  129.43   30.33
   3   2  10  219.21   47.07
  -3   2 -10   99.30   38.89
  -3  -2 -11   68.15   17.98
  -3  -2 -11   92.35   21.89
   3   2  11   72.47   19.32
   3   2  11   98.27   22.80
  -3  -2 -12  282.46   63.31
  -3  -2 -12  381.33   80.22
   3   2  12  274.22   61.94
   3   2  12  361.68   75.99
  -3  -2 -13  284.43   63.86
  -3  -2 -13  278.94   59.07
   3   2  13  187.02   43.55
   3   2  13  228.74   48.43
  -3  -2 -14  138.87   32.88
  -3  -2 -14  207.53   44.24
   3   2  14  190.97   44.32
   3   2  14  169.68   36.14
  -3  -2 -15   42.68   13.51
  -3  -2 -15   61.35   15.04
   3   2  15   49.03   15.37
   3   2  15   58.79   14.02
  -3  -2 -16   88.66   22.67
  -3  -2 -16  110.72   24.10
   3   2  16  103.77   26.56
   3   2  16  123.68   26.46
  -3   2 -16   81.97   21.14
   3  -2  17   23.86    9.94
  -3  -2 -17   46.40   13.87
  -3  -2 -17   55.32   13.17
   3   2  17   36.82   13.18
   3   2  17   47.43   10.86
  -3  -2  17   52.54   13.60
  -3   2 -17   25.93   10.42
   3  -2  18   24.33   10.33
  -3  -2 -18   31.07   11.45
  -3  -2 -18   31.63    8.47
   3   2  18   36.59   13.15
   3   2  18   27.17    6.74
  -3  -2  18   41.44   11.48
  -3   2 -18   16.96    9.42
   3  -2  19   42.32   13.45
  -3  -2 -19   37.97   12.81
  -3  -2 -19   72.25   15.94
   3   2  19   56.66   16.26
  -3  -2  19   67.38   16.84
  -3   2 -19   29.33   11.42
  -3  -2 -20   22.41   10.07
   3   2  20   -0.11    2.19
  -3  -2  20   13.62   13.60
  -3   2 -20    9.31    8.50
   3   3   0  769.28  167.45
  -3  -3   0  480.12  104.97
   3   3  -1  235.43   52.30
   3   3  -1  374.64   79.94
  -3  -3  -1  274.39   60.92
  -3  -3  -1  485.10   89.09
  -3  -3  -1  339.37   72.74
   3   3   1  381.25   75.46
   3   3   1  463.64  101.62
   3   3   1  353.19   75.73
  -3  -3   1  519.01  109.95
   3   3  -2   50.50   13.41
   3   3  -2   31.06   16.19
  -3  -3  -2   88.66   22.10
  -3  -3  -2   61.66   19.51
  -3  -3  -2  156.46   77.67
   3   3   2  124.80   29.59
   3   3   2   47.31   16.42
   3   3   2  152.17   68.42
  -3  -3   2   82.40   23.19
  -3  -3   2  106.08   24.62
   3   3  -3   77.12   18.29
   3   3  -3  104.45   26.92
  -3  -3  -3  129.69   30.54
  -3  -3  -3  168.13   73.32
  -3  -3  -3   95.61   24.38
   3   3   3   83.62   66.09
   3   3   3  151.32   35.18
   3   3   3  100.93   24.21
  -3  -3   3  101.79   26.15
  -3  -3   3  122.39   27.70
   3   3  -4  344.78   75.21
   3   3  -4  363.14   77.85
  -3  -3  -4  458.32  100.59
  -3  -3  -4  376.35   74.59
  -3  -3  -4  337.57   71.84
   3   3   4  347.61   70.18
   3   3   4  327.52   69.21
  -3  -3   4  465.87   99.05
  -3  -3   4  393.95   85.76
   3  -3   5  605.60   73.66
   3   3  -5  762.84  165.47
   3   3  -5  746.71  156.46
  -3  -3  -5  609.21  127.20
  -3  -3  -5  526.64   76.78
   3   3   5  595.30   78.00
   3   3   5  641.91  133.81
   3   3   5  890.04  193.89
  -3  -3   5  777.34  168.56
  -3  -3   5  934.67  195.26
   3  -3   6  347.44   65.01
   3   3  -6  307.09   66.82
   3   3  -6  348.38   74.70
  -3  -3  -6  566.81  124.11
  -3  -3  -6  323.23   68.19
  -3  -3  -6  291.73   62.54
   3   3   6  281.86   61.80
   3   3   6  413.78   87.29
   3   3   6  374.90   83.04
  -3  -3   6  330.44   71.80
  -3  -3   6  356.44   76.41
  -3   3  -6  308.38   61.93
   3  -3   7   63.25   55.60
   3   3  -7  187.02   42.05
  -3  -3  -7  145.14   55.11
  -3  -3  -7  168.13   36.83
   3   3   7  231.74   57.64
   3   3   7  313.45   67.26
   3   3   7  233.97   52.78
  -3  -3   7  184.27   40.12
  -3  -3   7  307.44   66.41
  -3   3  -7  103.34   56.44
   3  -3   8  169.25   55.59
   3   3  -8   90.72   23.64
  -3  -3  -8  -50.12   49.34
  -3  -3  -8  152.86   35.51
   3   3   8   72.55   17.52
   3   3   8   60.64   51.51
   3   3   8  106.43   26.09
  -3  -3   8   65.34   19.43
  -3   3  -8   68.99   55.38
   3  -3   9  111.58   54.05
   3   3  -9  160.24   37.07
  -3  -3  -9   88.66   22.26
  -3  -3  -9  166.33   45.45
  -3  -3  -9  137.07   30.71
   3   3   9  108.66   24.18
   3   3   9  143.68   33.87
  -3  -3   9   72.93   20.85
  -3   3  -9  151.32   58.25
   3  -3  10   -8.04   52.31
  -3  -3 -10  115.87   27.83
  -3  -3 -10   38.76   11.29
   3   3  10  101.45   25.06
   3   3  10   44.35   11.60
  -3  -3  10  123.42   30.29
  -3   3 -10   29.25   55.98
   3  -3  11   47.51   51.27
   3   3 -11   55.28   18.74
  -3  -3 -11   99.48   24.72
  -3  -3 -11   42.84   11.57
   3   3  11   62.44   14.90
   3   3  11   60.60   17.42
  -3  -3  11  102.74   26.65
  -3  -3  11  118.02   26.07
  -3   3 -11   61.32   58.16
   3  -3  12   44.67   51.74
   3   3 -12  156.80   37.02
  -3  -3 -12  197.75   45.47
  -3  -3 -12  129.52   28.08
   3   3  12  168.39   39.80
   3   3  12  121.96   26.52
  -3  -3  12  178.01   40.94
  -3  -3  12  226.76   49.66
   3   3 -13   61.91   14.94
   3   3 -13   32.44   15.57
  -3  -3 -13   45.49   14.61
  -3  -3 -13   68.22   16.00
   3   3  13   49.30   16.10
   3   3  13   59.32   14.07
  -3  -3  13   69.38   16.26
  -3  -3  13   44.69   16.47
   3   3 -14  559.60  121.79
   3   3 -14  431.46   92.52
  -3  -3 -14  265.03   55.75
   3   3  14  314.56   70.88
   3   3  14  356.44   74.42
  -3  -3  14  499.95  108.83
  -3  -3  14  409.57   87.54
   3   3 -15  186.33   41.68
   3   3 -15  124.97   30.81
  -3  -3 -15  161.87   38.08
  -3  -3 -15  118.96   25.77
   3   3  15  143.68   35.04
   3   3  15  135.44   29.17
  -3  -3  15  241.10   53.12
  -3  -3  15  137.67   32.36
   3   3 -16  163.33   36.84
   3   3 -16  103.77   27.01
  -3  -3 -16   61.44   17.38
  -3  -3 -16  110.29   23.95
   3   3  16  123.60   26.65
   3   3  16  147.89   35.84
  -3  -3  16  109.09   24.97
  -3  -3  16   68.52   19.45
   3   3 -17  119.90   27.72
   3   3 -17  101.19   26.77
  -3  -3 -17   76.42   20.25
  -3  -3 -17   99.30   21.82
   3   3  17  136.90   33.36
   3   3  17   89.09   19.47
  -3  -3  17  124.71   28.35
  -3  -3  17   93.90   24.30
   3   3 -18   43.77   12.74
   3   3 -18   37.62   15.79
  -3  -3 -18   43.31   14.11
  -3  -3 -18   73.47   16.45
   3   3  18   42.91   15.20
   3   3  18   48.21   11.23
  -3  -3  18   47.94   12.75
  -3  -3  18   77.48   21.54
   3   3 -19   77.91   21.45
  -3  -3 -19   75.26   20.32
  -3  -3 -19   95.78   20.81
   3   3  19   -1.99   74.83
  -3  -3  19   94.07   22.20
   3   4   0  494.20  108.14
   3   4   0  322.12   77.60
   3   4   0  320.91   68.07
  -3  -4   0  374.29   86.86
  -3  -4   0  413.18   87.20
  -3  -4   0  494.63  108.14
   3   4  -1  405.54   88.92
   3   4  -1  412.92   83.73
   3   4  -1  259.20   55.74
  -3  -4  -1  441.08   96.64
  -3  -4  -1  301.94   64.12
  -3  -4  -1  185.56   79.65
   3   4   1  196.55   73.61
   3   4   1  308.21   65.37
   3   4   1  430.43   94.58
  -3  -4   1  230.45   76.28
  -3  -4   1  512.91  108.66
  -3  -4   1  453.44   99.13
   3   4  -2  153.03   34.65
   3   4  -2  114.41   28.37
  -3  -4  -2   97.84   25.41
  -3  -4  -2  169.34   37.04
  -3  -4  -2   30.53   73.07
   3   4   2  229.16   72.03
   3   4   2  208.31   44.93
   3   4   2  128.83   30.48
  -3  -4   2  237.75   52.55
   3   4  -3  313.62   68.83
  -3  -4  -3  322.20   71.37
  -3  -4  -3  209.25   44.97
  -3  -4  -3  226.85   73.41
   3   4   3  288.98   64.43
   3   4   3  205.99   44.25
   3   4   3  167.28   69.28
  -3  -4   3  252.34   54.38
   3  -4   4  -85.91   66.11
   3   4  -4   76.24   19.40
  -3  -4  -4   54.07   15.56
  -3  -4  -4   70.00   17.22
  -3  -4  -4   17.43   66.27
   3   4   4   47.05   14.78
   3   4   4  120.08   26.85
   3   4   4   11.54   64.42
  -3  -4   4   69.62   17.90
   3  -4   5  314.48   70.42
   3   4  -5  339.28   71.76
  -3  -4  -5  516.86  113.38
  -3  -4  -5  297.05   68.34
  -3  -4  -5  355.41   74.77
   3   4   5  378.76   71.84
   3   4   5  414.81   86.94
   3   4   5  495.06  108.75
  -3  -4   5  296.28   62.92
  -3   4  -5  383.91   70.92
   3  -4   6  209.85   66.77
   3   4  -6  174.06   38.06
  -3  -4  -6  289.15   64.39
  -3  -4  -6  219.89   62.69
  -3  -4  -6  150.72   32.94
   3   4   6  220.58   64.25
   3   4   6  140.08   30.93
   3   4   6  270.18   60.68
  -3  -4   6  227.62   49.09
  -3   4  -6  209.34   65.09
   3  -4   7  390.35   71.36
   3   4  -7  322.72   68.39
  -3  -4  -7  534.46  117.16
  -3  -4  -7  313.70   63.50
  -3  -4  -7  265.46   56.21
   3   4   7  389.49  133.29
   3   4   7  394.12   82.67
   3   4   7  563.54  123.68
  -3  -4   7  422.28   89.26
  -3   4  -7  333.88   68.89
   3  -4   8   -4.98   64.83
   3   4  -8   86.09   21.11
  -3  -4  -8  174.92   39.94
  -3  -4  -8   32.25   54.67
  -3  -4  -8  123.77   27.43
   3   4   8  141.62   60.61
   3   4   8  113.21   25.40
   3   4   8   95.36   23.81
  -3  -4   8   87.89   22.77
  -3   4  -8  110.81   64.05
   3  -4   9   -1.39   70.14
   3   4  -9   38.49   13.32
  -3  -4  -9   18.92    9.05
  -3  -4  -9   44.53   49.52
  -3  -4  -9   77.99   18.40
   3   4   9   16.98    9.63
   3   4   9   33.20   10.17
  -3  -4   9   37.61   15.01
  -3   4  -9   39.54   61.14
   3  -4  10   84.53   58.78
   3   4 -10   68.65   19.48
  -3  -4 -10   68.63   18.07
  -3  -4 -10   28.68   48.94
  -3  -4 -10   73.83   17.61
   3   4  10   63.59   15.55
   3   4  10   91.41   23.23
  -3  -4  10   70.31   20.44
   3  -4  11   61.91   64.85
   3   4 -11   67.07   20.15
  -3  -4 -11   81.61   21.12
  -3  -4 -11   59.28   14.77
   3   4  11   74.98   20.22
   3   4  11   71.91   17.23
  -3  -4  11   64.21   19.20
   3  -4  12  247.79   68.77
   3   4 -12  302.12   65.80
   3   4 -12  380.22   81.69
  -3  -4 -12  482.87  106.43
  -3  -4 -12  359.87   75.53
   3   4  12  383.82   85.30
   3   4  12  327.69   69.00
  -3  -4  12  359.02   76.94
   3  -4  13  183.93   68.19
   3   4 -13  305.98   66.72
   3   4 -13  294.39   64.32
  -3  -4 -13  358.76   75.51
  -3  -4 -13  355.84   79.13
   3   4  13  291.99   65.89
   3   4  13  295.42   62.17
  -3  -4  13  212.43   46.51
  -3  -4  13  234.23   51.99
   3  -4  14  102.14   61.68
   3   4 -14  188.31   41.63
   3   4 -14  151.91   35.43
  -3  -4 -14  127.29   28.04
  -3  -4 -14  159.98   37.54
   3   4  14  186.07   43.84
   3   4  14  161.78   34.73
  -3  -4  14  135.10   30.07
  -3  -4  14  144.28   34.23
   3   4 -15   16.07    7.08
   3   4 -15   23.31   12.54
  -3  -4 -15   13.63    9.47
  -3  -4 -15   53.62   13.30
   3   4  15   18.28   11.34
   3   4  15   19.21    7.47
  -3  -4  15   10.33    5.40
  -3  -4  15   15.73   12.75
   3   4 -16  107.80   25.06
   3   4 -16   77.04   21.39
  -3  -4 -16   91.84   23.13
  -3  -4 -16   96.64   21.54
   3   4  16  120.25   29.70
   3   4  16  108.14   23.68
  -3  -4  16   98.02   22.30
  -3  -4  16  105.05   27.04
   3   4 -17  104.63   24.44
   3   4 -17   92.44   24.23
  -3  -4 -17  143.77   34.26
  -3  -4 -17  117.33   25.52
   3   4  17  121.28   30.53
   3   4  17  109.26   23.78
  -3  -4  17   92.18   21.32
  -3  -4  17  130.29   31.34
   3   4 -18   30.23   13.68
  -3  -4 -18   38.13   12.80
  -3  -4 -18   37.34    9.95
   3   4  18   34.34   13.62
   3   4  18   42.42   10.57
  -3  -4  18   31.97    9.13
  -3  -4  18   42.46   15.22
   3   4 -19   -6.60   21.09
  -3  -4 -19   15.81    8.88
  -3  -4 -19   13.98    6.17
  -3  -4  19   26.18    7.67
  -3  -4  19   16.87   11.98
   3   5   0  134.93   76.11
   3   5   0  152.00   33.74
  -3  -5   0  -13.03   72.97
  -3  -5   0  195.43   42.30
   3   5  -1  147.03   76.98
   3   5  -1  150.89   33.48
  -3  -5  -1  419.44   81.90
  -3  -5  -1  174.66   38.12
   3   5   1  228.91   74.36
   3   5   1  112.18   25.74
  -3  -5   1  116.56   75.64
  -3  -5   1  215.77   46.56
   3   5  -2   42.99   77.17
  -3  -5  -2  -38.19   68.71
  -3  -5  -2   66.99   17.00
   3   5   2   64.03   69.41
   3   5   2   86.26   20.77
  -3  -5   2   68.33   76.50
   3   5  -3  878.88  107.54
   3   5  -3  681.05  142.14
  -3  -5  -3  765.50   93.21
  -3  -5  -3  862.57  179.46
   3   5   3  790.48   96.04
   3   5   3  735.29  153.20
  -3  -5   3  716.41   96.90
  -3  -5   3  655.82  136.90
   3  -5   4  112.09   66.29
   3   5  -4   62.17   16.14
  -3  -5  -4  105.31   64.09
  -3  -5  -4   69.53   17.52
   3   5   4   28.34   66.80
   3   5   4   37.00   11.78
   3   5   4   62.05   17.76
  -3  -5   4   64.64   16.77
   3  -5   5  120.59   68.20
   3   5  -5  197.32   42.88
  -3  -5  -5  282.12   63.25
  -3  -5  -5  201.52   43.51
  -3  -5  -5   79.31   61.78
   3   5   5  226.16   51.28
   3   5   5  252.25   53.93
   3   5   5  169.08   68.92
  -3  -5   5  171.65   37.85
  -3   5  -5   68.44   67.98
   3  -5   6  492.48   80.28
   3   5  -6  421.59   88.83
  -3  -5  -6  602.26  131.84
  -3  -5  -6  412.23   70.84
  -3  -5  -6  441.59   92.69
   3   5   6  238.26   70.37
   3   5   6  516.00  107.97
   3   5   6  531.19  116.81
  -3  -5   6  410.60   86.60
  -3   5  -6  422.53   78.15
   3  -5   7   69.32   64.41
   3   5  -7   57.84   15.83
  -3  -5  -7   45.45   13.48
  -3  -5  -7  -29.04   56.42
  -3  -5  -7   53.95   14.46
   3   5   7   10.10   63.67
   3   5   7   40.16   12.67
   3   5   7   65.08   18.15
  -3  -5   7   64.15   17.01
  -3   5  -7   47.39   65.85
   3  -5   8  103.34   62.59
   3   5  -8  129.43   29.45
  -3  -5  -8  173.46   39.68
  -3  -5  -8  150.03   55.82
  -3  -5  -8  142.05   31.36
   3   5   8  217.40   65.38
   3   5   8  191.48   41.70
   3   5   8  181.35   42.02
  -3  -5   8  117.76   27.61
   3  -5   9  -47.53   64.43
   3   5  -9   62.16   16.73
  -3  -5  -9  154.49   35.83
  -3  -5  -9  151.65   65.72
  -3  -5  -9  103.68   24.31
   3   5   9  135.61   30.07
   3   5   9   69.40   65.20
   3   5   9   91.41   23.47
  -3  -5   9   98.27   24.92
   3  -5  10   91.75   69.15
   3   5 -10   90.38   22.32
  -3  -5 -10  121.19   28.96
  -3  -5 -10   98.36   55.02
  -3  -5 -10   79.52   18.95
   3   5  10   90.81   21.06
   3   5  10   77.87   20.94
  -3  -5  10  105.66   28.31
   3  -5  11  241.95   76.24
   3   5 -11  251.05   54.69
  -3  -5 -11  288.38   64.41
  -3  -5 -11  189.34   40.79
   3   5  11  391.38   87.03
   3   5  11  216.37   46.36
  -3  -5  11  345.81   75.21
   3  -5  12  -41.76   71.25
   3   5 -12   27.27   14.13
  -3  -5 -12   21.80    9.89
  -3  -5 -12   49.68   13.35
   3   5  12   53.67   14.20
   3   5  12   35.82   13.22
  -3  -5  12   18.77   11.77
   3  -5  13   74.18   66.10
   3   5 -13  140.59   34.67
  -3  -5 -13  131.32   31.36
  -3  -5 -13   83.34   19.48
   3   5  13   87.03   22.88
   3   5  13   97.24   22.07
  -3  -5  13   73.31   18.89
   3   5 -14   65.94   20.21
  -3  -5 -14   37.62   12.81
  -3  -5 -14   45.89   12.30
   3   5  14   56.47   17.23
   3   5  14   48.52   12.47
  -3  -5  14   28.16   10.58
   3   5 -15    7.43   11.32
  -3  -5 -15    4.77    7.58
  -3  -5 -15   26.56    8.95
   3   5  15    8.79    9.21
   3   5  15   38.89   10.84
  -3  -5  15   16.69    9.14
   3   5 -16   55.18   13.55
   3   5 -16   97.42   24.12
  -3  -5 -16  117.24   28.52
  -3  -5 -16   89.60   20.33
   3   5  16   78.30   17.98
   3   5  16   75.36   20.86
  -3  -5  16   72.37   18.49
   3   5 -17   -5.00    8.46
  -3  -5 -17    4.71    7.65
  -3  -5 -17   13.64    6.92
   3   5  17   15.60    6.94
  -3  -5  17   17.60    9.92
   3   5 -18   20.11    8.15
  -3  -5 -18    5.93    7.74
  -3  -5 -18    5.92    5.96
  -3  -5  18    6.24    4.54
  -3  -5  18   25.52   11.24
   3   6   0   25.31   78.68
   3   6   0   51.50   15.05
  -3  -6   0  -76.50   69.92
  -3  -6   0   18.68    9.84
   3   6  -1   66.03   79.61
   3   6  -1   49.35   14.63
  -3  -6  -1   94.75   69.29
  -3  -6  -1   56.75   15.84
   3   6   1  106.17   79.78
   3   6   1   87.20   21.49
  -3  -6   1  -51.87  120.85
  -3  -6   1  140.25   32.00
   3   6  -2  547.07   94.58
   3   6  -2  619.51  129.69
  -3  -6  -2  632.47   88.40
  -3  -6  -2  599.77  125.57
   3   6   2  478.58   85.73
   3   6   2  547.85  114.84
  -3  -6   2  555.82   91.32
  -3  -6   2  519.78  109.17
   3  -6   3  111.32   67.29
   3   6  -3   78.52   80.83
   3   6  -3  149.52   33.76
  -3  -6  -3  159.04   65.55
  -3  -6  -3   94.67   22.72
   3   6   3   30.77   71.82
   3   6   3  125.57   29.52
  -3  -6   3    2.20   78.32
  -3  -6   3  127.54   29.34
   3  -6   4  -21.52   66.91
   3   6  -4   11.47   78.31
   3   6  -4   42.54   13.34
  -3  -6  -4   54.26   60.57
  -3  -6  -4   81.61   20.22
   3   6   4   13.34   69.58
   3   6   4   97.16   23.19
  -3  -6   4   61.02   76.04
  -3  -6   4   59.96   16.52
  -3   6  -4   51.60   70.15
   3  -6   5  -55.87   65.03
   3   6  -5 -101.45   76.98
   3   6  -5  116.56   27.20
  -3  -6  -5   67.40   58.47
  -3  -6  -5   96.90   23.39
   3   6   5  133.98   69.58
   3   6   5   61.10   16.13
  -3  -6   5  -24.43   64.42
  -3  -6   5  114.75   26.92
   3  -6   6   62.74   65.01
   3   6  -6  140.33   32.14
  -3  -6  -6  162.64   59.26
  -3  -6  -6  111.66   25.74
   3   6   6   48.93   69.50
   3   6   6  115.18   26.54
  -3  -6   6   77.61   19.88
   3  -6   7   92.44   69.23
   3   6  -7   93.21   23.52
  -3  -6  -7   86.43   58.96
  -3  -6  -7  109.17   25.17
   3   6   7  124.97   28.43
  -3  -6   7  101.02   24.40
   3  -6   8   65.84   71.49
   3   6  -8   45.25   14.18
  -3  -6  -8   33.98   59.78
  -3  -6  -8   63.86   16.44
   3   6   8   62.58   16.17
  -3  -6   8   77.68   19.83
   3  -6   9   -9.10   73.82
   3   6  -9  160.58   35.95
  -3  -6  -9   89.43   21.19
  -3  -6  -9  -19.85   60.20
   3   6   9   84.17   20.22
  -3  -6   9   91.75   22.46
   3  -6  10  185.56   79.16
   3   6 -10  235.09   51.04
  -3  -6 -10  276.97   66.77
  -3  -6 -10  263.66   56.26
   3   6  10  224.53   48.33
  -3  -6  10  227.36   49.39
   3  -6  11   53.80   71.34
   3   6 -11   31.89   11.92
  -3  -6 -11   14.97   50.76
  -3  -6 -11   25.97   10.16
   3   6  11   24.67    9.90
   3   6  11   21.99   11.39
  -3  -6  11   28.41   11.57
   3  -6  12  -45.39   70.91
   3   6 -12   73.11   18.45
  -3  -6 -12   95.44   22.07
   3   6  12  134.93   32.94
   3   6  12   95.01   21.91
  -3  -6  12   96.21   22.87
   3   6 -13   74.09   18.93
  -3  -6 -13   94.93   21.90
   3   6  13  135.10   32.81
   3   6  13   82.68   19.58
  -3  -6  13   98.27   23.42
   3   6 -14   22.64   10.32
  -3  -6 -14   43.77   13.37
  -3  -6 -14   16.65    8.55
   3   6  14   23.52   10.76
   3   6  14   33.21   10.65
  -3  -6  14   28.49   10.98
   3   6 -15   16.69    8.75
  -3  -6 -15   17.10    9.11
  -3  -6 -15   12.04    7.23
   3   6  15    9.31    9.78
   3   6  15   19.30    7.80
  -3  -6  15   16.94    9.43
   3   6 -16   10.60    8.22
  -3  -6 -16   16.77    9.24
  -3  -6 -16   18.87    8.18
  -3  -6  16   19.00    9.90
   3   6 -17    2.25  144.28
  -3  -6 -17   60.25   17.10
  -3  -6 -17   40.55   11.34
  -3  -6  17   43.80   14.62
   3   7   0   46.28   14.34
  -3  -7   0   59.86   68.18
  -3  -7   0   59.84   17.57
   3   7  -1   43.07   79.14
  -3  -7  -1  101.96   24.98
  -3  -7  -1  112.78   68.40
   3   7   1   41.42   13.32
  -3  -7   1  139.05   71.00
  -3  -7   1   93.04   23.46
   3  -7   2   43.68   65.19
   3   7  -2   35.04   82.21
  -3  -7  -2  104.28   67.76
  -3  -7  -2  112.69   26.74
   3   7   2  127.80   29.27
  -3  -7   2  -61.10   70.25
  -3  -7   2   71.35   19.07
   3  -7   3  234.83   75.82
   3   7  -3  323.57   90.46
   3   7  -3  240.67   52.31
  -3  -7  -3  142.39   68.07
  -3  -7  -3  127.46   29.62
   3   7   3  176.72   39.08
  -3  -7   3  276.28   81.73
  -3  -7   3  177.92   39.83
   3  -7   4   90.98   74.47
   3   7  -4  130.29   87.12
   3   7  -4   17.05   10.39
  -3  -7  -4  146.69   68.97
  -3  -7  -4   37.92   12.90
   3   7   4   42.82   13.35
  -3  -7   4  -35.82   77.94
  -3  -7   4   37.09   13.36
   3  -7   5   79.38   74.39
   3   7  -5   80.23   90.21
   3   7  -5   99.22   24.14
  -3  -7  -5  108.06   25.39
  -3  -7  -5   34.70   63.38
   3   7   5   53.88   14.97
  -3  -7   5   73.34   76.38
  -3  -7   5   73.43   19.31
   3  -7   6   27.67   74.61
   3   7  -6  -67.07   88.15
   3   7  -6  165.39   37.37
  -3  -7  -6   89.18   63.99
  -3  -7  -6  180.58   39.79
   3   7   6  148.83   33.35
  -3  -7   6  166.93   89.43
  -3  -7   6  117.41   27.73
   3  -7   7  136.56   78.47
   3   7  -7  146.77   33.66
  -3  -7  -7  104.45   64.38
  -3  -7  -7  140.68   31.72
   3   7   7  160.75   35.65
  -3  -7   7  248.74   79.07
  -3  -7   7  153.89   34.96
   3  -7   8  204.27   80.42
   3   7  -8  113.12   27.08
  -3  -7  -8   77.07   62.56
  -3  -7  -8  121.02   27.76
   3   7   8  129.26   29.34
  -3  -7   8  170.54   38.28
   3  -7   9  146.60   74.10
   3   7  -9  104.71   25.28
  -3  -7  -9  135.96   66.91
  -3  -7  -9  113.47   26.17
   3   7   9  103.17   24.29
  -3  -7   9   79.14   20.39
   3  -7  10   -6.85   82.20
   3   7 -10   65.65   17.73
  -3  -7 -10   23.88   55.42
  -3  -7 -10   60.84   16.05
   3   7  10   67.64   16.99
  -3  -7  10   34.55   12.20
   3   7 -11   24.18   10.94
  -3  -7 -11   13.67    8.35
   3   7  11   40.00   12.08
  -3  -7  11   60.98   16.46
   3   7 -12   95.10   23.46
  -3  -7 -12   27.86    9.97
   3   7  12    9.81    8.21
  -3  -7  12   23.34   10.82
   3   7 -13   30.55   12.06
  -3  -7 -13   24.41    9.52
   3   7  13   12.18    7.91
  -3  -7  13   23.74   10.63
   3   7 -14   25.89   10.81
  -3  -7 -14   32.26   10.57
   3   7  14   11.14    7.38
  -3  -7  14   27.06   10.67
   3   7 -15   48.33   13.78
  -3  -7 -15   28.05   10.15
  -3  -7  15   38.37   12.64
  -3  -7 -16   20.51    8.70
  -3  -7  16   22.93   10.10
   3   8   0  129.35   29.95
  -3  -8   0  177.92   78.54
  -3  -8   0  124.71   29.09
   3  -8   1  234.23   81.98
   3   8  -1  134.84   30.92
  -3  -8  -1   38.41   76.15
  -3  -8  -1  132.35   30.79
   3   8   1  141.96   32.25
  -3  -8   1   43.24   77.58
  -3  -8   1  211.40   46.68
   3  -8   2  163.50   81.28
   3   8  -2  165.82   37.09
  -3  -8  -2  233.20   78.97
  -3  -8  -2  119.56   28.31
   3   8   2  121.02   28.06
  -3  -8   2   14.88   79.55
  -3  -8   2  184.19   41.03
   3  -8   3   39.18   80.92
   3   8  -3  103.42   25.13
  -3  -8  -3  274.65   77.91
  -3  -8  -3   92.35   22.76
   3   8   3  110.03   25.88
  -3  -8   3  213.80   86.86
  -3  -8   3  116.81   28.40
   3  -8   4  155.34   80.40
   3   8  -4   84.13   21.08
  -3  -8  -4   53.99  513.60
  -3  -8  -4  103.51   24.81
   3   8   4  102.14   24.52
  -3  -8   4  101.62   80.45
  -3  -8   4   91.84   24.47
   3  -8   5   25.18   75.16
   3   8  -5   37.09   13.72
  -3  -8  -5  -77.71   68.47
  -3  -8  -5   45.55   14.11
   3   8   5   30.34   11.53
  -3  -8   5   51.49   77.79
  -3  -8   5   41.49   14.32
   3  -8   6  119.22   75.29
   3   8  -6   52.95   17.11
  -3  -8  -6  123.34   62.31
  -3  -8  -6   39.20   12.96
   3   8   6   45.09   13.96
  -3  -8   6  -82.13  135.44
  -3  -8   6   36.43   13.25
   3  -8   7   66.84   71.72
   3   8  -7   91.75   22.96
  -3  -8  -7   30.66  151.57
  -3  -8  -7   89.86   21.83
   3   8   7  133.72   30.40
  -3  -8   7  109.17   73.37
  -3  -8   7   93.81   23.23
   3   8  -8   91.41   22.84
  -3  -8  -8   63.20   16.70
   3   8   8  122.14   28.22
  -3  -8   8   74.49   19.45
   3   8  -9   22.23   10.79
  -3  -8  -9   10.40    8.60
   3   8   9   21.35    9.90
  -3  -8   9   24.19   10.82
   3   8 -10   38.71   13.35
  -3  -8 -10   38.11   12.32
   3   8  10   27.93   10.58
  -3  -8  10   14.60    9.93
   3   8 -11   84.22   21.26
  -3  -8 -11   29.59   10.83
   3   8  11   38.99   12.26
  -3  -8  11   51.68   15.61
   3   8 -12   24.53   10.59
  -3  -8 -12   38.92   11.96
   3   8  12   27.78    9.85
  -3  -8  12   35.01   12.32
   3   8 -13   40.84   12.84
  -3  -8 -13   59.95   15.68
  -3  -8  13   40.59   13.29
   3   8 -14   -3.55   39.80
  -3  -8 -14   24.65    9.86
  -3  -8  14   19.42    9.91
   3   9   0  235.52   51.33
  -3  -9   0  152.34   74.59
  -3  -9   0  246.07   53.63
   3  -9   1   26.87   72.16
   3   9  -1   70.50   18.54
  -3  -9  -1  -60.54   81.31
  -3  -9  -1   58.29   16.88
   3   9   1   49.90   15.01
  -3  -9   1  -64.23   70.40
  -3  -9   1  103.60   25.53
   3  -9   2   76.07   73.61
   3   9  -2   33.87   12.00
  -3  -9  -2  -32.99   66.51
  -3  -9  -2   26.20   11.81
   3   9   2   40.35   13.15
  -3  -9   2 -116.04   85.26
  -3  -9   2   43.95   14.16
   3   9  -3  109.86   26.36
  -3  -9  -3   59.64   16.93
   3   9   3   71.97   18.48
  -3  -9   3   68.38   18.82
   3   9  -4   30.61   12.08
  -3  -9  -4   50.42   14.91
   3   9   4   45.75   13.76
  -3  -9   4   33.37   13.16
   3   9  -5   85.01   21.70
  -3  -9  -5   34.70   12.26
   3   9   5   44.45   13.76
  -3  -9   5  105.23   25.94
   3   9  -6   73.48   19.77
  -3  -9  -6   18.80   10.14
   3   9   6   23.92   10.95
  -3  -9   6   82.86   21.93
   3   9  -7   53.38   15.98
  -3  -9  -7   36.51   12.54
   3   9   7   24.04   10.84
  -3  -9   7   59.10   18.07
   3   9  -8   29.54   11.81
  -3  -9  -8   19.09   10.10
   3   9   8   22.37   10.29
  -3  -9   8   34.66   13.96
   3   9  -9   34.79   12.33
  -3  -9  -9   29.83   10.86
   3   9   9   45.44   13.29
  -3  -9   9   33.58   12.42
   3   9 -10   19.68   11.51
  -3  -9 -10   35.66   11.80
   3   9  10    9.66    8.25
  -3  -9  10   21.61   10.80
   3   9 -11   38.37   12.45
  -3  -9 -11   23.38    9.84
  -3  -9  11   33.39   12.84
   3   9 -12   -5.00   74.28
  -3  -9 -12   29.23   11.10
  -3  -9  12   44.49   14.23
   3  10   0   33.58   12.65
  -3 -10   0   60.84   17.41
   3  10  -1   49.29   15.01
  -3 -10  -1   92.18   23.45
   3  10   1   65.74   18.12
  -3 -10   1   61.65   18.66
   3  10  -2   66.73   18.32
  -3 -10  -2   82.99   21.76
   3  10   2   69.01   18.68
  -3 -10   2   97.93   24.60
   3  10  -3   93.55   23.74
  -3 -10  -3  108.92   26.51
   3  10   3   26.80   11.51
  -3 -10   3   53.59   16.70
   3  10  -4   55.68   16.59
  -3 -10  -4   66.99   18.29
   3  10   4   89.43   22.19
  -3 -10   4   76.15   20.85
   3  10  -5    9.33   10.03
  -3 -10  -5   22.88   10.50
   3  10   5   11.30    8.81
  -3 -10   5   25.04   11.93
  -3 -10  -6   30.79   11.73
   3  10   6   51.93   14.93
  -3 -10   6   30.06   12.52
  -3 -10  -7   21.90   10.57
   3  10   7   22.89    9.77
  -3 -10   7   17.45   10.38
  -3 -10  -8   36.62   12.44
  -3 -10   8   15.20   10.55
  -3 -10  -9   15.43    9.21
  -3 -10   9   25.69   11.79
  -3 -10 -10   10.24    8.28
  -3 -10  10   11.30    9.67
  -3 -11   0    8.24   10.10
  -3 -11  -1   14.69   10.81
  -3 -11   1   31.41   14.31
  -3 -11  -2   31.83   12.81
  -3 -11   2   35.83   13.82
  -3 -11  -3   26.26   11.82
  -3 -11   3   14.58   11.22
  -3 -11  -4   20.39   10.46
  -3 -11   4   11.01   11.52
  -3 -11  -5   22.92   11.43
  -3 -11  -6   60.35   16.97
  -4   0  -9  315.42   70.22
   4   0  10    7.75    8.04
  -4   0 -10    9.27    8.33
   4   0  11   71.85   19.16
  -4   0 -11   75.94   19.83
   4   0  12  107.72   26.72
  -4   0 -12   76.22   20.09
   4   0  13    9.16    8.72
  -4   0 -13    5.86    7.89
   4   0  14   12.09    8.83
  -4   0 -14    9.85    7.79
   4   0  15   53.85   16.01
  -4   0 -15   37.30   12.44
   4   0  16   33.47   12.01
  -4   0 -16   34.93   11.57
   4   0  17    5.84    7.90
  -4   0 -17   15.21    8.26
   4   0  18    1.74    7.97
  -4   0 -18   11.97    8.37
   4   0  19   -2.48   16.26
  -4   0 -19   43.52   13.56
  -4  -1  -4   77.64   19.86
  -4  -1  -5  116.81   27.70
   4   1   5   86.00   21.42
  -4  -1  -6  372.41   82.27
   4   1   6  234.06   52.51
  -4  -1  -7   31.57   11.52
   4   1   7   57.01   27.99
   4   1   7   48.56   14.10
  -4  -1  -8  323.57   38.40
  -4  -1  -8  257.65   57.67
   4   1   8  333.62   37.80
   4   1   8  341.17   75.66
  -4  -1  -9  164.87   31.89
  -4  -1  -9  184.96   42.27
   4   1   9  163.07   27.97
   4   1   9  120.76   28.68
  -4   1  -9  156.98   26.18
  -4  -1 -10  110.98   26.63
   4   1  10  106.00   25.54
  -4  -1 -11   10.50    8.63
   4   1  11    6.85    8.48
  -4   1 -11  -25.16   25.06
  -4  -1 -12  116.99   28.30
   4   1  12  154.23   36.41
  -4  -1 -13   32.72   11.78
   4   1  13   24.55   10.93
  -4   1 -13   13.06    8.66
   4  -1  14   63.51   18.06
  -4  -1 -14   89.18   22.39
   4   1  14   80.15   20.94
  -4   1 -14   59.88   16.42
   4  -1  15   59.29   17.07
  -4  -1 -15  101.96   25.28
   4   1  15   78.56   21.11
  -4   1 -15   58.90   16.53
   4  -1  16   50.34   15.05
  -4  -1 -16   53.18   15.15
   4   1  16   60.44   17.14
  -4   1 -16   49.20   14.32
   4  -1  17   53.47   15.55
  -4  -1 -17   16.28    8.72
   4   1  17   11.61    8.61
  -4   1 -17   29.62   10.79
   4  -1  18   38.68   13.01
  -4  -1 -18   65.51   17.88
   4   1  18   72.64   19.79
  -4   1 -18   44.08   13.69
   4  -1  19   -1.65   44.18
  -4  -1 -19   12.10    8.46
   4   1  19   -0.55   11.25
  -4   1 -19    6.96    7.71
   4   2   0   42.06   12.64
  -4  -2   0   34.39   11.14
  -4  -2  -1  730.14  159.12
   4   2   1  779.15  169.68
  -4  -2  -2  285.03   63.30
   4   2   2  417.64   91.84
  -4  -2  -3  412.84   90.81
   4   2   3  356.96   78.86
  -4  -2  -4  203.41   45.93
   4   2   4  174.14   39.76
  -4  -2  -5  264.86   54.75
  -4  -2  -5  184.79   41.95
   4   2   5  162.30   37.32
  -4  -2  -6  175.43   46.75
  -4  -2  -6  138.02   32.27
   4   2   6  140.50   47.54
   4   2   6  111.23   26.76
  -4  -2  -7  374.90   53.58
  -4  -2  -7  392.49   86.60
   4   2   7  262.12   49.56
   4   2   7  282.29   63.01
   4  -2   8  785.16   71.92
  -4  -2  -8  706.88   70.71
  -4  -2  -8  607.84  132.95
   4   2   8  724.56   72.44
   4   2   8  883.17  192.60
   4  -2   9   56.46   37.45
  -4  -2  -9  110.55   40.49
  -4  -2  -9   75.00   19.13
   4   2   9   99.73   42.00
   4   2   9   88.57   22.32
  -4   2  -9  123.51   34.61
   4  -2  10   34.27   36.34
  -4  -2 -10   60.88   34.91
  -4  -2 -10   17.53    9.30
   4   2  10   15.54    9.35
  -4   2 -10   26.50   33.42
   4  -2  11  228.65   43.70
  -4  -2 -11  235.77   53.27
   4   2  11  209.16   47.65
  -4   2 -11  216.20   40.33
   4  -2  12   71.04   38.46
  -4  -2 -12   22.10   10.38
   4   2  12   25.71   11.32
  -4   2 -12   13.15   36.26
  -4  -2 -13   32.86   11.54
   4   2  13   39.05   13.27
  -4   2 -13   -1.81   96.56
  -4  -2 -14   45.54   14.11
   4   2  14   51.12   15.81
  -4  -2 -15   96.04   24.23
   4   2  15   63.99   18.36
  -4  -2 -16   38.85   12.77
   4   2  16   55.11   16.10
  -4  -2 -17   14.89    8.93
   4   2  17   22.96   10.80
  -4  -2 -18   26.17   10.63
   4   2  18   31.70   11.67
  -4   2 -18   15.41    8.84
  -4  -2 -19   33.09   12.60
  -4   2 -19   23.36   10.31
   4   3   0 1738.88  377.21
   4   3   0 2022.97  419.79
  -4  -3   0 1812.69  393.18
  -4  -3   0 2204.07  457.03
   4   3  -1  438.76   96.13
   4   3  -1  490.85  104.02
  -4  -3  -1  457.46  100.42
  -4  -3  -1  440.39   93.72
   4   3   1  415.58   91.41
   4   3   1  444.08   94.58
  -4  -3   1  381.25   83.76
  -4  -3   1  437.81   93.21
   4   3  -2  262.03   57.98
   4   3  -2  339.45   72.96
  -4  -3  -2  298.85   66.40
  -4  -3  -2  322.46   69.62
   4   3   2  304.43   67.63
   4   3   2  349.33   75.11
  -4  -3   2  304.78   67.13
  -4  -3   2  330.70   71.37
   4   3  -3  425.20   92.95
   4   3  -3  661.30  138.87
  -4  -3  -3  490.34  107.63
  -4  -3  -3  580.88  122.39
  -4  -3  -3  555.48   73.70
   4   3   3  574.19  125.74
   4   3   3  593.24  124.88
   4   3   3  496.43   77.55
  -4  -3   3  650.93  137.33
  -4  -3   3  397.38   86.94
   4   3  -4  189.94   42.28
   4   3  -4  247.02   54.03
  -4  -3  -4  239.55   53.84
  -4  -3  -4   75.89   58.42
  -4  -3  -4  257.82   56.36
   4   3   4  184.53   60.32
   4   3   4  281.51   61.20
   4   3   4  219.81   49.78
  -4  -3   4  165.04   36.83
   4   3  -5   84.74   22.71
  -4  -3  -5  102.31   24.93
  -4  -3  -5   62.17   56.81
  -4  -3  -5  108.75   26.99
   4   3   5   74.76   56.37
   4   3   5  103.08   25.96
   4   3   5  102.99   25.15
  -4  -3   5   61.07   14.62
   4   3  -6   30.59   14.54
  -4  -3  -6   29.22   10.61
  -4  -3  -6   11.28   52.25
  -4  -3  -6   38.13   14.83
   4   3   6   20.61   53.56
   4   3   6   45.57   15.87
   4   3   6   24.74   10.39
   4  -3   7   61.80   48.93
  -4  -3  -7    6.53   49.40
  -4  -3  -7   28.71   10.50
  -4  -3  -7   29.22   13.83
   4   3   7   21.74   51.97
   4   3   7   14.39    8.73
   4   3   7   30.06   14.13
   4  -3   8   40.61   47.45
  -4  -3  -8  -19.29   45.95
  -4  -3  -8   24.80    9.86
  -4  -3  -8   47.03   16.08
   4   3   8  -51.09   49.59
   4   3   8   56.98   17.84
   4   3   8    9.46    8.14
   4  -3   9  114.32   46.87
  -4  -3  -9  101.45   43.70
  -4  -3  -9  212.86   46.93
  -4  -3  -9  142.56   33.11
   4   3   9  200.84   50.71
   4   3   9  201.87   44.71
   4   3   9  149.95   35.02
  -4   3  -9   85.30   40.43
   4  -3  10  146.08   48.72
  -4  -3 -10   34.63   11.72
  -4  -3 -10   50.34   16.93
  -4  -3 -10   27.74   43.44
   4   3  10  118.87   28.50
   4   3  10   80.03   21.51
  -4   3 -10   53.24   40.85
   4  -3  11  167.02  202.30
  -4  -3 -11  139.39   32.90
  -4  -3 -11  227.71   49.84
  -4  -3 -11   33.63   41.34
   4   3  11  179.89   39.94
   4   3  11   93.30   24.20
  -4   3 -11  144.28 1927.71
   4  -3  12  422.62   64.75
  -4  -3 -12  427.34   94.58
  -4  -3 -12  635.65  133.21
   4   3  12  536.43  118.19
   4   3  12  484.84  101.96
  -4   3 -12  427.26   58.94
   4  -3  13  304.18   67.91
  -4  -3 -13  481.58  106.26
  -4  -3 -13  688.60  144.11
   4   3  13  397.21   88.57
   4   3  13  574.36  120.33
  -4   3 -13  342.89   94.15
   4  -3  14   -2.91 1031.66
  -4  -3 -14   58.28   17.03
  -4  -3 -14   83.30   20.88
   4   3  14   88.83   23.82
   4   3  14   89.09   21.10
  -4   3 -14   56.94   46.39
  -4  -3 -15    9.61    8.43
  -4  -3 -15   20.86   10.27
   4   3  15   17.92   10.35
   4   3  15    8.77    7.58
  -4  -3 -16   11.34    8.59
  -4  -3 -16   33.23   11.46
   4   3  16   11.66    9.25
   4   3  16   10.48    7.41
  -4  -3 -17   24.12   10.57
  -4  -3 -17   25.50    9.63
   4   3  17   14.15   10.08
   4   3  17   35.69   10.77
  -4  -3 -18   12.88    8.81
  -4  -3 -18   10.62    7.40
   4   4   0  131.49   31.12
  -4  -4   0   98.96   24.18
   4   4  -1  299.11   66.39
   4   4  -1  219.72   48.80
  -4  -4  -1  305.46   67.92
  -4  -4  -1   78.77   60.22
  -4  -4  -1  231.22   50.94
   4   4   1   94.41   69.22
   4   4   1  200.92   45.84
   4   4   1  166.59   38.53
  -4  -4   1  300.48   66.58
  -4  -4   1  189.59   43.63
   4   4  -2  442.11   96.99
   4   4  -2  567.32  119.73
  -4  -4  -2  282.37   63.13
  -4  -4  -2  452.41   76.33
  -4  -4  -2  466.99   98.96
   4   4   2  352.93   72.58
   4   4   2  475.66  104.80
   4   4   2  631.87  133.04
  -4  -4   2  481.41  105.31
  -4  -4   2  562.09  118.87
   4   4  -3  320.66   70.71
   4   4  -3  427.26   91.41
  -4  -4  -3  262.89   59.05
  -4  -4  -3  350.61   72.19
  -4  -4  -3  331.47   71.41
   4   4   3  323.49   74.59
   4   4   3  267.95   60.45
   4   4   3  342.97   73.53
  -4  -4   3  310.18   68.28
  -4  -4   3  330.79   71.63
   4   4  -4   98.79   23.36
   4   4  -4  119.56   29.89
  -4  -4  -4  111.41   27.17
  -4  -4  -4   61.13   63.66
  -4  -4  -4  125.31   30.17
   4   4   4   83.08   63.38
   4   4   4  132.44   32.01
   4   4   4   94.24   23.15
  -4  -4   4  110.98   28.92
  -4  -4   4  120.33   27.52
   4   4  -5  433.18   92.87
  -4  -4  -5  142.48   33.52
  -4  -4  -5  240.15   63.10
  -4  -4  -5  421.93   89.60
   4   4   5  211.65   65.65
   4   4   5  161.18   37.83
  -4  -4   5  267.70   59.37
  -4  -4   5  174.83   38.84
   4   4  -6  348.90   76.32
   4   4  -6  355.93   77.48
  -4  -4  -6  321.77   71.65
  -4  -4  -6  272.24   60.70
  -4  -4  -6  270.53   58.28
   4   4   6  264.60   67.36
   4   4   6  193.54   44.73
   4   4   6  243.67   52.42
  -4  -4   6  331.73   72.38
  -4  -4   6  304.35   66.51
   4  -4   7  227.19   59.63
   4   4  -7  468.02  101.88
   4   4  -7  670.92  141.79
  -4  -4  -7  313.27   69.65
  -4  -4  -7  304.69   58.20
  -4  -4  -7  442.02   93.04
   4   4   7  368.80   78.15
   4   4   7  272.76   63.26
   4   4   7  278.34   62.74
  -4  -4   7  475.74  101.71
  -4  -4   7  373.52   81.31
   4  -4   8   51.23   55.03
   4   4  -8   88.83   20.16
   4   4  -8  100.16   27.72
  -4  -4  -8  186.33   42.70
  -4  -4  -8   70.70   49.80
  -4  -4  -8   71.49   18.51
   4   4   8  130.63   31.57
   4   4   8   71.91   55.80
   4   4   8   73.25   20.45
  -4  -4   8  127.20   31.98
  -4  -4   8   88.66   19.90
   4  -4   9  168.05   58.21
   4   4  -9  219.04   47.95
   4   4  -9  432.23   93.21
  -4  -4  -9  365.88   77.52
  -4  -4  -9  187.28   53.87
   4   4   9  213.63   49.25
   4   4   9  582.69  123.51
  -4  -4   9  335.59   73.41
  -4  -4   9  324.09   70.46
   4  -4  10  247.28   61.38
   4   4 -10  218.78   49.93
  -4  -4 -10  263.15   59.28
  -4  -4 -10  224.96   55.11
  -4  -4 -10  233.37   50.80
   4   4  10  234.14   50.72
   4   4  10  341.17   76.47
  -4  -4  10  227.79   51.54
   4  -4  11  148.32   60.21
   4   4 -11   91.49   25.37
  -4  -4 -11   92.18   23.24
  -4  -4 -11  121.28   53.57
   4   4  11  162.55   35.63
   4   4  11  111.84   28.39
  -4  -4  11  119.82   30.55
   4  -4  12  153.71 3318.98
   4   4 -12  225.90   51.34
  -4  -4 -12  221.10   50.18
  -4  -4 -12  313.19   67.24
  -4  -4 -12  216.46   48.34
   4   4  12  232.51   53.27
   4   4  12  198.09   42.66
  -4  -4  12  243.24   54.84
   4  -4  13   28.57   52.96
   4   4 -13   42.47   16.69
  -4  -4 -13   28.94   11.93
  -4  -4 -13   23.75   10.12
   4   4  13   32.55   13.17
   4   4  13   24.74    8.87
  -4  -4  13    5.99   12.93
   4   4 -14   31.95   15.52
  -4  -4 -14   40.28   13.60
  -4  -4 -14   25.62    9.30
   4   4  14   24.27   11.90
   4   4  14   22.97    8.24
  -4  -4  14   46.89   11.04
  -4  -4  14   36.26   15.98
   4   4 -15   12.46   13.31
  -4  -4 -15   14.68    9.23
  -4  -4 -15   32.43    9.93
   4   4  15   24.74   11.80
   4   4  15   33.88    9.92
  -4  -4  15   16.12    5.23
  -4  -4  15   11.56   13.25
   4   4 -16   83.48   23.53
  -4  -4 -16   67.31   18.78
  -4  -4 -16   65.91   15.60
   4   4  16   88.40   24.20
   4   4  16   63.80   15.05
  -4  -4  16   89.86   20.44
  -4  -4  16   73.62   20.92
   4   4 -17    6.04   12.39
  -4  -4 -17   23.69   10.72
  -4  -4 -17   18.30    7.61
   4   4  17    2.61    5.65
  -4  -4  17   18.88    6.48
  -4  -4  17    0.61   11.61
  -4  -4 -18   15.18    9.38
  -4  -4 -18    0.74    5.96
  -4  -4  18   22.22    7.05
  -4  -4  18    8.66   11.24
   4   5   0   69.30   18.20
   4   5   0   26.33   69.80
   4   5   0  113.98   30.14
  -4  -5   0   87.54   69.72
  -4  -5   0   69.39   19.67
  -4  -5   0   95.10   23.07
   4   5  -1   17.20    9.25
   4   5  -1  -39.80   74.83
  -4  -5  -1   29.97   10.87
  -4  -5  -1   15.51   71.69
   4   5   1   13.84   69.82
   4   5   1   13.62   11.90
   4   5   1   24.23   10.42
  -4  -5   1  -51.10   66.33
  -4  -5   1   27.41   10.08
  -4  -5   1    3.95   11.37
   4   5  -2   64.24   17.16
   4   5  -2   71.91   20.21
  -4  -5  -2   69.25   18.25
  -4  -5  -2  109.26   67.10
   4   5   2   57.25   69.95
   4   5   2   54.84   15.93
   4   5   2   73.13   19.04
  -4  -5   2   31.83   12.39
  -4  -5   2   94.07   22.56
   4   5  -3  298.00   66.06
   4   5  -3  315.25   67.68
  -4  -5  -3  190.45   42.46
  -4  -5  -3  317.91   70.68
   4   5   3  275.59   61.87
   4   5   3  262.12   56.19
  -4  -5   3  371.81   81.59
  -4  -5   3  221.18   47.95
   4   5  -4  113.64   26.99
   4   5  -4  106.08   25.34
  -4  -5  -4  151.06   35.19
  -4  -5  -4   90.03   61.24
  -4  -5  -4  128.32   29.57
   4   5   4  139.39   31.50
   4   5   4  143.68   34.13
   4   5   4   46.95   67.07
  -4  -5   4  111.58   26.68
  -4  -5   4  177.32   39.69
   4   5  -5  501.75  109.78
   4   5  -5  339.97   72.50
  -4  -5  -5  478.83  105.31
  -4  -5  -5  324.35   64.33
  -4  -5  -5  343.57   72.87
   4   5   5  258.08   69.78
   4   5   5  463.64  102.48
   4   5   5  297.65   63.44
  -4  -5   5  334.73   71.92
  -4  -5   5  479.43  104.54
   4  -5   6  294.82   66.34
   4   5  -6  354.47   77.93
   4   5  -6  231.48   50.65
  -4  -5  -6  299.88   67.06
  -4  -5  -6  247.53   59.83
  -4  -5  -6  309.24   65.84
   4   5   6  188.31   66.61
   4   5   6  197.06   42.94
   4   5   6  293.53   66.25
  -4  -5   6  320.23   69.47
   4  -5   7  113.64   66.85
   4   5  -7  195.17   43.52
   4   5  -7  125.40   29.83
  -4  -5  -7  179.29   41.33
  -4  -5  -7   99.48   56.72
  -4  -5  -7  132.78   29.96
   4   5   7  122.39   28.10
   4   5   7  167.53   39.65
  -4  -5   7  223.16   50.42
   4  -5   8   95.18   68.69
   4   5  -8   29.11   13.82
  -4  -5  -8   41.71   13.54
  -4  -5  -8   34.35   11.42
  -4  -5  -8   32.31   56.54
   4   5   8   29.05   13.61
   4   5   8   38.50   12.25
  -4  -5   8   51.75   18.62
   4  -5   9  355.67   76.01
   4   5  -9  430.95   92.01
  -4  -5  -9  617.79  135.35
  -4  -5  -9  289.33   62.98
  -4  -5  -9  323.23   68.35
   4   5   9  355.93   75.13
   4   5   9  516.52  114.15
  -4  -5   9  465.01   99.22
   4  -5  10   65.55   69.43
   4   5 -10   30.19   15.02
  -4  -5 -10   12.78    9.30
  -4  -5 -10   44.91   55.22
  -4  -5 -10   31.81   10.73
   4   5  10   31.70   11.22
   4   5  10    9.17   10.39
  -4  -5  10   19.41   13.40
   4  -5  11  -90.38   63.25
   4   5 -11   12.12   13.72
  -4  -5 -11   26.37   10.75
  -4  -5 -11   43.11   12.32
  -4  -5 -11   14.75   51.48
   4   5  11   20.62   11.07
   4   5  11   36.70   11.48
  -4  -5  11   29.05   13.93
   4  -5  12  219.72   69.29
   4   5 -12  309.93   67.73
  -4  -5 -12  305.89   68.37
  -4  -5 -12  159.98   51.20
  -4  -5 -12  179.38   38.73
   4   5  12  248.99   57.11
   4   5  12  199.64   42.98
  -4  -5  12  182.30   41.55
   4   5 -13   77.33   22.20
  -4  -5 -13   60.42   16.89
  -4  -5 -13   51.70   13.60
   4   5  13   61.69   18.44
   4   5  13   38.66   11.20
  -4  -5  13   69.98   20.91
   4   5 -14   34.09    8.05
   4   5 -14   95.01   25.34
  -4  -5 -14   34.23   11.82
  -4  -5 -14   26.69    9.32
   4   5  14   14.93    9.88
   4   5  14   39.47   11.46
  -4  -5  14   53.44   18.38
   4   5 -15    9.90    4.41
   4   5 -15   13.42   12.12
  -4  -5 -15   20.90    9.85
  -4  -5 -15   17.24    7.64
   4   5  15    9.95    9.61
   4   5  15   12.14    6.94
  -4  -5  15   27.09   14.20
   4   5 -16   17.17   12.36
  -4  -5 -16   13.23    8.69
  -4  -5 -16   15.25    7.43
   4   5  16   12.57    7.11
  -4  -5  16   16.70    5.16
  -4  -5  16   -2.98   12.49
   4   5 -17    0.19  234.23
  -4  -5 -17   21.96   10.25
  -4  -5 -17   23.22    8.38
   4   5  17   49.25   12.02
  -4  -5  17   23.41    6.67
  -4  -5  17   35.22   15.01
   4   6   0   33.58   12.25
   4   6   0   66.13   75.01
   4   6   0   37.59   13.35
  -4  -6   0  123.68   68.28
  -4  -6   0   24.62   11.27
   4   6  -1  131.23   76.71
   4   6  -1   34.67   13.35
  -4  -6  -1   60.17   17.05
  -4  -6  -1   15.51   65.16
   4   6   1   38.49   13.55
   4   6   1   48.87   75.37
   4   6   1   23.50   11.16
  -4  -6   1  -25.27   68.18
  -4  -6   1   32.87   12.32
   4   6  -2  530.16   92.52
   4   6  -2  511.79  107.80
  -4  -6  -2  740.70  161.95
  -4  -6  -2  502.18   77.73
  -4  -6  -2  408.71   86.69
   4   6   2  496.34   86.00
   4   6   2  598.57  125.57
   4   6   2  778.72  170.28
  -4  -6   2  477.12   82.08
  -4  -6   2  422.71   89.52
   4   6  -3  392.41   87.63
   4   6  -3  278.85   60.37
  -4  -6  -3  374.72   83.18
  -4  -6  -3  223.58   65.78
  -4  -6  -3  208.56   45.79
   4   6   3  288.81   77.81
   4   6   3  229.85   49.93
   4   6   3  410.95   91.32
  -4  -6   3  133.55   69.80
  -4  -6   3  279.97   60.35
   4   6  -4  139.99   32.01
  -4  -6  -4  236.98   65.52
  -4  -6  -4  146.08   34.39
  -4  -6  -4  128.49   29.83
   4   6   4  163.84   75.96
   4   6   4  133.55   32.62
   4   6   4  103.94   24.85
  -4  -6   4  129.86   30.53
   4  -6   5   90.55   68.85
   4   6  -5   58.30   16.57
  -4  -6  -5   89.43   22.80
  -4  -6  -5   49.83  127.37
  -4  -6  -5  120.42   27.83
   4   6   5  109.95   25.84
   4   6   5   85.11   22.92
  -4  -6   5   69.66   19.23
   4  -6   6   89.26   73.74
   4   6  -6  118.96   28.00
  -4  -6  -6  161.44   37.69
  -4  -6  -6  174.40   63.62
  -4  -6  -6  134.32   30.46
   4   6   6  145.23   32.67
   4   6   6  165.22   39.26
  -4  -6   6  132.26   31.74
   4  -6   7  109.00   74.30
   4   6  -7   13.20   10.71
  -4  -6  -7   32.67   11.77
  -4  -6  -7   44.50   13.38
  -4  -6  -7  -24.80   59.75
   4   6   7   47.14   15.57
   4   6   7   34.61   11.78
  -4  -6   7   47.70   17.99
   4  -6   8  126.08   75.90
   4   6  -8  120.08   28.96
  -4  -6  -8  134.41   30.23
  -4  -6  -8  142.31   62.75
  -4  -6  -8  115.61   27.85
   4   6   8  109.17   25.26
   4   6   8   90.63   24.97
  -4  -6   8  202.55   47.97
   4  -6   9   30.80   71.07
   4   6  -9   44.09   16.61
  -4  -6  -9   43.82   13.41
  -4  -6  -9   44.29   13.11
  -4  -6  -9   10.62   56.22
   4   6   9   45.28   15.12
   4   6   9   32.55   11.24
  -4  -6   9   42.19   16.21
   4  -6  10   60.01   67.11
   4   6 -10   82.76   23.93
  -4  -6 -10   58.75   16.32
  -4  -6 -10   -3.61   58.28
  -4  -6 -10   50.80   14.05
   4   6  10   61.49   15.96
   4   6  10   53.31   16.83
  -4  -6  10   50.70   15.72
   4   6 -11   20.37   16.14
  -4  -6 -11   20.67    9.98
  -4  -6 -11   27.96    9.94
   4   6  11   16.02   10.63
   4   6  11   18.87    8.73
  -4  -6  11   23.00   10.75
   4   6 -12   62.36   20.52
  -4  -6 -12   35.82   11.93
  -4  -6 -12   36.88   11.57
   4   6  12   40.38   13.72
   4   6  12   40.02   12.72
  -4  -6  12   34.80   12.21
   4   6 -13   13.71   11.36
  -4  -6 -13    3.80    7.08
  -4  -6 -13   26.68    9.86
   4   6  13   -1.30    8.59
   4   6  13   47.14   13.65
  -4  -6  13    3.01    8.26
   4   6 -14   58.52   17.54
  -4  -6 -14   67.39   18.23
  -4  -6 -14   66.59   16.57
   4   6  14   77.13   18.32
  -4  -6  14   58.68   16.38
   4   6 -15   44.46   14.24
  -4  -6 -15   43.23   13.67
  -4  -6 -15   36.52   12.02
   4   6  15   30.81    9.93
  -4  -6  15   41.67   13.77
   4   6 -16   -1.54    4.48
  -4  -6 -16    5.19    8.01
  -4  -6 -16   24.56    9.56
  -4  -6  16   20.23   11.17
   4   7   0  142.74   32.62
  -4  -7   0  232.86   78.05
  -4  -7   0  181.10   40.34
   4   7  -1  240.92   52.42
  -4  -7  -1  321.43   81.19
  -4  -7  -1  270.10   58.34
   4   7   1  240.58   52.33
  -4  -7   1  393.18   84.76
  -4  -7   1  249.77   54.18
   4   7  -2  168.91   37.74
  -4  -7  -2  214.14   75.80
  -4  -7  -2  146.60   33.36
   4   7   2  212.86   46.49
  -4  -7   2  192.60   81.45
  -4  -7   2  137.50   31.66
   4   7  -3   40.26   14.48
  -4  -7  -3  171.40   70.66
  -4  -7  -3   55.84   16.03
   4   7   3   76.67   19.57
  -4  -7   3   91.06   78.50
  -4  -7   3   66.11   17.99
   4  -7   4   32.61   78.04
   4   7  -4  112.78   94.93
   4   7  -4   55.73   16.03
  -4  -7  -4   35.34   12.51
  -4  -7  -4   35.27   66.12
   4   7   4   32.92   12.18
  -4  -7   4   76.93   78.71
  -4  -7   4   44.67   14.57
   4  -7   5  148.14  129.17
   4   7  -5  163.50   36.79
  -4  -7  -5  144.02   66.34
  -4  -7  -5  147.63   33.39
   4   7   5  150.81   33.97
  -4  -7   5  123.77   82.98
  -4  -7   5  169.68   38.27
   4  -7   6  155.95   78.28
   4   7  -6  165.82   37.58
  -4  -7  -6  170.02   64.92
  -4  -7  -6  193.80   42.67
   4   7   6  144.28   32.62
  -4  -7   6  171.65   38.62
   4  -7   7  -40.42   72.85
   4   7  -7   26.74   11.78
  -4  -7  -7   15.01   58.02
  -4  -7  -7   40.18   12.89
   4   7   7   43.04   13.19
   4   7   7   35.40   13.88
  -4  -7   7   26.68   11.44
   4  -7   8   15.90   70.80
   4   7  -8   30.14   11.82
  -4  -7  -8   53.32   57.69
  -4  -7  -8   34.93   11.66
   4   7   8   48.42   16.03
   4   7   8   70.77   18.98
  -4  -7   8   36.79   12.34
   4   7  -9   63.86   17.42
  -4  -7  -9   70.95   17.78
   4   7   9   94.07   25.22
   4   7   9   96.04   23.05
  -4  -7   9   91.15   22.27
   4   7 -10   28.01   11.74
  -4  -7 -10   27.78   10.78
  -4  -7 -10   13.19    9.42
   4   7  10   18.88   11.11
   4   7  10   25.49    9.93
  -4  -7  10   39.03   13.22
   4   7 -11   37.94   12.98
  -4  -7 -11   18.43    8.77
  -4  -7 -11   24.10   10.98
   4   7  11    5.24    9.35
   4   7  11   34.59   11.54
  -4  -7  11   21.50   10.58
   4   7 -12   37.81   12.70
  -4  -7 -12   64.85   17.92
  -4  -7 -12   67.93   17.34
   4   7  12   36.00   14.51
   4   7  12   68.44   17.09
  -4  -7  12   38.26   12.84
   4   7 -13   62.53   16.60
  -4  -7 -13   87.97   22.55
  -4  -7 -13   83.54   20.13
   4   7  13   83.66   20.02
  -4  -7  13   69.84   18.91
   4   7 -14   18.58    8.53
  -4  -7 -14   27.20   10.81
  -4  -7 -14   24.33    9.81
  -4  -7  14   27.16   12.66
  -4  -7 -15   19.03    8.97
  -4  -7  15   20.44   13.41
   4   8   0   40.67   14.02
  -4  -8   0   68.79   95.18
  -4  -8   0   59.44   16.85
   4   8  -1  148.57   34.01
  -4  -8  -1   79.25   71.16
  -4  -8  -1  113.29   27.14
   4   8   1  130.29   30.20
  -4  -8   1   99.82   75.47
  -4  -8   1  110.81   26.54
   4   8  -2   37.72   13.05
  -4  -8  -2  -42.88   71.04
  -4  -8  -2   37.61   13.23
   4   8   2   35.97   12.84
  -4  -8   2   58.37   86.34
  -4  -8   2   33.81   13.15
   4   8  -3   34.19   12.82
  -4  -8  -3   56.36   68.09
  -4  -8  -3   45.32   14.38
   4   8   3   25.25   10.97
  -4  -8   3  -69.14   70.69
  -4  -8   3   59.95   17.05
   4  -8   4   67.49   72.61
   4   8  -4  100.33   24.50
  -4  -8  -4   36.39   84.68
  -4  -8  -4   77.71   19.85
  -4  -8   4   56.52   72.47
  -4  -8   4   95.44   23.77
   4  -8   5   16.69   97.16
   4   8  -5   69.79   18.74
  -4  -8  -5   -1.67  122.99
  -4  -8  -5   71.14   18.45
   4   8   5   55.41   16.08
  -4  -8   5   79.78   77.60
  -4  -8   5   58.29   16.74
   4   8  -6   59.03   16.99
  -4  -8  -6   24.54   11.96
   4   8   6   29.74   10.97
  -4  -8   6   41.14   14.34
   4   8  -7   55.75   16.54
  -4  -8  -7   64.46   17.83
   4   8   7   65.32   17.20
  -4  -8   7   75.15   19.96
   4   8  -8  109.35   26.77
  -4  -8  -8   71.04   18.38
   4   8   8   72.40   18.50
  -4  -8   8   70.32   19.04
   4   8  -9   39.09   14.14
  -4  -8  -9   72.46   18.62
   4   8   9   35.23   11.94
  -4  -8   9   24.40   10.87
   4   8 -10   13.27    9.75
  -4  -8 -10   34.73   11.52
   4   8  10   24.91    9.85
  -4  -8  10   22.03   10.33
   4   8 -11   13.17    9.34
  -4  -8 -11   19.45    9.30
   4   8  11   18.17    8.98
  -4  -8  11   28.74   11.59
   4   8 -12   29.85   10.63
  -4  -8 -12   15.86    8.78
  -4  -8  12   35.09   12.34
   4   8 -13  -11.96  186.42
  -4  -8 -13   29.16   10.57
  -4  -8  13    8.75    9.15
   4   9   0  129.17   31.22
  -4  -9   0  121.88   28.76
   4   9  -1   19.83   11.33
  -4  -9  -1   15.47   10.46
   4   9   1   35.16   12.70
  -4  -9   1   12.25   10.75
   4   9  -2   16.44   10.81
   4   9   2   19.23   10.10
  -4  -9   2   30.25   12.69
   4   9  -3   29.61   12.74
  -4  -9  -3   79.53   20.96
   4   9   3   55.68   15.58
  -4  -9   3   37.52   13.24
   4   9  -4    4.94   10.13
  -4  -9  -4   38.71   13.45
   4   9   4   39.94   13.16
  -4  -9   4   25.75   12.18
   4   9  -5   38.73   13.63
  -4  -9  -5   80.76   20.56
   4   9   5   33.03   12.72
  -4  -9   5   36.23   13.50
   4   9  -6   55.81   16.69
  -4  -9  -6   59.04   16.62
   4   9   6   62.59   17.23
  -4  -9   6   92.78   23.70
   4   9  -7   49.03   15.27
  -4  -9  -7   39.98   12.69
   4   9   7   45.03   13.41
  -4  -9   7   33.78   12.66
   4   9  -8   13.66   10.54
  -4  -9  -8    7.83    8.67
   4   9   8   18.26    9.20
  -4  -9   8   23.32   10.99
   4   9  -9   24.58   12.07
  -4  -9  -9   18.09    9.48
  -4  -9   9   16.36   10.02
  -4  -9 -10   55.38   15.17
  -4  -9  10    4.15    9.02
  -4  -9 -11   14.25    9.05
  -4  -9  11   21.59   10.59
  -4 -10   0   26.00   11.68
  -4 -10  -1   82.46   21.39
   4  10   1   34.01   13.60
  -4 -10   1   92.35   23.71
  -4 -10  -2   30.84   12.05
   4  10   2   21.36   10.57
  -4 -10  -3   11.44    9.32
   4  10   3   11.28    9.02
  -4 -10   3   21.02   10.87
  -4 -10  -4   54.59   15.74
   4  10   4   36.57   11.60
  -4 -10   4   31.49   12.57
  -4 -10  -5   44.09   13.60
   4  10   5   62.69   15.95
  -4 -10   5   31.39   13.10
  -4 -10  -6   15.86    9.93
   4  10   6   -6.34 1107.19
  -4 -10   6   21.54   11.57
  -4 -10  -7   26.80   10.84
   4  10   7   -2.53   28.80
  -4 -10   7   40.20   14.26
  -4 -10  -8   17.04    9.27
  -4 -10   8   26.84   12.26
  -4 -11  -2   13.56   10.94
  -5   0 -11   14.82    9.03
   5   0  12    2.21    7.93
  -5   0 -12    7.55    7.86
   5   0  13   64.71   18.24
  -5   0 -13   83.27   21.45
   5   0  14   33.00   12.45
  -5   0 -14   37.34   12.79
   5   0  15   20.44   10.08
  -5   0 -15   26.59   10.38
   5   0  16   -2.09    8.08
  -5   0 -16    3.07    7.68
   5   0  17   13.68    8.79
  -5   0 -17    5.94    7.37
  -5   0 -18    6.62    7.36
  -5  -1  -7   31.42   11.05
   5   1   7   49.26   14.48
  -5  -1  -8   35.26   11.62
   5   1   8   50.95   14.75
  -5  -1  -9   35.56   11.96
   5   1   9   31.92   12.32
  -5  -1 -10  208.82   31.03
  -5  -1 -10  176.29   40.69
   5   1  10  213.54   29.72
   5   1  10  205.30   47.26
   5  -1  11  105.91   24.17
  -5  -1 -11  139.99   30.19
  -5  -1 -11  107.89   26.32
   5   1  11   93.81   29.59
   5   1  11   87.46   22.26
   5  -1  12   46.46   22.48
  -5  -1 -12   40.18   25.78
  -5  -1 -12   48.00   14.24
   5   1  12   59.60   16.56
  -5   1 -12   50.67   21.92
  -5  -1 -13   57.69   16.41
   5   1  13   64.47   18.26
  -5   1 -13   -0.07   20.49
  -5  -1 -14   49.63   14.93
   5   1  14   48.18   15.15
  -5  -1 -15   14.57    8.46
   5   1  15   16.26    9.25
  -5   1 -15    7.13    7.33
  -5  -1 -16   20.60    9.83
   5   1  16   24.14   11.03
  -5   1 -16   17.66    9.08
   5  -1  17   14.98    8.81
  -5  -1 -17   10.44    8.25
   5   1  17   11.72    9.27
  -5   1 -17   10.54    7.86
   5  -1  18    0.85    2.16
  -5  -1 -18    3.32    7.44
  -5   1 -18    9.44    7.69
  -5  -2  -2   31.80   11.34
  -5  -2  -3   52.03   15.05
   5   2   3   32.62   11.98
  -5  -2  -4  125.91   29.83
   5   2   4  201.10   45.88
  -5  -2  -5   45.15   13.54
   5   2   5   61.45   16.98
  -5  -2  -6   66.05   17.30
   5   2   6   99.48   24.55
  -5  -2  -7   42.92   12.93
   5   2   7   74.27   19.64
  -5  -2  -8  254.91   41.83
  -5  -2  -8  169.34   39.02
   5   2   8  276.97   47.63
   5   2   8  200.41   45.95
  -5  -2  -9  163.33   42.37
  -5  -2  -9   94.33   23.47
   5   2   9   96.90   44.53
   5   2   9   93.30   23.63
   5  -2  10  177.66   39.54
  -5  -2 -10  160.49   41.58
  -5  -2 -10  101.36   24.79
   5   2  10   89.69   67.53
   5   2  10   91.66   23.47
   5  -2  11   45.85   35.45
  -5  -2 -11   46.86   45.68
  -5  -2 -11   25.91   10.29
   5   2  11   57.18   34.08
   5   2  11   43.12   13.99
  -5   2 -11   58.38   31.25
   5  -2  12   51.06   34.20
  -5  -2 -12   58.50   35.18
  -5  -2 -12   42.09   12.99
   5   2  12   33.30   28.75
   5   2  12   23.15   10.27
  -5   2 -12   76.28   32.23
   5  -2  13   24.76   37.70
  -5  -2 -13   76.96   49.63
  -5  -2 -13   56.93   16.16
   5   2  13   45.57   14.35
  -5   2 -13   47.39   30.51
  -5  -2 -14   14.62    8.82
   5   2  14   19.92   10.00
  -5  -2 -15   19.06    9.02
   5   2  15    7.09    8.27
  -5  -2 -16   23.48   10.20
   5   2  16    5.66    8.76
  -5  -2 -17    9.05    7.92
  -5  -2 -18   23.74   10.26
   5   3   0  134.15   31.37
  -5  -3   0   70.47   18.34
   5   3  -1  297.39   66.01
  -5  -3  -1  351.73   77.84
   5   3   1  347.87   77.04
  -5  -3   1  375.50   82.77
   5   3  -2  115.96   27.29
  -5  -3  -2  154.66   35.82
   5   3   2  153.11   35.60
  -5  -3   2  112.18   26.36
  -5  -3  -3   88.92   22.20
   5   3   3  101.36   25.00
  -5  -3   3   72.38   18.26
  -5  -3  -4  194.06   44.23
   5   3   4  183.58   42.24
  -5  -3  -5  190.88   43.53
   5   3   5  175.60   40.49
  -5  -3  -6   67.59   45.39
  -5  -3  -6   63.70   17.28
   5   3   6   61.57   50.62
   5   3   6  100.68   24.96
  -5  -3  -7   85.91   47.39
  -5  -3  -7   31.85   11.66
   5   3   7   77.61   51.21
   5   3   7   43.30   14.32
  -5  -3  -8   85.80   48.84
  -5  -3  -8  105.31   25.59
   5   3   8  124.71   54.57
   5   3   8  109.09   27.14
  -5  -3  -9  125.66   47.37
  -5  -3  -9   39.10   13.05
   5   3   9   49.00   15.41
   5  -3  10   49.54   45.61
  -5  -3 -10   43.80   45.73
  -5  -3 -10   22.58   10.07
   5   3  10   22.56   10.43
  -5   3 -10  122.05   39.70
   5  -3  11   67.27   45.36
  -5  -3 -11   86.86   43.66
  -5  -3 -11   19.34    8.98
   5   3  11   15.24    9.44
  -5   3 -11   28.55   38.39
   5  -3  12   24.30   40.48
  -5  -3 -12   21.29   38.19
  -5  -3 -12   44.53   13.61
   5   3  12   62.94   18.78
   5   3  12   55.05   16.47
  -5   3 -12   -7.31   35.52
  -5  -3 -13   24.23   10.46
   5   3  13   37.62   12.97
   5   3  13   48.37   15.17
  -5  -3 -14    2.07    7.15
   5   3  14    1.16    7.49
   5   3  14    1.59    9.92
  -5  -3 -15   21.67    9.83
   5   3  15   19.11   10.04
   5   3  15   44.64   14.17
  -5  -3 -16   25.55   10.66
   5   3  16   45.90   14.02
  -5  -3 -17    6.80    7.80
   5   3  17   25.48    9.42
   5   4   0   15.18    8.78
   5   4   0   18.43   15.90
  -5  -4   0   15.13    8.87
  -5  -4   0   21.90   16.35
   5   4  -1   61.87   16.47
   5   4  -1  127.37   32.66
  -5  -4  -1  106.08   25.60
  -5  -4  -1   56.99   20.59
   5   4   1   77.40   23.47
   5   4   1   60.50   16.49
  -5  -4   1   68.35   17.65
  -5  -4   1  112.35   29.38
   5   4  -2  104.80   25.05
   5   4  -2  130.63   32.94
  -5  -4  -2   56.20   15.80
  -5  -4  -2   75.69   23.22
   5   4   2   73.18   19.10
   5   4   2   84.07   24.31
  -5  -4   2   44.44   12.86
  -5  -4   2   95.87   26.41
   5   4  -3  107.46   25.52
   5   4  -3   79.55   24.31
  -5  -4  -3   57.83   16.18
  -5  -4  -3    4.00   58.64
  -5  -4  -3   86.17   24.68
   5   4   3   49.74   14.92
   5   4   3   75.63   22.56
  -5  -4   3   64.95   20.87
  -5  -4   3   58.66   15.23
   5   4  -4   74.53   18.87
   5   4  -4   83.18   24.50
  -5  -4  -4   64.17   17.41
  -5  -4  -4   23.22   52.48
  -5  -4  -4   94.07   26.15
   5   4   4   91.66   59.99
   5   4   4   68.21   18.59
   5   4   4  118.02   30.15
  -5  -4   4  107.20   28.25
  -5  -4   4   65.00   16.29
   5   4  -5  180.24   40.86
   5   4  -5  259.20   58.11
  -5  -4  -5  151.49   35.44
  -5  -4  -5  242.13   59.20
  -5  -4  -5  212.43   48.34
   5   4   5  237.06   64.36
   5   4   5  170.45   39.85
   5   4   5  232.43   52.46
  -5  -4   5  151.49   34.19
  -5  -4   5  168.82   40.37
   5   4  -6   62.21   16.29
   5   4  -6  123.68   32.30
  -5  -4  -6   56.22   16.20
  -5  -4  -6   90.21   55.79
  -5  -4  -6  114.15   29.43
   5   4   6  136.04   62.31
   5   4   6   76.19   20.59
   5   4   6  115.87   29.98
  -5  -4   6   52.44   13.38
  -5  -4   6   75.84   23.48
   5   4  -7  136.81   34.07
  -5  -4  -7   92.95   23.43
  -5  -4  -7  142.48   56.87
  -5  -4  -7  155.09   36.90
   5   4   7  226.85   66.23
   5   4   7  114.58   28.44
   5   4   7  166.93   39.30
  -5  -4   7  164.10   39.28
  -5  -4   7   82.52   19.33
   5   4  -8  178.35   42.08
  -5  -4  -8  108.75   26.61
  -5  -4  -8  176.12   55.73
  -5  -4  -8  154.40   36.33
   5   4   8   93.72   24.33
   5   4   8  141.19   33.96
  -5  -4   8  118.62   30.39
   5  -4   9  247.79   59.49
   5   4  -9  334.73   73.10
  -5  -4  -9  304.43   67.93
  -5  -4  -9  406.65   86.94
  -5  -4  -9  327.18   60.86
   5   4   9  330.10   74.22
   5   4   9  404.59   86.69
  -5  -4   9  371.20   81.35
   5  -4  10   58.30   72.84
   5   4 -10   89.52   25.31
  -5  -4 -10   55.91   48.53
  -5  -4 -10   21.46   10.06
  -5  -4 -10   56.88   18.80
   5   4  10   41.82   14.22
   5   4  10   43.38   16.48
   5  -4  11  -28.45   47.67
   5   4 -11   25.32   14.44
  -5  -4 -11   -3.73   43.43
  -5  -4 -11   57.66   16.52
  -5  -4 -11   67.55   19.18
   5   4  11   31.12   12.67
   5   4  11   53.57   16.50
  -5   4 -11    1.07   40.89
   5   4 -12   55.53   18.52
  -5  -4 -12   69.54   18.83
  -5  -4 -12   92.01   23.80
   5   4  12   97.76   25.36
   5   4 -13   17.32   13.97
  -5  -4 -13   27.45   10.51
  -5  -4 -13   52.75   17.53
   5   4  13   39.00   13.41
   5   4 -14   20.35   13.69
  -5  -4 -14   17.12    9.35
  -5  -4 -14   31.03   13.32
   5   4  14   17.65   10.12
   5   4  14   43.09   14.20
   5   4 -15   -7.49   11.54
  -5  -4 -15    6.73    8.24
  -5  -4 -15    8.91   10.13
   5   4  15    1.38    8.25
   5   4 -16   24.92   12.15
  -5  -4 -16   -2.82    7.73
  -5  -4 -16   10.53    9.83
   5   4  16    8.91    6.98
  -5  -4 -17    6.18    9.33
   5   4  17   -6.47  222.73
   5   5   0   93.12   24.18
   5   5   0  193.89   44.94
  -5  -5   0  119.22   28.85
  -5  -5   0  144.63   35.90
   5   5  -1  242.47   54.96
   5   5  -1  186.76   43.47
  -5  -5  -1  330.18   73.55
  -5  -5  -1  467.50   72.89
  -5  -5  -1  204.36   47.00
   5   5   1  338.08   75.56
   5   5   1  305.98   67.38
  -5  -5   1  422.11   91.41
  -5  -5   1  386.05   85.32
   5   5  -2   94.50   24.22
   5   5  -2   56.82   20.53
  -5  -5  -2  210.45   48.13
  -5  -5  -2  141.96   61.02
  -5  -5  -2   86.51   24.62
   5   5   2  132.87   32.43
   5   5   2  137.84   70.49
   5   5   2   54.67   20.08
  -5  -5   2  112.35   32.55
  -5  -5   2  195.86   44.48
   5   5  -3  249.34   56.23
   5   5  -3  292.33   64.94
  -5  -5  -3  177.83   41.30
  -5  -5  -3  193.71   65.73
  -5  -5  -3  291.47   64.12
   5   5   3  163.67   38.85
   5   5   3  257.48   75.62
   5   5   3  267.18   59.24
  -5  -5   3  291.13   65.07
  -5  -5   3  193.37   43.71
   5   5  -4   92.01   23.35
   5   5  -4  105.48   29.10
  -5  -5  -4   98.19   24.87
  -5  -5  -4  150.72   79.47
  -5  -5  -4  119.22   30.23
   5   5   4   59.23   18.56
   5   5   4   63.27   19.05
   5   5   4  157.40   74.27
  -5  -5   4   62.53   22.53
  -5  -5   4   71.86   18.18
   5   5  -5  136.56   32.25
   5   5  -5  156.37   38.25
  -5  -5  -5  132.87   32.04
  -5  -5  -5  177.32   63.56
  -5  -5  -5  137.67   33.46
   5   5   5  130.12   32.41
   5   5   5  288.04   76.50
   5   5   5  110.63   26.68
  -5  -5   5  161.01   39.53
  -5  -5   5  131.75   30.37
   5   5  -6  162.98   37.37
   5   5  -6  178.09   42.74
  -5  -5  -6  131.41   31.68
  -5  -5  -6  185.22   63.03
  -5  -5  -6  156.63   36.69
   5   5   6  115.18   29.35
   5   5   6  225.30   49.09
  -5  -5   6  211.40   49.01
  -5  -5   6  172.94   38.78
   5   5  -7  158.18   35.90
   5   5  -7  136.38   34.63
  -5  -5  -7  103.34   25.68
  -5  -5  -7  121.36   60.63
  -5  -5  -7  108.06   26.58
   5   5   7  102.74   26.75
   5   5   7   99.48   23.69
  -5  -5   7  200.75   44.48
  -5  -5   7  190.28   44.71
   5  -5   8  101.45   67.34
   5   5  -8   50.86   13.32
   5   5  -8   64.64   22.93
  -5  -5  -8   47.42   14.74
  -5  -5  -8   68.77   56.48
  -5  -5  -8   47.45   15.41
   5   5   8   28.67   12.35
   5   5   8   38.37   14.53
  -5  -5   8   64.77   21.88
  -5  -5   8   42.65   10.98
   5  -5   9  124.20   66.04
   5   5  -9   52.01   13.08
   5   5  -9  135.61   34.63
  -5  -5  -9   77.33   20.40
  -5  -5  -9   50.92   15.29
  -5  -5  -9   78.93  117.67
   5   5   9   82.32   22.70
   5   5   9  137.07   31.85
  -5  -5   9  101.02   22.81
  -5  -5   9   72.50   22.86
   5  -5  10   18.23   66.83
   5   5 -10   22.18    7.13
   5   5 -10   38.31   17.18
  -5  -5 -10   72.96   19.57
  -5  -5 -10    4.27    8.59
  -5  -5 -10   11.19   47.16
   5   5  10   23.57   14.55
   5   5  10   54.17   17.70
  -5  -5  10   29.08   15.57
  -5  -5  10   15.89    5.61
   5   5 -11   22.64    6.63
   5   5 -11   32.32   16.23
  -5  -5 -11   43.09   13.11
   5   5  11   70.51   20.65
   5   5  11   60.68   18.74
  -5  -5  11   27.79    7.17
  -5  -5  11   23.65   14.99
   5   5 -12   36.25   17.76
  -5  -5 -12  118.87   28.76
  -5  -5 -12   40.04   13.50
   5   5  12   75.27   20.98
   5   5  12   42.08   14.06
  -5  -5  12   97.67   26.94
   5   5 -13   25.16   15.87
  -5  -5 -13   29.33   11.31
  -5  -5 -13   45.08   14.93
   5   5  13   17.44   11.03
   5   5  13   20.35    9.78
  -5  -5  13   43.16   17.61
   5   5 -14   60.95   19.83
  -5  -5 -14   63.66   17.96
   5   5  14   52.81   13.96
  -5  -5  14   43.76   18.14
   5   5 -15   48.47   16.97
  -5  -5 -15   35.39   12.75
  -5  -5 -15    9.00   11.02
   5   5  15   15.54    7.91
  -5  -5  15   21.52   13.72
  -5  -5 -16   17.69    9.96
   5   5  16   -0.86   21.53
  -5  -5  16   32.07   15.12
   5   6   0    8.98   10.75
   5   6   0   50.46   81.12
   5   6   0   17.94   13.78
  -5  -6   0  168.13   71.32
  -5  -6   0    6.51   11.00
  -5  -6   0   17.41   10.08
   5   6  -1  176.12   41.32
   5   6  -1  146.17   34.56
  -5  -6  -1  233.80   52.96
  -5  -6  -1  216.55   70.28
  -5  -6  -1  128.49   30.61
   5   6   1  157.40   83.61
   5   6   1  198.95   46.08
  -5  -6   1  154.23   76.02
  -5  -6   1  119.39   28.21
  -5  -6   1  210.62   47.81
   5   6  -2  173.97   40.89
   5   6  -2  105.23   26.00
  -5  -6  -2  207.71   47.48
  -5  -6  -2  275.85   73.57
  -5  -6  -2  182.90   41.69
   5   6   2  159.55   37.93
   5   6   2  285.29  121.96
   5   6   2  199.89   47.37
  -5  -6   2  202.13   45.01
  -5  -6   2  238.09   53.54
   5   6  -3  178.86   41.86
   5   6  -3  166.42   37.48
  -5  -6  -3  231.74   52.53
  -5  -6  -3  289.84   64.01
  -5  -6  -3  206.85   70.59
   5   6   3  206.68   47.91
   5   6   3  251.57   55.62
  -5  -6   3  268.04   59.72
  -5  -6   3  187.71   42.06
   5   6  -4   70.26   19.90
   5   6  -4   83.18   21.61
  -5  -6  -4   96.81   24.35
  -5  -6  -4   53.40   66.88
   5   6   4   75.79   21.17
   5   6   4   65.18   18.58
  -5  -6   4   95.36   23.01
  -5  -6   4   95.53   24.89
   5   6  -5  397.13   87.89
   5   6  -5  276.02   59.74
  -5  -6  -5  370.00   82.21
  -5  -6  -5  489.05  105.05
  -5  -6  -5  300.91   71.69
   5   6   5  394.21   88.06
   5   6   5  250.02   54.20
  -5  -6   5  460.81  100.85
  -5  -6   5  384.77   83.28
   5   6  -6  182.81   41.98
   5   6  -6  208.05   46.55
  -5  -6  -6  216.12   49.33
  -5  -6  -6   94.75   62.08
  -5  -6  -6  200.75   45.32
   5   6   6  197.83   46.44
   5   6   6  171.14   38.19
  -5  -6   6  183.16   43.38
  -5  -6   6  238.09   52.75
   5   6  -7   55.69   15.85
   5   6  -7   47.58   16.47
  -5  -6  -7   73.72   19.74
  -5  -6  -7  107.97  104.71
  -5  -6  -7   79.29   20.60
   5   6   7   49.78   16.96
   5   6   7   70.39   18.25
  -5  -6   7   78.70   23.73
  -5  -6   7   88.83   20.79
   5  -6   8  -15.51   65.07
   5   6  -8    9.34    8.02
   5   6  -8   25.53   13.54
  -5  -6  -8   18.01   10.09
  -5  -6  -8   23.26   10.34
  -5  -6  -8    6.58   52.45
   5   6   8    8.72   10.79
   5   6   8   78.86   19.47
  -5  -6   8   35.56   16.09
  -5  -6   8   40.80   10.73
   5   6  -9   40.61   12.05
   5   6  -9   36.20   15.74
  -5  -6  -9   50.01   15.36
  -5  -6  -9   49.46   14.09
   5   6   9   37.17   14.63
   5   6   9   56.46   15.46
  -5  -6   9   53.92   17.83
   5   6 -10   86.51   20.25
   5   6 -10   91.75   25.66
  -5  -6 -10   82.88   21.26
  -5  -6 -10   96.47   22.80
   5   6  10   99.05   25.81
   5   6  10   78.45   19.47
  -5  -6  10   65.27   19.97
   5   6 -11   10.79    5.36
   5   6 -11   13.43   14.24
  -5  -6 -11   14.80    8.54
  -5  -6 -11   18.41    8.91
   5   6  11    6.63    9.67
   5   6  11    6.53    8.13
  -5  -6  11   26.16   14.14
   5   6 -12   72.95   22.00
  -5  -6 -12   68.47   18.52
  -5  -6 -12   55.47   14.81
   5   6  12   39.99   15.78
   5   6  12   57.83   15.23
  -5  -6  12  112.01   28.68
   5   6 -13   27.10   14.54
  -5  -6 -13   34.98   12.29
  -5  -6 -13   21.52    9.30
   5   6  13   24.44    9.60
  -5  -6  13   24.27   14.26
   5   6 -14   28.06   11.91
  -5  -6 -14   24.13   10.04
  -5  -6 -14   25.90    9.71
  -5  -6  14   45.61   17.53
  -5  -6 -15    2.84    7.33
  -5  -6  15   13.84   13.81
   5   7   0  100.76   26.69
   5   7   0  110.46   27.05
  -5  -7   0  113.12   80.02
  -5  -7   0  169.68   39.46
  -5  -7   0   86.17   22.56
   5   7  -1  752.98  165.04
   5   7  -1  488.53  103.34
  -5  -7  -1  908.06  198.18
  -5  -7  -1  418.41   89.00
  -5  -7  -1  469.05   85.42
   5   7   1  683.62  150.12
   5   7   1  496.43  104.88
  -5  -7   1  596.94   93.04
  -5  -7   1  563.29  118.70
  -5  -7   1  982.73  214.23
   5   7  -2   39.34   15.23
   5   7  -2   52.81   16.15
  -5  -7  -2   62.71   17.65
  -5  -7  -2   97.42   67.70
  -5  -7  -2   60.83   17.37
   5   7   2   37.25   15.07
   5   7   2   75.14   19.71
  -5  -7   2   77.28   72.06
  -5  -7   2   88.92   23.93
   5   7  -3   11.46   10.73
   5   7  -3   30.90   11.94
  -5  -7  -3   23.50   10.36
  -5  -7  -3   30.74   12.02
  -5  -7  -3   28.31   62.40
   5   7   3   27.99   12.46
   5   7   3   29.34   11.50
  -5  -7   3   87.37   73.86
  -5  -7   3   28.42   13.85
   5   7  -4   23.33   12.20
   5   7  -4   32.56   13.33
  -5  -7  -4   39.21   12.97
  -5  -7  -4   37.60   12.29
  -5  -7  -4   41.80   60.07
   5   7   4   42.73   14.70
   5   7   4   24.13   10.56
  -5  -7   4   28.06   15.89
   5   7  -5   59.71   17.23
  -5  -7  -5   83.36   21.54
  -5  -7  -5   13.62   87.54
  -5  -7  -5   70.99   18.45
   5   7   5   78.55   21.85
   5   7   5   70.52   18.32
   5   7  -6   19.75   12.57
  -5  -7  -6   19.57   10.33
  -5  -7  -6   91.84   22.11
   5   7   6   19.23   12.02
   5   7   6   49.73   14.39
  -5  -7   6   21.76   16.27
   5   7  -7   28.14   14.76
  -5  -7  -7   22.37   10.33
  -5  -7  -7   37.95   12.31
   5   7   7   14.31   10.85
   5   7   7   61.28   16.38
  -5  -7   7   26.27   13.91
   5   7  -8   71.72   23.98
  -5  -7  -8   33.22   11.72
  -5  -7  -8   50.82   14.66
   5   7   8   21.53   11.16
   5   7   8   20.96   10.44
  -5  -7   8   24.06   12.69
  -5  -7  -9   38.58   12.61
  -5  -7  -9   30.11   10.92
   5   7   9   16.85   10.60
   5   7   9   51.18   14.64
  -5  -7   9   19.68   11.05
   5   7 -10   15.22   13.98
  -5  -7 -10    8.57    8.06
  -5  -7 -10   49.89   13.97
   5   7  10   13.11    9.95
   5   7  10    2.53    7.97
  -5  -7  10    3.71    8.54
   5   7 -11    3.25   10.69
  -5  -7 -11    5.42    7.72
  -5  -7 -11   11.62    8.30
   5   7  11   12.99    8.32
  -5  -7  11    8.73    8.85
   5   7 -12   44.03   14.42
  -5  -7 -12   23.25   10.08
  -5  -7 -12   27.46   10.24
   5   7  12   14.44    8.84
  -5  -7  12   19.02   10.28
   5   7 -13   -2.84   51.10
  -5  -7 -13   18.37   10.39
  -5  -7 -13   32.46   11.29
  -5  -7  13   30.48   12.29
   5   8   0  109.95   26.50
  -5  -8   0  126.69   29.77
   5   8  -1  182.30   40.95
  -5  -8  -1  112.09   26.93
   5   8   1  147.72   33.82
  -5  -8   1  131.06   30.59
   5   8  -2   72.15   19.40
  -5  -8  -2   70.26   18.80
   5   8   2   88.23   22.22
  -5  -8   2  173.46   39.33
   5   8  -3  138.10   32.05
  -5  -8  -3  151.32   34.49
   5   8   3  172.51   41.59
   5   8   3  131.32   30.68
  -5  -8   3  136.90   31.80
   5   8  -4   74.11   20.38
  -5  -8  -4   68.58   18.44
   5   8   4   62.71   18.80
   5   8   4   59.18   16.89
  -5  -8   4   54.19   16.35
   5   8  -5   37.63   13.57
  -5  -8  -5   38.18   13.12
   5   8   5   33.54   13.46
   5   8   5   47.81   14.60
  -5  -8   5   27.75   12.34
   5   8  -6   35.40   13.48
  -5  -8  -6   21.89   10.74
   5   8   6   19.89   11.03
   5   8   6   23.11   10.67
  -5  -8   6   41.82   14.21
   5   8  -7   25.97   12.29
  -5  -8  -7   47.68   14.59
  -5  -8  -7   11.13    9.51
   5   8   7    7.91    9.74
   5   8   7   10.23    8.91
  -5  -8   7   45.69   14.66
   5   8  -8   33.60   12.84
  -5  -8  -8   50.32   15.23
  -5  -8  -8   24.78   10.24
   5   8   8   25.78   12.56
   5   8   8   42.55   12.83
  -5  -8   8   31.03   11.80
   5   8  -9   16.83   10.61
  -5  -8  -9   16.91    9.78
  -5  -8  -9   10.10    8.62
   5   8   9   19.46   11.13
   5   8   9   12.92    9.02
  -5  -8   9   20.03   10.28
   5   8 -10   13.20    8.94
  -5  -8 -10   11.16    8.89
  -5  -8 -10   29.98   10.71
  -5  -8  10   27.12   12.05
  -5  -8 -11   38.31   12.99
  -5  -8 -11   17.78    9.37
  -5  -8  11   34.18   14.25
   5   9   0   20.72   11.08
  -5  -9   0   35.94   13.29
   5   9  -1   44.06   15.14
  -5  -9  -1   36.09   13.53
   5   9   1   34.18   12.63
  -5  -9   1   55.67   16.39
   5   9  -2   17.96   11.01
  -5  -9  -2   39.91   13.56
   5   9   2   30.95   11.99
  -5  -9   2   32.25   13.75
  -5  -9  -3   16.27   10.18
   5   9   3   25.48   11.01
  -5  -9   3   46.60   14.89
  -5  -9  -4   86.00   21.71
   5   9   4   81.19   20.76
  -5  -9   4   66.41   18.55
  -5  -9  -5   88.75   22.24
   5   9   5   88.40   21.79
  -5  -9   5   65.59   18.38
  -5  -9  -6   25.59   11.07
   5   9   6   43.70   13.02
  -5  -9   6   30.59   12.64
  -5  -9  -7   56.68   16.02
  -5  -9   7   54.48   16.38
  -5  -9  -8   38.68   12.69
  -5  -9   8   26.31   11.62
  -5  -9  -9   11.17    8.81
  -5  -9   9   32.63   12.59
  -5 -10   0    7.08   10.11
  -5 -10  -1    9.61    9.82
  -5 -10   1    9.01   10.18
  -5 -10  -2    3.12    9.21
  -5 -10   2   -2.48   11.84
  -5 -10  -3   48.99   15.09
  -5 -10  -4    5.92    8.93
  -5 -10  -5   23.47   10.85
  -6   0 -13   37.53   12.49
   6   0  14    3.99    8.41
  -6   0 -14    6.31    7.74
   6   0  15    3.63    8.75
  -6   0 -15    2.27    7.64
  -6   0 -16   19.89    9.81
  -6   0 -17    5.05    8.00
  -6  -1  -9  106.08   25.89
  -6  -1 -10   57.46   15.82
   6   1  10   57.37   16.54
  -6  -1 -11   13.29    8.63
   6   1  11   25.02   11.30
  -6  -1 -12   12.08    9.03
   6   1  12   10.63    9.52
  -6  -1 -13   19.08    9.22
   6   1  13   20.92   10.02
  -6  -1 -14   23.49   10.03
   6   1  14   21.05   10.13
  -6  -1 -15   11.54    8.64
  -6  -1 -16   10.11    8.18
  -6  -1 -17   17.19   10.66
  -6   1 -17   16.96    9.34
  -6  -2  -4  128.57   30.86
  -6  -2  -5  115.78   28.15
   6   2   5  136.90   32.95
  -6  -2  -6   18.62   10.57
   6   2   6   27.74   12.51
  -6  -2  -7  183.84   42.41
   6   2   7  151.40   36.16
  -6  -2  -8   31.15   11.35
   6   2   8   27.01   11.93
  -6  -2  -9   14.73    8.75
   6   2   9   50.54   15.56
  -6  -2 -10  144.11   34.01
   6   2  10  136.64   33.01
  -6  -2 -11   29.93   35.19
  -6  -2 -11   42.18   13.48
   6   2  11   19.77  159.29
   6   2  11   91.15   23.65
  -6  -2 -12   11.90    8.20
   6   2  12   18.13   10.13
  -6  -2 -13   65.89   17.83
   6   2  13   83.27   21.65
  -6  -2 -14   20.99   10.12
   6   2  14   18.03   10.79
  -6  -2 -15   17.70    9.31
  -6  -2 -16   10.77    8.60
   6   3   0   12.77    9.36
  -6  -3   0   20.01    9.87
  -6  -3  -1   19.90   10.29
   6   3   1   16.80   10.20
  -6  -3  -2  468.02  103.25
   6   3   2  461.75  102.05
  -6  -3  -3  282.63   63.51
   6   3   3  277.91   62.81
  -6  -3  -4   58.03   16.94
   6   3   4   26.42   12.39
  -6  -3  -5  230.88   52.54
   6   3   5  229.16   52.60
  -6  -3  -6   63.58   17.74
   6   3   6   55.69   16.81
  -6  -3  -7   65.15   17.86
   6   3   7   76.69   20.75
  -6  -3  -8  100.76   46.13
  -6  -3  -8   76.72   19.83
   6   3   8   65.52   18.40
  -6  -3  -9   56.03   44.00
  -6  -3  -9   21.58    9.66
   6   3   9   26.84   11.85
  -6  -3 -10   47.84   43.76
  -6  -3 -10   29.46   11.29
   6   3  10   45.13   15.16
  -6  -3 -11   69.16   18.62
   6   3  11   54.96   16.74
  -6  -3 -12   12.13    8.02
   6   3  12    9.36    8.75
  -6  -3 -13    6.69    7.66
   6   3  13    8.23    9.15
  -6  -3 -14   31.30   11.63
  -6  -3 -15    7.50    8.01
   6   4   0   40.25   13.76
  -6  -4   0   23.70   10.87
   6   4  -1   52.46   15.95
  -6  -4  -1   59.50   16.81
   6   4   1   60.76   17.47
  -6  -4   1   47.09   14.36
   6   4  -2  166.33   38.85
  -6  -4  -2  125.83   30.27
   6   4   2  198.18   45.76
  -6  -4   2  134.32   31.62
   6   4  -3   40.67   13.78
  -6  -4  -3   70.20   18.98
   6   4   3   35.16   13.40
  -6  -4   3   54.38   15.15
   6   4  -4    8.38    9.11
  -6  -4  -4   46.06   14.41
   6   4   4   53.24   16.20
   6   4   4   37.20   17.47
  -6  -4   4   23.25    9.28
  -6  -4  -5  101.53   25.28
   6   4   5  119.39   29.43
   6   4   5  178.09   41.61
  -6  -4   5   97.76   23.34
  -6  -4  -6  239.81   58.66
  -6  -4  -6  178.52   41.41
   6   4   6  265.63   58.90
   6   4   6  144.02   34.67
  -6  -4  -7  338.34   62.13
  -6  -4  -7  176.12   40.90
   6   4   7  333.27   72.59
   6   4   7  276.54   62.65
  -6  -4  -8   92.27   51.02
  -6  -4  -8   26.06   11.44
   6   4   8   24.83   14.93
   6   4   8   42.58   14.83
  -6  -4  -9  102.91   25.66
  -6  -4  -9   82.09   85.52
   6   4   9  102.99   26.46
   6   4   9  141.62   33.64
  -6  -4 -10   31.69   11.57
   6   4  10   24.41   11.55
   6   4  10   42.90   16.20
  -6  -4 -11    7.70    7.75
   6   4  11    4.66    8.69
   6   4  11    2.53   12.07
  -6  -4 -12   52.18   14.93
   6   4  12   28.12   11.48
   6   4  12   42.46   15.93
  -6  -4 -13    1.51    7.49
  -6  -4 -13    6.81   11.88
   6   4  13   -1.61   10.98
  -6  -4 -14   14.21    8.36
  -6  -4 -14   11.66   11.87
   6   4  14   11.55   11.12
  -6  -4 -15    4.47   10.51
   6   5   0  170.71   39.76
   6   5   0  191.40   44.66
  -6  -5   0  155.69   36.34
  -6  -5   0  192.00   45.20
   6   5  -1  102.91   25.66
   6   5  -1  115.01   30.29
  -6  -5  -1   73.07   19.34
  -6  -5  -1  117.50   31.16
   6   5   1   99.13   24.88
   6   5   1   92.44   25.99
  -6  -5   1   96.47   23.82
  -6  -5   1   84.58   25.32
   6   5  -2   83.76   21.80
   6   5  -2   88.75   25.35
  -6  -5  -2   63.17   17.29
  -6  -5  -2  107.37   28.87
   6   5   2  108.32   26.80
   6   5   2  101.36   27.17
  -6  -5   2   84.43   21.11
  -6  -5   2  123.60   32.66
   6   5  -3   45.11   14.57
   6   5  -3   45.59   18.63
  -6  -5  -3   20.85    9.75
  -6  -5  -3   39.56   18.30
   6   5   3   62.88   21.03
   6   5   3   22.35   10.88
  -6  -5   3   30.69   10.55
  -6  -5   3   51.77   20.50
   6   5  -4  140.33   33.07
   6   5  -4   89.78   27.20
  -6  -5  -4   38.55   12.78
  -6  -5  -4   82.62   24.58
  -6  -5  -4   29.60   56.47
   6   5   4   40.95   13.86
   6   5   4   65.46   22.06
  -6  -5   4   68.34   17.36
  -6  -5   4   75.28   24.23
   6   5  -5   50.45   15.20
   6   5  -5   66.94   22.88
  -6  -5  -5   39.02   12.98
  -6  -5  -5   52.72   58.62
  -6  -5  -5   60.30   20.85
   6   5   5   55.22   16.74
   6   5   5   74.76   23.23
  -6  -5   5   38.91   19.19
  -6  -5   5   65.94   16.76
   6   5  -6  235.26   53.16
   6   5  -6  308.64   68.85
  -6  -5  -6  272.76   61.62
  -6  -5  -6  368.89   80.10
  -6  -5  -6  334.82   97.84
   6   5   6  315.25   71.15
   6   5   6  388.89   84.37
  -6  -5   6  276.45   61.21
  -6  -5   6  332.42   73.26
   6   5  -7   41.94   13.31
   6   5  -7   87.03   25.97
  -6  -5  -7   52.31   16.05
  -6  -5  -7   59.00   68.09
  -6  -5  -7  108.75   28.42
   6   5   7   62.07   18.77
   6   5   7  106.08   28.11
  -6  -5   7   57.87   20.26
  -6  -5   7   57.41   14.71
   6   5  -8   90.98   22.16
   6   5  -8  103.77   28.95
  -6  -5  -8   94.67   24.27
  -6  -5  -8  132.18   32.43
   6   5   8   88.92   24.68
   6   5   8   72.89   20.87
  -6  -5   8   77.49   18.44
  -6  -5   8   91.92   25.61
   6   5  -9   19.89    8.58
   6   5  -9   52.97   20.80
  -6  -5  -9   41.91   13.47
  -6  -5  -9   54.94   19.70
   6   5   9   34.42   13.38
   6   5   9   38.32   16.55
  -6  -5   9   32.46    9.05
  -6  -5   9   52.82   19.11
   6   5 -10   31.74   17.36
  -6  -5 -10   16.78    9.51
  -6  -5 -10   31.07   16.32
   6   5  10    8.89    9.54
   6   5  10   13.17   12.89
  -6  -5  10   10.85    4.96
  -6  -5  10   12.41   13.79
   6   5 -11   94.41   26.69
  -6  -5 -11   61.17   16.98
  -6  -5 -11   82.88   23.24
   6   5  11   52.54   16.81
   6   5  11   49.77   16.50
  -6  -5  11   62.40   20.44
   6   5 -12   27.78   15.97
  -6  -5 -12   43.81   13.84
  -6  -5 -12   66.35   20.19
   6   5  12   51.17   16.51
  -6  -5  12   51.37   18.42
   6   5 -13   19.65   12.38
  -6  -5 -13   35.70   12.45
  -6  -5 -13   49.94   17.46
   6   5  13   34.98   14.54
  -6  -5  13   19.38   13.54
   6   5 -14  -10.19  100.08
  -6  -5 -14   22.08   13.23
  -6  -5  14   24.32   14.93
   6   6   0   16.68   11.94
   6   6   0   25.84   15.68
  -6  -6   0   37.56   13.18
  -6  -6   0   12.87   15.35
   6   6  -1  100.50   26.39
   6   6  -1  117.50   29.72
  -6  -6  -1  122.05   29.52
  -6  -6  -1  127.03   31.98
   6   6   1  124.11   31.11
   6   6   1  123.85   31.37
  -6  -6   1  109.60   26.80
  -6  -6   1  127.11   32.79
   6   6  -2   48.02   16.37
   6   6  -2   47.48   17.54
  -6  -6  -2   31.90   12.28
  -6  -6  -2  -26.25   62.41
  -6  -6  -2   56.48   19.05
   6   6   2  101.96   26.63
   6   6   2   55.45   19.57
  -6  -6   2   84.76   25.44
  -6  -6   2   89.09   22.43
   6   6  -3   18.45   11.80
   6   6  -3   26.48   14.39
  -6  -6  -3   43.79   14.06
  -6  -6  -3   27.22   59.30
  -6  -6  -3   24.06   14.10
   6   6   3   52.59   17.26
   6   6   3   28.21   14.75
  -6  -6   3   34.99   11.83
  -6  -6   3   22.92   16.73
   6   6  -4   19.00   11.34
   6   6  -4   19.41   15.35
  -6  -6  -4   55.70   16.38
  -6  -6  -4   24.43   13.52
  -6  -6  -4   12.53  257.05
   6   6   4   34.34   14.26
   6   6   4   23.01   12.91
  -6  -6   4   41.21   12.57
  -6  -6   4   27.77   16.96
   6   6  -5    4.50    9.46
   6   6  -5   15.72   14.24
  -6  -6  -5   51.50   15.80
  -6  -6  -5    7.64   12.49
   6   6   5   31.09   13.97
   6   6   5   15.91   11.46
  -6  -6   5   43.07   12.62
  -6  -6   5   18.89   16.18
   6   6  -6   22.72   10.45
   6   6  -6   21.35   15.97
  -6  -6  -6   76.00   20.62
  -6  -6  -6   36.31   15.48
   6   6   6   36.12   14.53
   6   6   6    9.11    9.80
  -6  -6   6   31.72   10.11
  -6  -6   6   23.34   16.86
   6   6  -7   59.31   16.05
   6   6  -7   79.70   25.52
  -6  -6  -7   59.49   17.14
  -6  -6  -7   62.15   19.66
   6   6   7   31.11   13.07
   6   6   7   50.78   15.10
  -6  -6   7   40.24   11.17
  -6  -6   7   84.76   25.95
   6   6  -8  105.23   24.99
   6   6  -8   95.01   28.01
  -6  -6  -8   60.35   17.39
  -6  -6  -8   84.99   22.98
   6   6   8   34.23   13.63
   6   6   8   54.93   15.89
  -6  -6   8   61.20   15.03
  -6  -6   8   50.07   20.46
   6   6  -9   14.98    7.53
   6   6  -9   24.64   17.23
  -6  -6  -9   47.26   14.89
  -6  -6  -9   10.50   11.27
   6   6   9   12.46   10.93
   6   6   9   13.60   10.39
  -6  -6   9   11.77    5.83
  -6  -6   9   15.84   15.46
   6   6 -10   23.98    8.53
   6   6 -10   20.05   15.72
  -6  -6 -10   52.60   16.15
  -6  -6 -10   26.29   11.97
   6   6  10   14.41   11.73
   6   6  10   12.89   10.30
  -6  -6  10   24.59    7.58
  -6  -6  10   42.69   18.01
   6   6 -11   77.50   19.11
   6   6 -11   62.24   20.58
  -6  -6 -11   62.11   17.78
  -6  -6 -11   44.55   13.88
   6   6  11   60.70   18.42
  -6  -6  11   65.48   15.41
  -6  -6  11   85.08   24.54
   6   6 -12   25.74   46.37
  -6  -6 -12   31.97   12.35
  -6  -6 -12   44.29   13.83
  -6  -6  12   58.23   13.66
  -6  -6  12   57.66   20.25
   6   6 -13   -1.88   21.18
  -6  -6 -13   12.66    9.79
  -6  -6  13   18.64    5.55
  -6  -6  13   18.18   14.89
   6   7   0   11.53   11.20
   6   7   0   23.69   13.19
  -6  -7   0   21.22    9.77
  -6  -7   0   18.31   12.28
   6   7  -1   33.28   14.38
   6   7  -1   39.15   14.73
  -6  -7  -1   46.21   14.03
  -6  -7  -1   29.79   13.37
   6   7   1   34.67   14.08
   6   7   1   45.84   16.97
  -6  -7   1   61.23   16.77
  -6  -7   1   46.27   15.73
   6   7  -2  115.18   29.48
   6   7  -2  119.73   29.09
  -6  -7  -2  190.62   43.75
  -6  -7  -2  130.38   30.86
   6   7   2  138.19   33.96
   6   7   2  163.76   39.12
  -6  -7   2  186.68   42.55
  -6  -7   2  123.25   30.55
   6   7  -3   73.35   20.88
   6   7  -3   83.78   22.08
  -6  -7  -3   90.38   22.73
  -6  -7  -3   82.85   22.02
   6   7   3   65.31   19.43
  -6  -7   3   83.21   20.66
  -6  -7   3   81.97   23.83
   6   7  -4   29.34   12.87
   6   7  -4   59.06   18.25
  -6  -7  -4   47.88   14.31
  -6  -7  -4   49.68   16.58
   6   7   4   96.47   28.68
   6   7   4   46.26   15.75
  -6  -7   4   68.65   17.39
  -6  -7   4   59.80   19.91
   6   7  -5    9.23    9.55
   6   7  -5   21.30   11.96
  -6  -7  -5   23.03    9.82
  -6  -7  -5   41.34   15.50
   6   7   5   12.46   10.51
   6   7   5   19.01   13.66
  -6  -7   5   18.86    7.97
  -6  -7   5   26.06   16.90
   6   7  -6   22.62   10.89
   6   7  -6   43.98   15.33
  -6  -7  -6   46.30   13.95
  -6  -7  -6   47.56   18.35
   6   7   6   35.06   13.72
   6   7   6   40.28   14.62
  -6  -7   6   51.50   13.52
  -6  -7   6   42.51   18.27
   6   7  -7    2.01    8.68
   6   7  -7    5.14   11.90
  -6  -7  -7   10.14    9.09
   6   7   7    9.90   10.39
   6   7   7   23.18   10.98
  -6  -7   7   12.14    6.89
  -6  -7   7    6.66   14.18
   6   7  -8   23.00   10.48
   6   7  -8   26.94   14.78
  -6  -7  -8   41.59   13.82
  -6  -7  -8   57.09   20.21
   6   7   8   28.83   12.98
   6   7   8   41.09   13.29
  -6  -7   8   42.93   11.62
  -6  -7   8   43.28   17.37
   6   7  -9    3.24    7.37
  -6  -7  -9    5.92    8.49
  -6  -7  -9   22.33   12.64
   6   7   9   17.43   10.94
   6   7   9   12.62    9.25
  -6  -7   9   34.90    9.80
  -6  -7   9    5.30   12.31
  -6  -7 -10   23.58   10.51
  -6  -7 -10   48.18   15.35
  -6  -7  10   44.70   11.42
  -6  -7  10   16.98   13.13
  -6  -7 -11   24.92   10.75
  -6  -7 -11   31.40   12.20
  -6  -7  11   34.62    9.16
  -6  -7  11   31.03   14.28
   6   8   0   13.35   11.37
   6   8   0   12.71   10.42
  -6  -8   0   16.84    8.58
  -6  -8   0   18.07   13.80
   6   8  -1   12.13   11.33
   6   8  -1    3.43   10.25
  -6  -8  -1   11.63    8.18
  -6  -8  -1   20.51   12.91
   6   8   1    9.95   10.81
   6   8   1   20.58   11.16
  -6  -8   1   14.87    8.59
  -6  -8   1    3.67   14.50
   6   8  -2   60.94   19.29
   6   8  -2   41.42   15.40
  -6  -8  -2   89.26   22.59
  -6  -8  -2  102.39   25.41
   6   8   2   59.73   18.75
   6   8   2   34.13   12.89
  -6  -8   2  130.46   30.84
   6   8  -3   51.40   17.47
  -6  -8  -3   97.59   24.47
  -6  -8  -3   73.98   19.71
   6   8   3   67.65   20.44
   6   8   3   50.14   15.41
  -6  -8   3   74.82   19.27
   6   8  -4   34.53   14.63
  -6  -8  -4   65.01   18.00
  -6  -8  -4   77.10   19.99
   6   8   4   51.28   17.97
   6   8   4   62.18   17.19
  -6  -8   4  126.08   29.77
  -6  -8   4   53.14   18.61
   6   8  -5   39.58   15.05
  -6  -8  -5   51.02   15.17
  -6  -8  -5   36.84   12.66
   6   8   5   29.83   14.01
   6   8   5   44.13   13.81
  -6  -8   5   25.00   13.92
   6   8  -6    3.60    9.05
  -6  -8  -6   21.82   10.16
  -6  -8  -6   21.33    9.93
   6   8   6   28.44   10.66
   6   8   6   33.28   12.33
  -6  -8   6    8.34   11.12
   6   8  -7   21.93    9.14
  -6  -8  -7    4.42    8.21
  -6  -8  -7    2.13    8.15
   6   8   7   -7.14   23.98
  -6  -8   7    6.80    9.84
   6   8  -8   -6.47  136.21
  -6  -8  -8    8.60    8.42
  -6  -8  -8    0.02    8.18
  -6  -8   8    1.05    9.11
  -6  -8  -9   27.52   11.01
  -6  -8  -9   21.82    9.52
  -6  -8   9   10.81   10.12
  -6  -9   0   33.25   12.57
  -6  -9  -1   13.92   10.20
  -6  -9   1   13.03    9.81
  -6  -9  -2   14.04    9.98
  -6  -9   2   10.19    9.71
  -6  -9  -3   53.51   16.25
  -6  -9  -3   14.72    9.90
  -6  -9   3   12.33   11.11
  -6  -9  -4   51.13   15.15
  -6  -9  -4   28.67   11.29
   6   9   4    0.57    3.06
  -6  -9  -5   18.87    9.43
  -6  -9  -5    4.80    8.90
   6   9   5    0.46    2.09
  -6  -9  -6   15.51    9.07
  -6  -9  -6    9.63    8.88
   6   9   6   -0.05    6.38
  -7  -1 -11   12.39    8.31
  -7  -1 -12    4.14    7.46
  -7  -1 -13    6.34    7.67
  -7  -1 -14    4.67    7.55
  -7  -2  -6    7.58    8.64
  -7  -2  -7   37.21   12.70
   7   2   7   27.37   12.85
  -7  -2  -8    4.73    8.62
   7   2   8    5.24    9.78
  -7  -2  -9   77.96   20.27
   7   2   9   94.67   24.74
  -7  -2 -10   53.86   15.31
   7   2  10   38.40   13.65
  -7  -2 -11   30.81   11.33
   7   2  11   27.11   11.41
  -7  -2 -12   23.21   10.41
  -7  -2 -13   23.97   10.20
  -7  -3  -2  168.31   39.03
  -7  -3  -3   72.11   19.22
   7   3   3   65.03   18.36
  -7  -3  -4   46.35   14.29
   7   3   4  108.06   27.10
  -7  -3  -5   25.36   11.04
   7   3   5   34.52   13.57
  -7  -3  -6   15.58    9.74
   7   3   6   17.23   10.64
  -7  -3  -7   44.50   14.21
   7   3   7   13.60   10.40
  -7  -3  -8   45.75   14.31
   7   3   8   53.87   16.50
  -7  -3  -9   40.55   13.07
   7   3   9   63.34   18.07
  -7  -3 -10   39.94   12.90
   7   3  10   47.69   15.25
  -7  -3 -11    6.92    8.04
   7   3  11   12.45   11.07
  -7  -3 -12   17.59    9.10
  -7  -3 -13    3.69    7.86
   7   4   0   44.30   14.79
  -7  -4   0  108.40   26.44
   7   4  -1   35.67   13.47
  -7  -4  -1   32.79   11.85
   7   4   1   29.68   12.29
  -7  -4   1   28.19   11.04
   7   4  -2   33.43   13.14
  -7  -4  -2   39.82   13.14
   7   4   2   28.49   12.16
  -7  -4   2   32.94   11.57
  -7  -4  -3   22.83   10.32
   7   4   3   37.54   13.52
  -7  -4   3   33.69   11.38
  -7  -4  -4   19.90    9.78
   7   4   4   30.02   12.26
  -7  -4  -5   62.18   17.51
   7   4   5   58.62   17.52
  -7  -4  -6    5.84    8.59
   7   4   6   15.52   10.74
  -7  -4  -7   10.13    8.44
   7   4   7    8.46    8.87
  -7  -4  -8   34.92   12.09
   7   4   8   26.30   11.35
  -7  -4  -9   72.94   19.55
   7   4   9   65.33   18.59
  -7  -4 -10    6.93    8.66
   7   4  10    8.70    9.99
  -7  -4 -11   25.40   10.63
  -7  -4 -12   14.37    8.80
   7   5   0   15.70   10.81
   7   5   0   28.14   15.10
  -7  -5   0   20.03    9.66
   7   5  -1   30.43   12.80
   7   5  -1   35.26   16.73
  -7  -5  -1   33.86   11.92
   7   5   1   38.16   13.78
   7   5   1   42.42   16.98
  -7  -5   1   26.53   10.46
   7   5  -2   41.70   14.63
   7   5  -2   55.30   19.81
  -7  -5  -2   35.32   12.41
   7   5   2   36.53   13.41
   7   5   2   57.21   19.19
  -7  -5   2   49.58   14.45
   7   5  -3   56.47   17.13
   7   5  -3   49.83   18.62
  -7  -5  -3   44.43   13.94
   7   5   3   33.40   12.73
   7   5   3   49.75   18.02
  -7  -5   3   36.79   11.84
   7   5  -4   50.82   15.60
   7   5  -4   79.55   24.61
  -7  -5  -4   45.94   14.02
  -7  -5  -4   71.78   23.25
   7   5   4   45.77   14.73
   7   5   4   64.12   21.00
  -7  -5   4   54.96   14.79
   7   5  -5   17.42    9.81
   7   5  -5   13.17   17.57
  -7  -5  -5    9.34    8.17
  -7  -5  -5   66.44   21.66
   7   5   5   21.23   10.76
   7   5   5   16.26   15.70
  -7  -5   5   24.12    8.89
   7   5  -6    9.07    8.35
  -7  -5  -6   15.17    9.01
  -7  -5  -6   15.75   13.97
   7   5   6   14.92    9.96
   7   5   6   12.99   14.33
  -7  -5   6   17.46    7.67
  -7  -5  -7   13.35    9.04
  -7  -5  -7   31.89   15.66
   7   5   7   21.83   10.51
   7   5   7   28.39   15.54
  -7  -5   7   10.79    6.47
  -7  -5  -8    7.43    8.52
  -7  -5  -8    7.43   12.65
   7   5   8    9.26    9.44
   7   5   8   17.35   13.89
  -7  -5   8    8.63    6.11
  -7  -5  -9    2.59    8.09
  -7  -5  -9   23.22   13.43
   7   5   9    6.68    9.08
   7   5   9   12.51   13.30
  -7  -5 -10    5.74    8.03
  -7  -5 -10   13.78   12.86
   7   5  10    2.81   12.93
  -7  -5 -11    5.84    8.04
  -7  -5 -11   -5.49   11.54
  -7  -5 -12    6.60   12.39
   7   6   0   94.67   24.43
   7   6   0   92.52   26.77
  -7  -6   0   73.54   19.00
  -7  -6   0   74.15   24.20
   7   6  -1    9.44    9.53
   7   6  -1   25.62   17.11
  -7  -6  -1    8.01    7.61
  -7  -6  -1   30.49   18.02
   7   6   1    5.14    9.13
   7   6   1    9.30   15.22
  -7  -6   1   11.42    7.83
  -7  -6   1   14.17   16.90
   7   6  -2   20.98   10.79
   7   6  -2   38.56   18.46
  -7  -6  -2   21.66    9.19
  -7  -6  -2   20.61   16.93
   7   6   2   29.99   11.98
   7   6   2   30.66   16.82
  -7  -6   2   29.89   10.19
  -7  -6   2   38.92   18.20
   7   6  -3    7.50    9.01
   7   6  -3   12.41   15.64
  -7  -6  -3    3.46    7.34
  -7  -6  -3   -2.77   15.13
   7   6   3    8.30    9.01
   7   6   3   21.58   15.78
  -7  -6   3    5.59    6.88
  -7  -6   3   37.90   20.82
   7   6  -4   31.40   11.91
   7   6  -4   22.26   17.19
  -7  -6  -4   27.56   10.56
  -7  -6  -4   43.01   18.07
   7   6   4   14.36    9.74
   7   6   4   16.02   16.14
  -7  -6   4   17.18    8.02
  -7  -6   4   39.58   18.85
   7   6  -5   28.96   11.72
   7   6  -5    9.41   16.42
  -7  -6  -5   21.03   10.02
  -7  -6  -5   20.20   15.47
   7   6   5   27.23   11.88
   7   6   5   41.58   19.19
  -7  -6   5   19.00    8.42
  -7  -6   5   45.43   19.65
   7   6  -6   59.61   17.05
  -7  -6  -6   57.44   16.90
  -7  -6  -6  105.57   28.19
   7   6   6   70.56   20.32
   7   6   6   93.90   26.62
  -7  -6   6   88.32   21.40
  -7  -6   6   62.14   22.56
   7   6  -7   22.37   10.23
  -7  -6  -7   34.12   16.64
  -7  -6  -7   29.29   11.70
   7   6   7   40.12   14.78
   7   6   7   40.78   16.99
  -7  -6   7   29.88    9.66
  -7  -6   7   29.22   17.49
   7   6  -8   11.43    8.24
  -7  -6  -8   11.75    9.11
  -7  -6  -8   12.34   13.92
   7   6   8   18.45    9.56
   7   6   8   -3.48   14.22
  -7  -6   8    9.66    6.20
  -7  -6   8   10.50   14.91
   7   6  -9   35.38   10.76
  -7  -6  -9   26.01   11.17
  -7  -6  -9   22.15   14.89
  -7  -6   9   10.47    5.81
  -7  -6   9   25.54   15.58
  -7  -6 -10    7.01    8.58
  -7  -6 -10   15.46   13.98
  -7  -6  10   12.57    5.75
  -7  -6  10    9.17   13.71
   7   7   0    6.03   11.56
   7   7   0    8.45   14.03
  -7  -7   0   47.27   14.13
  -7  -7   0   20.08   16.10
   7   7  -1   11.32   11.38
   7   7  -1    5.19   14.99
  -7  -7  -1   12.78    8.83
  -7  -7  -1    9.65   14.14
   7   7   1   13.19   11.85
   7   7   1   29.31   16.27
  -7  -7   1    6.93    8.30
  -7  -7   1   19.46   16.00
   7   7  -2   24.28   12.85
  -7  -7  -2   45.93   14.14
  -7  -7  -2   43.09   17.11
   7   7   2   30.57   15.22
   7   7   2   38.66   16.92
  -7  -7   2   42.31   13.08
  -7  -7   2   48.28   20.44
   7   7  -3   10.54   11.01
  -7  -7  -3   26.48   10.88
  -7  -7  -3   25.75   14.44
   7   7   3   31.28   15.05
   7   7   3   28.84   14.78
  -7  -7   3   28.24   10.45
  -7  -7   3   48.76   22.58
   7   7  -4   20.46   11.51
  -7  -7  -4   26.69   14.21
  -7  -7  -4   24.83   10.78
   7   7   4    6.18   12.78
   7   7   4   47.34   16.35
  -7  -7   4   25.79    9.84
  -7  -7   4   45.27   19.68
   7   7  -5    0.83    9.67
  -7  -7  -5   22.68   10.52
  -7  -7  -5   18.54   13.29
   7   7   5   43.81   14.32
  -7  -7   5   30.33   10.39
  -7  -7   5    7.68   15.23
   7   7  -6   26.97   10.73
  -7  -7  -6   36.03   12.87
  -7  -7  -6   17.84   12.98
   7   7   6   -9.70  247.45
  -7  -7   6   31.09   10.17
  -7  -7   6   50.68   20.60
   7   7  -7    7.65   23.57
  -7  -7  -7   41.03   13.84
  -7  -7  -7    8.33   12.13
   7   7   7   -0.91   17.00
  -7  -7   7   11.58    6.96
  -7  -7   7    5.14   16.47
   7   7  -8   -1.47   16.08
  -7  -7  -8   30.17   12.14
  -7  -7  -8   18.84   12.74
  -7  -7   8   13.75    6.90
  -7  -7   8    9.23   15.45
  -7  -8   0   14.51    8.09
  -7  -8   0   11.41   11.66
  -7  -8  -1   11.36    7.86
  -7  -8  -1    5.29   10.83
  -7  -8   1    9.02    7.23
  -7  -8   1    1.44   12.81
  -7  -8  -2    7.44    7.54
  -7  -8  -2   15.57   10.26
  -7  -8   2   13.79    7.76
  -7  -8   2   13.20   14.03
  -7  -8  -3   15.37    8.47
  -7  -8  -3   15.92   10.45
  -7  -8   3   10.56    7.30
  -7  -8  -4   14.70    8.53
  -7  -8  -4   12.46    9.76
  -7  -8   4   10.80    7.25
  -7  -8  -5   23.66   10.18
  -7  -8  -5    9.17   10.35
  -7  -8   5   21.53    8.55
  -8  -2  -8    9.64    8.78
  -8  -2  -9   24.65   10.49
  -8  -2 -10    5.71    8.02
  -8  -2 -11    8.90    8.24
  -8  -3  -4   16.85    8.94
  -8  -3  -5    5.49    7.59
   8   3   5    5.37    8.49
  -8  -3  -6   10.02    8.41
   8   3   6    5.23    8.54
  -8  -3  -7   34.68   12.37
   8   3   7   11.60   10.02
  -8  -3  -8   30.73   11.84
   8   3   8   32.04   13.05
  -8  -3  -9    5.02    8.04
  -8  -3 -10    5.95    7.68
  -8  -4   0    1.71    6.92
  -8  -4  -1    4.42    7.21
   8   4   1   13.40    9.36
  -8  -4   1    5.53    6.89
  -8  -4  -2    7.72    7.63
   8   4   2   16.29   10.06
  -8  -4  -3   27.40   10.45
   8   4   3   13.19    9.57
  -8  -4  -4   10.10    8.22
   8   4   4   15.89    9.88
  -8  -4  -5   14.03    9.00
   8   4   5    7.03    9.40
  -8  -4  -6   10.34    8.93
   8   4   6   18.91   10.93
  -8  -4  -7   29.11   11.31
   8   4   7   25.00   10.42
  -8  -4  -8   12.78    9.05
  -8  -4  -9   14.47    9.04
  -8  -4 -10    9.62    8.39
   8   5   0   30.91   13.19
  -8  -5   0   19.32    9.08
   8   5  -1   24.52   12.02
  -8  -5  -1    1.28    7.47
   8   5   1   19.66   11.26
  -8  -5   1   15.61    8.56
   8   5  -2   18.99   11.29
  -8  -5  -2   15.35    8.57
   8   5   2   17.78   10.82
  -8  -5   2   11.07    7.91
   8   5  -3   13.86   10.38
  -8  -5  -3   14.39    8.67
   8   5   3   18.99   10.99
  -8  -5   3   17.30    8.55
   8   5  -4   10.02    9.57
  -8  -5  -4   18.39    9.36
   8   5   4   11.60   10.20
  -8  -5   4   16.14    8.09
  -8  -5  -5   10.05    8.64
   8   5   5   18.10    9.94
  -8  -5   5   13.60    7.65
  -8  -5  -6   53.30   16.04
   8   5   6   35.33   12.23
  -8  -5   6   34.31   11.23
  -8  -5  -7   21.66   10.33
   8   5   7   -0.44   13.79
  -8  -5  -8   16.84    9.55
  -8  -6   0   20.69    9.23
  -8  -6   0   12.29   14.49
  -8  -6  -1   28.44   10.67
  -8  -6  -1   14.44   14.75
  -8  -6   1   27.23   10.07
  -8  -6   1   18.11   15.27
  -8  -6  -2   22.20    9.58
  -8  -6  -2    8.81   13.51
  -8  -6   2    6.71    7.14
  -8  -6   2    6.95   14.75
  -8  -6  -3   11.64    8.18
  -8  -6  -3   17.60   14.24
   8   6   3    0.05   50.46
  -8  -6   3    6.69    6.91
  -8  -6   3   12.54   18.25
  -8  -6  -4    5.78    7.73
  -8  -6  -4   14.07   13.86
   8   6   4   -5.64  132.44
  -8  -6   4    6.69    6.81
  -8  -6  -5   22.21    9.92
  -8  -6  -5   25.97   15.20
   8   6   5   -3.97   45.97
  -8  -6   5    9.60    7.16
  -8  -6  -6   41.10   13.57
  -8  -6  -6   49.51   18.22
  -8  -6   6   50.96   13.89
  -8  -7   0    6.41    6.84
  -8  -7   0   -6.28   15.96
  -8  -7  -1   12.08    7.72
  -8  -7  -1   22.38   16.73
  -8  -7   1    6.24    6.90
  -8  -7  -2   10.25    7.77
  -8  -7  -2  -10.06   14.46
  -8  -7   2    6.97    6.79
  -9  -3  -6   -0.09    7.83
  -9  -3  -7   26.27   11.40
  -9  -4  -1   10.57    7.95
  -9  -4  -2   11.81    8.15
  -9  -4  -3   22.92    9.78
  -9  -4  -4   11.14    8.30
  -9  -4  -5    3.05    7.70
   0   0   0    0.00    0.00

_computing_structure_solution     'SHELXT 2014/5 (Sheldrick, 2014)'
;
_shelx_hkl_checksum   79605

 
data_EPICZA
_database_code_depnum_ccdc_archive 'CCDC 1870981'
 
_audit_creation_method            'SHELXL-2014/7'
_shelx_SHELXL_version_number      '2014/7'
_chemical_name_systematic         ?
_chemical_name_common             ?
_chemical_melting_point           ?
_chemical_formula_moiety          ?
_chemical_formula_sum
 'C3.27 H2.91 N0.36 O1.09 S0.36' 
_chemical_formula_weight          76.42

loop_
 _atom_type_symbol
 _atom_type_description
 _atom_type_scat_dispersion_real
 _atom_type_scat_dispersion_imag
 _atom_type_scat_source
 'C'  'C'   0.0000   0.0000
 'International Tables Vol C Tables 4.2.6.8 and 6.1.1.4'
 'H'  'H'   0.0000   0.0000
 'International Tables Vol C Tables 4.2.6.8 and 6.1.1.4'
 'N'  'N'   0.0000   0.0000
 'International Tables Vol C Tables 4.2.6.8 and 6.1.1.4'
 'O'  'O'   0.0000   0.0000
 'International Tables Vol C Tables 4.2.6.8 and 6.1.1.4'
 'S'  'S'   0.0000   0.0000
 'International Tables Vol C Tables 4.2.6.8 and 6.1.1.4'
 
_space_group_crystal_system       orthorhombic
_space_group_IT_number            19
_space_group_name_H-M_alt         'P 21 21 21'
_space_group_name_Hall            'P 2ac 2ab'
 
_shelx_space_group_comment
;
The symmetry employed for this shelxl refinement is uniquely defined
by the following loop, which should always be used as a source of
symmetry information in preference to the above space-group names.
They are only intended as comments.
;
 
loop_
 _space_group_symop_operation_xyz
 'x, y, z'
 '-x+1/2, -y, z+1/2'
 '-x, y+1/2, -z+1/2'
 'x+1/2, -y+1/2, -z'
 
_cell_length_a                    10.996(2)
_cell_length_b                    12.452(2)
_cell_length_c                    13.218(3)
_cell_angle_alpha                 90
_cell_angle_beta                  90
_cell_angle_gamma                 90
_cell_volume                      1809.8(6)
_cell_formula_units_Z             22
_cell_measurement_temperature     77
_cell_measurement_reflns_used     12039
_cell_measurement_theta_min       ?
_cell_measurement_theta_max       ?
 
_exptl_crystal_description        ?
_exptl_crystal_colour             ?
_exptl_crystal_density_meas       ?
_exptl_crystal_density_method     ?
_exptl_crystal_density_diffrn     1.543          
_exptl_crystal_F_000              321
_exptl_transmission_factor_min    ?
_exptl_transmission_factor_max    ?
_exptl_crystal_size_max           ?
_exptl_crystal_size_mid           ?
_exptl_crystal_size_min           ?
_exptl_absorpt_coefficient_mu     0.083
_shelx_estimated_absorpt_T_min    ?
_shelx_estimated_absorpt_T_max    ?
_exptl_absorpt_correction_type    ?
_exptl_absorpt_correction_T_min   ?
_exptl_absorpt_correction_T_max   ?
_exptl_absorpt_process_details    ?
_exptl_absorpt_special_details    ?
_diffrn_ambient_temperature       77
_diffrn_radiation_wavelength      0.02508
_diffrn_radiation_type            'Electron diffraction'
_diffrn_source                    'FEG 200[kV]'
_diffrn_measurement_device_type   'FEI Polara TEM'
_diffrn_measurement_method        'Rotation method'
_diffrn_detector_area_resol_mean  ?
_diffrn_reflns_number             12039
_diffrn_reflns_av_unetI/netI      0.1665
_diffrn_reflns_av_R_equivalents   0.1904
_diffrn_reflns_limit_h_min        -11
_diffrn_reflns_limit_h_max        12
_diffrn_reflns_limit_k_min        -15
_diffrn_reflns_limit_k_max        14
_diffrn_reflns_limit_l_min        -15
_diffrn_reflns_limit_l_max        15
_diffrn_reflns_theta_min          0.079
_diffrn_reflns_theta_max          0.877
_diffrn_reflns_theta_full         0.862
_diffrn_measured_fraction_theta_max   0.895
_diffrn_measured_fraction_theta_full  0.923
_diffrn_reflns_Laue_measured_fraction_max    0.895
_diffrn_reflns_Laue_measured_fraction_full   0.923
_diffrn_reflns_point_group_measured_fraction_max   0.873
_diffrn_reflns_point_group_measured_fraction_full  0.906
_reflns_number_total              2998
_reflns_number_gt                 2342
_reflns_threshold_expression      'I > 2\s(I)'
_reflns_Friedel_coverage          0.702
_reflns_Friedel_fraction_max      0.843
_reflns_Friedel_fraction_full     0.883
 
_reflns_special_details
;
 Reflections were merged by SHELXL according to the crystal
 class for the calculation of statistics and refinement.
 
 _reflns_Friedel_fraction is defined as the number of unique
 Friedel pairs measured divided by the number that would be
 possible theoretically, ignoring centric projections and
 systematic absences.
;
 
_computing_data_collection        ?
_computing_cell_refinement        ?
_computing_data_reduction         ?
_computing_structure_solution     ?
_computing_structure_refinement 'SHELXL-2014/7 (Sheldrick, 2014)'
_computing_molecular_graphics     ?
_computing_publication_material   ?
_refine_special_details           ?
_refine_ls_structure_factor_coef  Fsqd
_refine_ls_matrix_type            full
_refine_ls_weighting_scheme       calc
_refine_ls_weighting_details
'w=1/[\s^2^(Fo^2^)+(0.1854P)^2^+0.9670P] where P=(Fo^2^+2Fc^2^)/3'
_atom_sites_solution_primary      ?
_atom_sites_solution_secondary    ?
_atom_sites_solution_hydrogens    geom
_refine_ls_hydrogen_treatment     mixed
_refine_ls_extinction_method      none
_refine_ls_extinction_coef        .
_refine_ls_abs_structure_details
;
 All f" are zero, so absolute structure could not be determined
;
_refine_ls_abs_structure_Flack    ?
_chemical_absolute_configuration  ?
_refine_ls_number_reflns          2998
_refine_ls_number_parameters      259
_refine_ls_number_restraints      267
_refine_ls_R_factor_all           0.1721
_refine_ls_R_factor_gt            0.1543
_refine_ls_wR_factor_ref          0.3896
_refine_ls_wR_factor_gt           0.3760
_refine_ls_goodness_of_fit_ref    1.109
_refine_ls_restrained_S_all       1.072
_refine_ls_shift/su_max           0.034
_refine_ls_shift/su_mean          0.000
 
loop_
 _atom_site_label
 _atom_site_type_symbol
 _atom_site_fract_x
 _atom_site_fract_y
 _atom_site_fract_z
 _atom_site_U_iso_or_equiv
 _atom_site_adp_type
 _atom_site_occupancy
 _atom_site_site_symmetry_order  
 _atom_site_calc_flag
 _atom_site_refinement_flags_posn
 _atom_site_refinement_flags_adp
 _atom_site_refinement_flags_occupancy
 _atom_site_disorder_assembly
 _atom_site_disorder_group
S1 S 0.7984(7) 0.3219(5) 0.5081(6) 0.0254(17) Uani 1 1 d . U . . .
O1 O 0.5400(13) 0.2158(11) 0.3831(12) 0.039(4) Uani 1 1 d . U . . .
N1 N 0.7280(14) 0.4348(9) 0.3405(10) 0.027(3) Uani 1 1 d . U . . .
C1 C 0.6810(14) 0.3656(10) 0.4151(11) 0.023(3) Uani 1 1 d . U . . .
S2 S 0.9344(7) 0.2838(5) 0.4030(6) 0.0277(18) Uani 1 1 d . U . . .
O2 O 0.8537(16) 0.4581(11) 0.2014(11) 0.042(4) Uani 1 1 d . U . . .
N2 N 0.7280(12) 0.2250(9) 0.3017(10) 0.021(2) Uani 1 1 d . U . . .
C2 C 0.8116(16) 0.4010(10) 0.2681(12) 0.027(3) Uani 1 1 d . U . . .
C3 C 0.8385(14) 0.2819(10) 0.2857(11) 0.023(3) Uani 1 1 d . U . . .
O3 O 0.8144(18) 0.6618(11) 0.2491(11) 0.047(4) Uani 1 1 d . U . . .
H3 H 0.8313 0.6057 0.2199 0.010(12) Uiso 1 1 calc R . . . .
C4 C 0.6393(15) 0.2610(11) 0.3613(13) 0.029(3) Uani 1 1 d . U . . .
O4 O 0.4359(16) 0.6233(12) 0.4985(12) 0.045(3) Uani 1 1 d . U . . .
C5 C 0.5791(16) 0.4273(11) 0.4681(12) 0.030(3) Uani 1 1 d . U . . .
H5A H 0.5016 0.4178 0.4343 0.036 Uiso 1 1 calc R U . . .
H5B H 0.5715 0.4068 0.5387 0.036 Uiso 1 1 calc R U . . .
O5 O 0.5520(16) 0.0155(12) 0.2995(13) 0.046(4) Uani 1 1 d . U . . .
H5 H 0.5281 0.0737 0.3207 0.08(4) Uiso 1 1 calc R . . . .
C8 C 0.5357(17) 0.6304(13) 0.4689(12) 0.033(3) Uani 1 1 d . U . . .
C7 C 0.6809(17) 0.5476(11) 0.3510(13) 0.033(3) Uani 1 1 d . U . . .
H7 H 0.6164 0.5604 0.3013 0.040 Uiso 1 1 calc R U . . .
C6 C 0.6256(16) 0.5381(13) 0.4569(13) 0.034(3) Uani 1 1 d . U . . .
H6 H 0.6909 0.5484 0.5063 0.041 Uiso 1 1 calc R U . . .
O6 O 0.9479(18) 0.0480(11) 0.0560(13) 0.049(4) Uani 1 1 d . U . . .
C9 C 0.5955(19) 0.7324(14) 0.4278(13) 0.043(4) Uani 1 1 d . U . . .
H9 H 0.5551 0.7973 0.4375 0.052 Uiso 1 1 calc R U . . .
C10 C 0.697(2) 0.7345(15) 0.3811(14) 0.050(4) Uani 1 1 d . U . . .
H10 H 0.7283 0.8022 0.3664 0.060 Uiso 1 1 calc R U . . .
C11 C 0.7746(19) 0.6391(12) 0.3464(13) 0.038(4) Uani 1 1 d . U . . .
H11 H 0.8429 0.6261 0.3924 0.045 Uiso 1 1 calc R U . . .
C12 C 0.7255(15) 0.1276(10) 0.2392(11) 0.023(3) Uani 1 1 d . U . . .
H12 H 0.6803 0.1437 0.1771 0.028 Uiso 1 1 calc R U . . .
C13 C 0.8615(16) 0.1162(11) 0.2116(13) 0.032(3) Uani 1 1 d . U . . .
H13 H 0.9054 0.0869 0.2699 0.038 Uiso 1 1 calc R U . . .
C14 C 0.9007(16) 0.2280(11) 0.1949(13) 0.034(4) Uani 1 1 d . U . . .
H14A H 0.8710 0.2561 0.1310 0.04(2) Uiso 1 1 calc R . . . .
H14B H 0.9885 0.2352 0.1977 0.07(3) Uiso 1 1 calc R . . . .
C15 C 0.8725(18) 0.0384(12) 0.1235(14) 0.039(4) Uani 1 1 d . U . . .
C16 C 0.7930(16) -0.0565(11) 0.1330(12) 0.031(3) Uani 1 1 d . U . . .
H16 H 0.8013 -0.1130 0.0875 0.038 Uiso 1 1 calc R U . . .
C17 C 0.7094(16) -0.0623(11) 0.2059(12) 0.032(3) Uani 1 1 d . U . . .
H17 H 0.6655 -0.1261 0.2094 0.038 Uiso 1 1 calc R U . . .
C18 C 0.6782(15) 0.0204(10) 0.2819(12) 0.028(3) Uani 1 1 d . U . . .
H18 H 0.7212 0.0045 0.3451 0.034 Uiso 1 1 calc R U . . .
 
loop_
 _atom_site_aniso_label
 _atom_site_aniso_U_11
 _atom_site_aniso_U_22
 _atom_site_aniso_U_33
 _atom_site_aniso_U_23
 _atom_site_aniso_U_13
 _atom_site_aniso_U_12
S1 0.029(4) 0.013(3) 0.035(4) 0.003(3) -0.001(3) -0.006(3)
O1 0.033(6) 0.023(6) 0.062(9) -0.011(6) 0.019(6) -0.007(5)
N1 0.039(7) 0.013(4) 0.028(5) -0.003(4) 0.004(5) -0.003(4)
C1 0.029(6) 0.013(5) 0.027(5) -0.002(4) -0.003(5) -0.008(4)
S2 0.031(4) 0.014(3) 0.038(4) -0.003(3) 0.006(3) -0.006(3)
O2 0.067(10) 0.023(6) 0.035(6) -0.002(5) 0.019(7) -0.011(6)
N2 0.023(5) 0.010(4) 0.028(5) -0.004(4) -0.003(4) -0.006(4)
C2 0.042(8) 0.006(5) 0.034(6) -0.002(4) 0.009(6) -0.008(4)
C3 0.030(6) 0.003(4) 0.037(6) -0.004(4) 0.005(5) -0.006(4)
O3 0.082(11) 0.019(6) 0.040(7) 0.005(5) 0.007(7) -0.012(7)
C4 0.033(6) 0.012(5) 0.042(7) -0.007(5) 0.006(5) -0.006(4)
O4 0.045(7) 0.041(7) 0.050(8) -0.015(6) -0.008(6) 0.010(6)
C5 0.034(7) 0.030(6) 0.027(7) -0.005(5) 0.001(6) -0.002(5)
O5 0.043(7) 0.034(8) 0.061(10) -0.011(7) -0.005(7) -0.013(6)
C8 0.045(7) 0.026(6) 0.028(7) -0.008(5) -0.012(6) 0.008(5)
C7 0.048(8) 0.014(5) 0.037(7) -0.006(4) -0.002(6) -0.002(5)
C6 0.040(7) 0.024(5) 0.040(7) -0.004(5) -0.004(6) 0.000(5)
O6 0.072(10) 0.019(6) 0.056(8) -0.014(5) 0.011(7) -0.005(7)
C9 0.067(9) 0.025(6) 0.037(9) -0.002(6) -0.010(7) 0.008(6)
C10 0.074(9) 0.029(7) 0.046(9) -0.003(6) -0.005(7) -0.001(6)
C11 0.056(8) 0.023(6) 0.034(7) 0.003(5) -0.002(6) -0.008(6)
C12 0.037(6) 0.010(5) 0.023(6) -0.001(4) -0.011(5) 0.000(4)
C13 0.039(7) 0.009(5) 0.047(7) -0.015(5) -0.005(6) -0.006(5)
C14 0.043(8) 0.008(5) 0.050(7) -0.010(5) 0.011(6) -0.002(5)
C15 0.054(9) 0.013(6) 0.048(8) -0.018(5) -0.003(6) -0.002(6)
C16 0.046(8) 0.009(5) 0.039(7) -0.009(5) -0.017(6) 0.005(5)
C17 0.042(8) 0.011(6) 0.042(7) -0.002(5) -0.019(6) 0.004(5)
C18 0.042(7) 0.011(5) 0.032(7) 0.002(5) -0.013(6) -0.001(5)
 
_geom_special_details
;
 All esds (except the esd in the dihedral angle between two l.s. planes)
 are estimated using the full covariance matrix.  The cell esds are taken
 into account individually in the estimation of esds in distances, angles
 and torsion angles; correlations between esds in cell parameters are only
 used when they are defined by crystal symmetry.  An approximate (isotropic)
 treatment of cell esds is used for estimating esds involving l.s. planes.
;
 
loop_
 _geom_bond_atom_site_label_1
 _geom_bond_atom_site_label_2
 _geom_bond_distance
 _geom_bond_site_symmetry_2
 _geom_bond_publ_flag
S1 C1 1.864(16) . ?
S1 S2 2.096(11) . ?
O1 C4 1.26(2) . ?
N1 C2 1.39(2) . ?
N1 C1 1.409(19) . ?
N1 C7 1.504(19) . ?
C1 C5 1.53(2) . ?
C1 C4 1.554(18) . ?
S2 C3 1.876(17) . ?
O2 C2 1.22(2) . ?
N2 C4 1.33(2) . ?
N2 C3 1.422(19) . ?
N2 C12 1.468(17) . ?
C2 C3 1.529(19) . ?
C3 C14 1.54(2) . ?
O3 C11 1.39(2) . ?
O3 H3 0.8200 . ?
O4 C8 1.17(2) . ?
C5 C6 1.48(2) . ?
C5 H5A 0.9700 . ?
C5 H5B 0.9700 . ?
O5 C18 1.41(2) . ?
O5 H5 0.8200 . ?
C8 C6 1.52(2) . ?
C8 C9 1.53(2) . ?
C7 C6 1.53(2) . ?
C7 C11 1.54(2) . ?
C7 H7 0.9800 . ?
C6 H6 0.9800 . ?
O6 C15 1.22(2) . ?
C9 C10 1.28(3) . ?
C9 H9 0.9300 . ?
C10 C11 1.53(2) . ?
C10 H10 0.9300 . ?
C11 H11 0.9800 . ?
C12 C18 1.540(19) . ?
C12 C13 1.55(2) . ?
C12 H12 0.9800 . ?
C13 C14 1.47(2) . ?
C13 C15 1.52(2) . ?
C13 H13 0.9800 . ?
C14 H14A 0.9700 . ?
C14 H14B 0.9700 . ?
C15 C16 1.47(2) . ?
C16 C17 1.33(2) . ?
C16 H16 0.9300 . ?
C17 C18 1.48(2) . ?
C17 H17 0.9300 . ?
C18 H18 0.9800 . ?
 
loop_
 _geom_angle_atom_site_label_1
 _geom_angle_atom_site_label_2
 _geom_angle_atom_site_label_3
 _geom_angle
 _geom_angle_site_symmetry_1
 _geom_angle_site_symmetry_3
 _geom_angle_publ_flag
C1 S1 S2 97.1(6) . . ?
C2 N1 C1 122.6(12) . . ?
C2 N1 C7 125.0(12) . . ?
C1 N1 C7 112.3(12) . . ?
N1 C1 C5 106.4(12) . . ?
N1 C1 C4 107.5(12) . . ?
C5 C1 C4 114.5(12) . . ?
N1 C1 S1 112.8(11) . . ?
C5 C1 S1 110.6(11) . . ?
C4 C1 S1 105.2(10) . . ?
C3 S2 S1 98.6(6) . . ?
C4 N2 C3 123.1(11) . . ?
C4 N2 C12 126.7(12) . . ?
C3 N2 C12 110.1(12) . . ?
O2 C2 N1 124.7(13) . . ?
O2 C2 C3 126.9(14) . . ?
N1 C2 C3 108.4(12) . . ?
N2 C3 C2 109.9(12) . . ?
N2 C3 C14 106.2(11) . . ?
C2 C3 C14 113.0(12) . . ?
N2 C3 S2 111.3(10) . . ?
C2 C3 S2 102.9(10) . . ?
C14 C3 S2 113.6(12) . . ?
C11 O3 H3 109.5 . . ?
O1 C4 N2 128.3(13) . . ?
O1 C4 C1 121.7(14) . . ?
N2 C4 C1 109.7(12) . . ?
C6 C5 C1 99.8(13) . . ?
C6 C5 H5A 111.8 . . ?
C1 C5 H5A 111.8 . . ?
C6 C5 H5B 111.8 . . ?
C1 C5 H5B 111.8 . . ?
H5A C5 H5B 109.5 . . ?
C18 O5 H5 109.5 . . ?
O4 C8 C6 126.0(17) . . ?
O4 C8 C9 125.8(17) . . ?
C6 C8 C9 108.1(15) . . ?
N1 C7 C6 98.6(12) . . ?
N1 C7 C11 117.2(15) . . ?
C6 C7 C11 111.1(13) . . ?
N1 C7 H7 109.8 . . ?
C6 C7 H7 109.8 . . ?
C11 C7 H7 109.8 . . ?
C5 C6 C8 118.0(15) . . ?
C5 C6 C7 107.5(13) . . ?
C8 C6 C7 107.2(14) . . ?
C5 C6 H6 107.9 . . ?
C8 C6 H6 107.9 . . ?
C7 C6 H6 107.9 . . ?
C10 C9 C8 124.3(17) . . ?
C10 C9 H9 117.8 . . ?
C8 C9 H9 117.8 . . ?
C9 C10 C11 128.0(18) . . ?
C9 C10 H10 116.0 . . ?
C11 C10 H10 116.0 . . ?
O3 C11 C10 107.1(14) . . ?
O3 C11 C7 113.5(14) . . ?
C10 C11 C7 101.0(15) . . ?
O3 C11 H11 111.6 . . ?
C10 C11 H11 111.6 . . ?
C7 C11 H11 111.6 . . ?
N2 C12 C18 121.0(12) . . ?
N2 C12 C13 101.0(11) . . ?
C18 C12 C13 109.5(12) . . ?
N2 C12 H12 108.2 . . ?
C18 C12 H12 108.2 . . ?
C13 C12 H12 108.2 . . ?
C14 C13 C15 117.6(15) . . ?
C14 C13 C12 103.4(13) . . ?
C15 C13 C12 108.4(13) . . ?
C14 C13 H13 109.0 . . ?
C15 C13 H13 109.0 . . ?
C12 C13 H13 109.0 . . ?
C13 C14 C3 99.5(12) . . ?
C13 C14 H14A 111.9 . . ?
C3 C14 H14A 111.9 . . ?
C13 C14 H14B 111.9 . . ?
C3 C14 H14B 111.9 . . ?
H14A C14 H14B 109.6 . . ?
O6 C15 C16 122.8(14) . . ?
O6 C15 C13 123.4(15) . . ?
C16 C15 C13 113.5(15) . . ?
C17 C16 C15 120.9(13) . . ?
C17 C16 H16 119.5 . . ?
C15 C16 H16 119.5 . . ?
C16 C17 C18 127.8(14) . . ?
C16 C17 H17 116.1 . . ?
C18 C17 H17 116.1 . . ?
O5 C18 C17 108.1(14) . . ?
O5 C18 C12 115.6(13) . . ?
C17 C18 C12 106.0(13) . . ?
O5 C18 H18 109.0 . . ?
C17 C18 H18 109.0 . . ?
C12 C18 H18 109.0 . . ?
 
_refine_diff_density_max    0.201
_refine_diff_density_min   -0.215
_refine_diff_density_rms    0.059

_shelx_res_file
;

    N15_a.res created by SHELXL-2014/7


TITL N15_a.res in P2(1)2(1)2(1)
REM Old TITL N15 in P2(1)2(1)2(1)

REM SHELXT solution in P2(1)2(1)2(1)
REM R1 0.245,  Rweak 0.225,  Alpha 0.039,  Orientation as input
REM Flack x = -0.461 ( 0.174 ) from Parsons' quotients
REM Formula found by SHELXT:  C20 N2 O4 S2

CELL  0.02508  10.9956  12.4519  13.2180   90.000   90.000   90.000
ZERR   22.000   0.0021   0.0024   0.0026    0.000    0.000    0.000
LATT -1
SYMM 1/2-X, -Y, 1/2+Z
SYMM -X, 1/2+Y, 1/2-Z
SYMM 1/2+X, 1/2-Y, -Z
SFAC C  0.208  0.922  0.702  5.018  1.144 16.523  0.425 47.300  0.030 =
  0.0 0.0 11.500 0.770 12.010
SFAC H  0.042  0.991  0.103  3.924  0.205 11.597  0.170 31.984  0.006 =
  0.0 0.0 0.620 0.310 1.000
SFAC N  0.216  0.843  0.649  4.055  0.968 12.693  0.345 36.058  0.032 =
  0.0 0.0 11.700 0.700 14.010
SFAC O  0.237  0.799  0.649  3.654  0.800 10.924  0.261 29.964  0.035 =
  0.0 0.0 18.200 0.660 16.000
SFAC S  0.499  0.835  1.156  4.857  2.422 16.388  1.010 45.850  0.072 =
  0.0 0.0 12.000 1.030 32.060
UNIT 72 64 8 24 8
L.S. 10
BOND $H
RIGU
XNPD 0.001
ACTA
LIST 6
FMAP 2
PLAN 20
WGHT    0.185400    0.967000
FVAR       2.06476
S1    5    0.798387    0.321881    0.508120    11.00000    0.02875    0.01264 =
         0.03478    0.00345   -0.00086   -0.00551
O1    4    0.540048    0.215828    0.383062    11.00000    0.03308    0.02256 =
         0.06238   -0.01127    0.01897   -0.00665
N1    3    0.728040    0.434828    0.340456    11.00000    0.03900    0.01279 =
         0.02792   -0.00350    0.00372   -0.00277
C1    1    0.681011    0.365635    0.415131    11.00000    0.02852    0.01328 =
         0.02718   -0.00211   -0.00314   -0.00843
S2    5    0.934430    0.283783    0.403014    11.00000    0.03141    0.01380 =
         0.03779   -0.00280    0.00571   -0.00603
O2    4    0.853672    0.458139    0.201403    11.00000    0.06654    0.02280 =
         0.03539   -0.00239    0.01905   -0.01056
N2    3    0.728022    0.225041    0.301732    11.00000    0.02337    0.00999 =
         0.02845   -0.00393   -0.00265   -0.00622
C2    1    0.811596    0.400991    0.268054    11.00000    0.04152    0.00604 =
         0.03450   -0.00239    0.00889   -0.00821
C3    1    0.838470    0.281945    0.285661    11.00000    0.02991    0.00262 =
         0.03693   -0.00441    0.00488   -0.00613
O3    4    0.814358    0.661823    0.249065    11.00000    0.08164    0.01891 =
         0.03991    0.00453    0.00657   -0.01209
AFIX 147
H3    2    0.831338    0.605655    0.219923    11.00000    0.00957
AFIX   0
C4    1    0.639271    0.261018    0.361269    11.00000    0.03317    0.01158 =
         0.04155   -0.00730    0.00619   -0.00613
O4    4    0.435856    0.623309    0.498510    11.00000    0.04527    0.04118 =
         0.04964   -0.01466   -0.00797    0.01014
C5    1    0.579097    0.427316    0.468130    11.00000    0.03385    0.02959 =
         0.02703   -0.00543    0.00126   -0.00194
AFIX  23
H5A   2    0.501550    0.417765    0.434321    11.00000   -1.20000
H5B   2    0.571475    0.406842    0.538650    11.00000   -1.20000
AFIX   0
O5    4    0.552035    0.015471    0.299523    11.00000    0.04325    0.03380 =
         0.06069   -0.01122   -0.00515   -0.01342
AFIX 147
H5    2    0.528129    0.073665    0.320681    11.00000    0.07836
AFIX   0
C8    1    0.535704    0.630388    0.468894    11.00000    0.04508    0.02575 =
         0.02811   -0.00798   -0.01169    0.00843
C7    1    0.680892    0.547641    0.351042    11.00000    0.04806    0.01378 =
         0.03727   -0.00637   -0.00233   -0.00219
AFIX  13
H7    2    0.616411    0.560398    0.301289    11.00000   -1.20000
AFIX   0
C6    1    0.625555    0.538143    0.456880    11.00000    0.03973    0.02393 =
         0.03972   -0.00444   -0.00422    0.00049
AFIX  13
H6    2    0.690940    0.548403    0.506328    11.00000   -1.20000
AFIX   0
O6    4    0.947923    0.048033    0.055978    11.00000    0.07220    0.01892 =
         0.05588   -0.01373    0.01094   -0.00484
C9    1    0.595513    0.732430    0.427846    11.00000    0.06709    0.02480 =
         0.03750   -0.00232   -0.01011    0.00838
AFIX  43
H9    2    0.555141    0.797255    0.437503    11.00000   -1.20000
AFIX   0
C10   1    0.697373    0.734471    0.381123    11.00000    0.07433    0.02881 =
         0.04624   -0.00320   -0.00486   -0.00094
AFIX  43
H10   2    0.728275    0.802225    0.366436    11.00000   -1.20000
AFIX   0
C11   1    0.774611    0.639100    0.346436    11.00000    0.05598    0.02329 =
         0.03410    0.00296   -0.00226   -0.00772
AFIX  13
H11   2    0.842946    0.626137    0.392440    11.00000   -1.20000
AFIX   0
C12   1    0.725509    0.127615    0.239169    11.00000    0.03709    0.01012 =
         0.02284   -0.00114   -0.01123   -0.00037
AFIX  13
H12   2    0.680270    0.143656    0.177102    11.00000   -1.20000
AFIX   0
C13   1    0.861489    0.116217    0.211628    11.00000    0.03945    0.00928 =
         0.04721   -0.01509   -0.00454   -0.00566
AFIX  13
H13   2    0.905413    0.086898    0.269929    11.00000   -1.20000
AFIX   0
C14   1    0.900695    0.228040    0.194882    11.00000    0.04290    0.00800 =
         0.05022   -0.01042    0.01079   -0.00204
AFIX  23
H14A  2    0.871018    0.256103    0.131031    11.00000    0.04488
H14B  2    0.988466    0.235249    0.197730    11.00000    0.06702
AFIX   0
C15   1    0.872502    0.038411    0.123533    11.00000    0.05408    0.01334 =
         0.04845   -0.01792   -0.00273   -0.00201
C16   1    0.793018   -0.056476    0.133025    11.00000    0.04594    0.00889 =
         0.03907   -0.00917   -0.01723    0.00453
AFIX  43
H16   2    0.801295   -0.112989    0.087542    11.00000   -1.20000
AFIX   0
C17   1    0.709444   -0.062341    0.205935    11.00000    0.04171    0.01068 =
         0.04218   -0.00176   -0.01871    0.00364
AFIX  43
H17   2    0.665539   -0.126069    0.209431    11.00000   -1.20000
AFIX   0
C18   1    0.678235    0.020440    0.281931    11.00000    0.04155    0.01107 =
         0.03180    0.00219   -0.01276   -0.00077
AFIX  13
H18   2    0.721222    0.004497    0.345118    11.00000   -1.20000
AFIX   0
HKLF 4

REM  N15_a.res in P2(1)2(1)2(1)
REM R1 =  0.1543 for    2342 Fo > 4sig(Fo)  and  0.1721 for all    2998 data
REM    259 parameters refined using    267 restraints

END

WGHT      0.1850      0.9470

REM Highest difference peak  0.201,  deepest hole -0.215,  1-sigma level  0.059
Q1    1   0.7694  0.3364  0.3951  11.00000  0.05    0.20
Q2    1   0.9476  0.0513  0.2945  11.00000  0.05    0.19
Q3    1   0.8123  0.3231  0.4261  11.00000  0.05    0.18
Q4    1   0.9941  0.3370  0.2641  11.00000  0.05    0.18
Q5    1   0.5895  0.5371  0.5604  11.00000  0.05    0.17
Q6    1   0.5243  0.7912  0.3096  11.00000  0.05    0.16
Q7    1   0.5198  0.8320  0.3404  11.00000  0.05    0.16
Q8    1   1.0533  0.2375  0.2042  11.00000  0.05    0.16
Q9    1   0.8750  0.5903  0.1318  11.00000  0.05    0.16
Q10   1   0.6351  0.3466  0.5882  11.00000  0.05    0.16
Q11   1   0.5886  0.2880  0.6120  11.00000  0.05    0.16
Q12   1   0.7264  0.5805  0.1603  11.00000  0.05    0.15
Q13   1   1.0696  0.3994  0.1762  11.00000  0.05    0.15
Q14   1   0.7192  0.2896  0.4970  11.00000  0.05    0.15
Q15   1   0.7108  0.3560  0.5135  11.00000  0.05    0.14
Q16   1   1.0657  0.3236  0.1848  11.00000  0.05    0.14
Q17   1   0.4180  0.6230  0.6443  11.00000  0.05    0.14
Q18   1   0.5089  0.3867  0.6126  11.00000  0.05    0.14
Q19   1   0.8365  0.2811  0.0661  11.00000  0.05    0.14
Q20   1   0.8315 -0.2036  0.0115  11.00000  0.05    0.14
;
_shelx_res_checksum   45728

_shelx_hkl_file
;
   0   1   1 2041.44  317.00
   0  -1   1 1810.54  414.60
   0  -1   1 1718.44  267.35
   0  -1  -1 2358.76  366.21
   0   1  -1 2146.16  491.37
   0   1  -1 1833.26  285.08
   0  -1   2 7519.76 1720.96
   0   1  -2 6680.72 1529.19
   0   1  -2 9999.00 1551.90
   0   1   4  922.94  237.58
   0  -1  -4 1129.23  290.76
   0   1   5  196.01   51.48
   0  -1  -5  131.03   35.30
   0   1   6   93.49   26.52
   0  -1  -6  117.72   32.89
   0   1   7   68.95   21.73
   0  -1  -7   60.90   21.93
   0   1   8  547.84  142.51
   0   1   9  790.46  205.41
   0   1  10   84.41   29.86
   0   1  11   91.35   31.44
   0   1  12  114.06   37.64
   0   1  13    4.46   19.39
   0   1  14   16.36   20.33
   0  -2   0 1267.38  291.01
   0  -2   0  964.57  150.78
   0   2   0 1177.80  270.76
   0   2   0  921.04  144.09
   0   2   1 1026.40  160.04
   0  -2   1 1129.23  259.15
   0  -2   1 1015.04  158.78
   0  -2  -1  994.85  155.25
   0   2  -1 1182.84  271.45
   0   2  -1 1071.18  167.55
   0   2   2  790.46  123.27
   0  -2   2  696.46  160.30
   0  -2   2  697.72  110.27
   0  -2  -2  798.66  124.72
   0   2  -2  908.43  208.75
   0   2  -2  771.53  121.57
   0   2   3  438.82   68.70
   0  -2   3  481.46  110.65
   0  -2   3  435.80   70.09
   0   2  -3  345.96   79.80
   0   2  -3  388.67   62.98
   0  -2   4 2812.97  644.10
   0   2  -4 2467.90  565.11
   0   2  -4 3631.81  564.92
   0   2  -5  556.72  127.81
   0   2   7  137.02   36.63
   0  -2  -7  129.83   34.80
   0   2   8  422.29  109.71
   0  -2  -8  467.90  121.44
   0   2   9  418.38  109.52
   0  -2  -9  435.80  113.49
   0   2  10  428.98  112.55
   0  -2 -10  448.98  117.21
   0   2  11   26.43   16.00
   0  -2 -11   19.43   13.97
   0   2  12   57.56   22.12
   0  -2 -12   56.61   21.39
   0   2  13    5.46   14.79
   0   2  14    1.91   15.19
   0   3   1 1083.17  169.25
   0  -3   1 1232.06  283.25
   0  -3   1 1037.75  162.82
   0  -3  -1 1066.77  166.86
   0   3  -1 1202.40  276.31
   0   3  -1 1302.71  203.77
   0   3   2  715.39  112.17
   0  -3   2  940.60  216.38
   0  -3   2  633.38  100.94
   0  -3  -2  712.23  111.79
   0   3  -2  965.20  222.06
   0   3  -2  750.72  118.98
   0   3   3  214.18   34.79
   0  -3   3  300.35   50.35
   0  -3  -3  328.23   52.37
   0   3  -3  294.48   49.55
   0  -3   4  704.03  161.81
   0  -3   4  565.05  171.02
   0  -3   4  504.68   81.19
   0   3  -4  531.37  160.99
   0   3  -4  466.51   75.45
   0   3  -4  741.25  170.39
   0   3   5   66.05   12.30
   0  -3   5   33.37    9.34
   0  -3   5  125.79   39.80
   0  -3   5   74.57   20.17
   0  -3  -5   52.18   11.42
   0   3  -5  101.82   33.11
   0   3  -5   97.91   21.25
   0   3  -5   29.51    8.52
   0  -3   6 1201.77  275.43
   0   3  -6 1377.78  315.74
   0   3  -6 1192.31  187.55
   0  -3   7  217.96   50.41
   0   3  -7  195.25   45.23
   0   3  -7  186.16   33.53
   0  -3  -9   61.95   18.58
   0   3  10   45.71   15.29
   0  -3 -10   25.97   11.08
   0   3  11   33.86   14.28
   0  -3 -11   35.34   13.87
   0   3  12    7.32   12.35
   0  -3 -12   14.71   11.46
   0   3  13   20.45   14.63
   0  -3 -13   18.38   11.75
   0   3  14   -0.84   15.01
   0  -3 -14   28.70   14.03
   0  -4   0 1020.72  235.50
   0  -4   0 1268.64  198.72
   0   4   0 1186.63  185.97
   0   4   1  313.98   51.40
   0  -4   1  325.52   76.77
   0  -4   1  265.52   45.24
   0  -4  -1  252.03   42.54
   0   4  -1  335.43   78.86
   0   4  -1  220.11   38.78
   0   4   2  430.12   68.70
   0  -4   2  558.55  129.58
   0  -4   2  378.63   62.38
   0  -4  -2  413.59   66.43
   0   4  -2  505.82  117.47
   0   4  -2  401.03   65.92
   0   4   3  886.98  138.85
   0  -4   3 1003.05  231.02
   0  -4   3  909.69  144.09
   0  -4  -3  841.56  132.04
   0   4  -3  965.20  222.25
   0   4  -3  741.25  118.10
   0   4   4 3997.70  620.95
   0  -4   4 4169.93  955.11
   0  -4   4 3368.12  524.62
   0  -4  -4 3693.00  573.82
   0   4  -4 3578.20  819.48
   0   4  -4 3595.85  559.94
   0   4   5   36.71   10.97
   0  -4   5   63.72   16.93
   0  -4   5   72.99   25.31
   0  -4   5   35.64   18.12
   0  -4  -5   38.59   11.82
   0   4  -5   63.09   19.83
   0   4  -5   26.79    9.25
   0   4   6   29.65    8.50
   0  -4   6   23.37    7.83
   0  -4   6   74.76   18.61
   0  -4  -6   39.58   10.10
   0   4  -6   16.41    6.82
   0   4  -6   41.81   15.62
   0   4   7  127.62   20.95
   0  -4   7  225.47   52.54
   0  -4   7  189.00   58.19
   0  -4  -7  161.05   26.28
   0   4  -7  228.94   70.40
   0   4  -7  125.54   24.88
   0   4  -7  206.10   48.21
   0  -4   8  713.49  163.95
   0   4  -8  729.27  167.55
   0   4  -8  461.78   75.39
   0  -4   9   48.33   12.09
   0   4  -9   64.66   15.89
   0   4  -9  142.51   27.48
   0   4 -10  259.34   60.15
   0   4 -10  423.30   70.09
   0   4 -11   51.70   16.53
   0  -4 -12  127.06   34.27
   0   4  13   29.86   13.03
   0  -4 -13   27.97   11.31
   0  -4 -14   11.74   10.12
   0   5   1   55.94   16.31
   0  -5   1   72.74   21.35
   0  -5   1   36.17   16.89
   0  -5  -1   68.20   18.54
   0   5  -1   90.78   24.55
   0   5  -1   89.52   20.94
   0   5   2  120.43   23.54
   0  -5   2  115.64   30.73
   0  -5   2  136.39   27.98
   0  -5  -2  106.49   22.61
   0   5  -2  135.70   34.51
   0   5  -2  155.31   30.92
   0   5   3 1703.30  265.77
   0  -5   3 1983.39  455.53
   0  -5   3 1413.74  222.50
   0  -5  -3 1723.49  269.12
   0   5  -3 1981.50  455.03
   0   5  -3 1507.10  236.83
   0   5   4  727.37  114.63
   0  -5   4  767.11  177.39
   0  -5   4  702.77  112.99
   0  -5  -4  692.04  109.39
   0   5  -4  853.55  197.08
   0   5  -4  575.27   93.68
   0   5   5  748.83  117.59
   0  -5   5 1052.90  242.82
   0  -5   5  728.64  116.84
   0  -5  -5  934.92  146.43
   0   5  -5 1030.81  237.65
   0   5  -5  688.89  110.65
   0   5   6  712.23  111.72
   0  -5   6  756.40  174.43
   0  -5   6  586.50   95.01
   0  -5  -6  634.01   99.74
   0   5  -6  767.74  177.27
   0   5  -6  599.18   96.71
   0   5   7   89.45   16.23
   0  -5   7   68.89   17.44
   0  -5   7  110.78   35.47
   0  -5   7   95.32   21.42
   0  -5  -7   72.93   14.49
   0   5  -7   87.50   29.86
   0   5  -7   51.42   17.20
   0   5  -7  101.95   25.18
   0   5   8   22.58    7.36
   0  -5   8   22.41    7.17
   0  -5   8   57.55   20.26
   0  -5   8   26.50   14.59
   0  -5  -8   15.96    7.80
   0   5  -8   38.69   16.87
   0   5  -8   28.91   14.51
   0   5  -8   22.03    7.29
   0  -5   9   41.48   11.01
   0  -5   9   83.97   27.75
   0  -5  -9   57.06   11.44
   0   5  -9   90.72   30.49
   0   5  -9   73.62   18.85
   0   5  -9   63.72   16.35
   0  -5  10   57.35   14.42
   0   5 -10   67.56   17.23
   0   5 -10   59.22   18.02
   0  -5  11   52.78   13.20
   0   5 -11   59.09   15.13
   0   5 -11   13.94   13.30
   0  -5  12   18.44   12.27
   0   5 -12    4.01    3.75
   0   5 -12   63.84   17.05
   0   5 -13   21.52    6.73
   0   5 -13   12.63  138.10
   0  -6   0 1399.23  323.00
   0  -6   0 1513.41  237.83
   0   6   0 1445.92  227.05
   0   6   1  128.95   26.63
   0  -6   1  106.05   29.25
   0  -6   1  144.91   30.65
   0  -6  -1  102.64   24.50
   0   6  -1  132.29   34.20
   0   6  -1   87.63   23.18
   0   6   2  369.04   60.90
   0  -6   2  361.54   86.11
   0  -6   2  317.57   54.67
   0  -6  -2  366.14   61.09
   0   6  -2  376.55   89.08
   0   6  -2  258.39   46.46
   0   6   3  467.21   75.32
   0  -6   3  634.01  147.75
   0  -6   3  469.35   77.66
   0  -6  -3  507.27   81.88
   0   6  -3  665.54  155.06
   0   6  -3  490.93   81.06
   0   6   4  814.43  128.38
   0  -6   4  861.11  199.48
   0  -6   4  833.36  133.30
   0  -6  -4  821.37  129.71
   0   6  -4  895.18  207.17
   0   6  -4  762.06  122.32
   0   6   5   49.67   13.58
   0  -6   5   60.33   17.79
   0  -6   5  109.33   25.54
   0  -6  -5   55.31   14.46
   0   6  -5   48.94   15.59
   0   6  -5  105.29   25.26
   0   6   6   47.12   12.42
   0  -6   6   54.24   16.43
   0  -6   6   81.88   21.33
   0  -6  -6   55.75   13.86
   0   6  -6   76.96   21.36
   0   6  -6   24.47   17.11
   0   6   7   28.82    9.80
   0  -6   7   20.08    7.99
   0  -6   7   41.64   17.22
   0  -6  -7   25.10    9.95
   0   6  -7   22.23   10.23
   0   6  -7   61.53   18.49
   0   6   8   99.61   17.99
   0  -6   8  103.08   25.33
   0  -6   8   66.81   24.10
   0  -6   8   68.01   19.37
   0  -6  -8   72.67   14.96
   0   6  -8   64.66   24.67
   0   6  -8  131.91   27.35
   0   6  -8   95.70   24.20
   0   6   9   59.88   12.39
   0  -6   9   29.27    9.01
   0  -6   9   57.65   20.96
   0  -6   9   35.80   16.85
   0  -6  -9   31.28   10.10
   0   6  -9   41.03   18.52
   0   6  -9    9.98   14.94
   0   6  -9   11.02    6.50
   0   6  10   12.85    6.74
   0  -6  10   15.37    6.20
   0  -6  10   39.94   16.40
   0  -6 -10   11.41    7.92
   0   6 -10   24.04   14.94
   0   6 -10   24.09   15.38
   0   6 -10    6.55    5.74
   0  -6  11    8.29    4.50
   0  -6  11   27.69   13.98
   0  -6 -11   14.88    6.59
   0   6 -11   22.29   14.19
   0   6 -11   22.83   13.91
   0   6 -11    7.35    6.35
   0  -6  12  122.01   29.04
   0   6 -12  121.25   29.57
   0   6 -12   53.28   16.33
   0  -6  13   26.48    7.56
   0  -6  14    3.82    3.29
   0   7   1   43.91   17.08
   0  -7   1   43.98   17.45
   0  -7   1   95.01   23.63
   0  -7  -1   59.93   20.12
   0   7  -1   44.17   16.84
   0   7  -1   34.03   17.64
   0   7   2  777.21  123.52
   0  -7   2  784.15  182.82
   0  -7   2  645.37  104.28
   0  -7  -2  689.52  110.72
   0   7  -2  804.34  187.05
   0   7  -2  687.00  110.90
   0   7   3  181.56   32.74
   0  -7   3  149.20   38.61
   0  -7   3  234.62   42.86
   0  -7  -3  198.72   35.94
   0   7  -3  147.62   38.29
   0   7  -3  240.04   44.33
   0   7   4   82.89   18.74
   0  -7   4   31.53   13.46
   0  -7   4   44.92   19.53
   0  -7  -4   71.54   18.07
   0   7  -4   32.33   13.33
   0   7  -4  111.72   26.39
   0   7   5  526.95   84.22
   0  -7   5  517.05  121.31
   0  -7   5  488.34   81.19
   0  -7  -5  528.34   84.72
   0   7  -5  441.35  103.84
   0   7  -5  588.08   96.39
   0   7   6   33.44   11.49
   0  -7   6   56.04   16.72
   0  -7   6   25.08   16.48
   0  -7  -6   33.20   12.09
   0   7  -6   53.43   16.46
   0   7  -6   48.87   18.96
   0   7   7   44.92   15.49
   0  -7   7   38.81   13.22
   0  -7   7   44.75   18.41
   0  -7  -7   31.94   11.36
   0   7  -7   64.22   18.52
   0   7  -7   45.86   17.88
   0   7   8   49.14   12.50
   0  -7   8   37.80   11.99
   0  -7   8   21.13   17.56
   0  -7  -8   31.33   11.46
   0   7  -8   55.35   17.34
   0   7  -8   43.88   18.16
   0  -7   9  135.45   32.96
   0  -7   9   69.20   25.26
   0  -7   9   95.13   23.87
   0  -7  -9  144.97   25.61
   0   7  -9   49.77   21.61
   0   7  -9   82.33   22.17
   0   7  -9  172.85   42.22
   0   7  10   27.48    9.26
   0  -7  10   22.46    7.77
   0  -7  10   27.52   14.37
   0  -7  10   10.43   15.05
   0  -7 -10   31.23   10.40
   0   7 -10   36.03   17.83
   0   7 -10   28.52   16.49
   0   7 -10   14.23    7.94
   0   7  11   99.04   17.35
   0  -7  11   95.51   23.65
   0  -7  11   92.10   30.03
   0  -7 -11   90.72   18.20
   0   7 -11   80.69   27.69
   0   7 -11   36.31   51.12
   0   7 -11   75.89   20.14
   0   7  12    4.29   48.37
   0  -7  12   12.65    5.54
   0  -7  12   23.66   11.88
   0  -7 -12    7.05   29.73
   0   7 -12   17.50   12.37
   0   7 -12    8.79   25.79
   0   7 -12    3.48    5.64
   0  -7  13   20.24    6.69
   0  -7  14    5.04    3.89
   0  -8   0   46.31   18.43
   0  -8   0   37.30   19.01
   0   8   0   66.43   19.97
   0   8   1  372.64   62.56
   0  -8   1  491.81  116.96
   0  -8   1  299.02   52.76
   0  -8  -1  370.56   62.88
   0   8  -1  466.38  110.53
   0   8  -1  361.85   61.58
   0   8   2  239.73   42.29
   0  -8   2  321.67   78.16
   0  -8   2  242.82   44.04
   0  -8  -2  239.79   43.01
   0   8  -2  308.11   74.69
   0   8  -2  200.11   38.19
   0   8   3   40.12   15.47
   0  -8   3   27.56   15.99
   0  -8   3   44.26   19.18
   0  -8  -3   41.78   16.87
   0   8  -3   29.09   13.99
   0   8  -3   31.63   19.14
   0   8   4   48.44   15.25
   0  -8   4   22.09   12.42
   0  -8   4   38.07   18.80
   0  -8  -4   16.70   13.53
   0   8  -4   22.59   12.30
   0   8  -4   56.25   20.82
   0   8   5  221.81   38.22
   0  -8   5  140.31   36.30
   0  -8   5  205.15   39.18
   0  -8  -5  219.22   38.03
   0   8  -5  190.39   47.09
   0   8  -5  159.10   32.99
   0   8   6  156.57   28.39
   0  -8   6  186.73   46.42
   0  -8   6  211.59   40.22
   0  -8  -6  151.84   28.17
   0   8  -6  204.90   50.41
   0   8  -6  148.00   31.97
   0   8   7   38.25   12.55
   0  -8   7   19.94   10.62
   0  -8   7   54.55   20.87
   0  -8  -7   46.06   14.18
   0   8  -7   18.41   10.71
   0   8  -7   62.71   21.58
   0   8   8   26.16   11.26
   0  -8   8   19.12   10.33
   0  -8   8   60.89   20.74
   0  -8  -8   26.39   11.93
   0   8  -8   27.37   12.17
   0   8  -8    8.02   16.75
   0   8   9  243.13   40.25
   0  -8   9  223.77   53.77
   0  -8   9  164.21   34.00
   0  -8  -9  174.55   30.50
   0   8  -9  275.99   66.62
   0   8  -9  173.29   34.94
   0   8  10   14.47  148.76
   0  -8  10   27.27    9.56
   0  -8  10   12.98   12.91
   0  -8  10   25.17  190.64
   0  -8 -10   24.17   23.45
   0   8 -10   10.56    8.41
   0   8 -10    9.78   14.45
   0   8  11   36.80   10.63
   0  -8  11   16.28    6.73
   0  -8  11   18.14   12.50
   0  -8  11   18.10   19.44
   0  -8 -11   33.34   34.72
   0   8 -11   20.65   14.70
   0   8 -11   38.22   16.65
   0   8 -11   29.73   11.04
   0   8  12   18.12   62.50
   0  -8  12    5.08    4.46
   0  -8  12   21.50   18.97
   0   8  13    6.97   59.67
   0  -8  13    7.17    4.71
   0   9   1  895.18  143.40
   0  -9   1 1045.32  243.45
   0  -9   1  841.56  135.64
   0  -9  -1  842.19  135.38
   0   9  -1  961.41  223.89
   0   9  -1  847.87  136.52
   0   9   2   22.94   16.47
   0  -9   2   17.84   14.12
   0  -9   2   11.61   18.29
   0  -9  -2   36.68   18.10
   0   9  -2   28.49   14.69
   0   9  -2   48.75   20.06
   0   9   3    5.86   14.86
   0  -9   3   24.55   14.22
   0  -9   3  -16.24   17.59
   0  -9  -3   16.69   15.78
   0   9  -3   19.56   12.54
   0   9  -3   37.11   19.76
   0  -9   4   21.07   12.65
   0  -9   4   -6.35   17.66
   0  -9  -4   41.65   16.60
   0   9  -4   20.85   12.73
   0   9  -4   69.46   23.68
   0   9   5  110.65   23.73
   0  -9   5  111.03   30.60
   0  -9   5  121.06   28.34
   0  -9  -5  142.77   28.31
   0   9  -5   92.92   26.56
   0   9  -5  116.20   29.25
   0   9   6   58.44   16.54
   0  -9   6   66.68   20.42
   0  -9   6   70.02   22.63
   0  -9  -6  110.15   22.94
   0   9  -6   52.03   17.42
   0   9  -6   64.66   23.66
   0   9   7   62.57   17.95
   0  -9   7   72.48   21.28
   0  -9   7   69.84   22.58
   0  -9  -7   50.75   15.39
   0   9  -7   63.72   19.77
   0   9  -7  100.75   26.59
   0   9   8  218.09   37.16
   0  -9   8  215.06   52.93
   0  -9   8  120.24   28.99
   0  -9  -8  179.85   32.09
   0   9  -8  218.47   53.98
   0   9  -8  152.79   32.60
   0   9   9   21.57   14.33
   0  -9   9   11.48    8.96
   0  -9   9   12.93   16.11
   0  -9  -9    2.73   10.01
   0   9  -9   15.92   10.57
   0   9  -9   20.31   16.16
   0   9  10   32.40   12.18
   0  -9  10   30.58   10.84
   0  -9  10   -3.36   15.73
   0  -9 -10   39.98  575.21
   0   9 -10   32.02   13.13
   0   9 -10    6.62   41.28
   0   9  11    9.31   15.83
   0  -9  11   13.02    6.57
   0  -9  11    5.19   14.06
   0  -9 -11   13.77   27.71
   0   9  12   17.78   49.52
   0  -9  12    6.57    4.82
   0  -9  12    8.26   42.92
   0  -9  13    1.13    4.13
   0 -10   0  487.27  117.72
   0 -10   0  496.98   84.41
   0  10   0  435.16   74.95
   0  10   1  592.56   98.41
   0 -10   1  635.90  151.28
   0 -10   1  627.13  104.28
   0 -10  -1  646.63  155.50
   0 -10  -1  674.38  110.78
   0  10  -1  608.46  144.66
   0  10  -1  582.90   97.34
   0  10   2   16.06   19.59
   0 -10   2    9.02   14.36
   0 -10   2    5.00   19.44
   0 -10  -2   -2.05   18.87
   0  10  -2    5.13   13.95
   0  10  -2    8.55   20.79
   0  10   3    5.69   17.82
   0 -10   3   34.28   16.42
   0 -10   3    6.49   19.80
   0 -10  -3   17.97   17.23
   0  10  -3   24.61   14.74
   0  10  -3   -9.31   19.54
   0  10   4   96.27   23.56
   0 -10   4  193.10   50.11
   0 -10   4  103.08   27.03
   0 -10  -4  120.24   26.96
   0  10  -4  193.04   49.24
   0  10  -4   79.11   26.16
   0  10   5  -12.72   13.93
   0 -10   5    4.87   10.06
   0 -10   5   -8.96   17.69
   0 -10  -5   18.91   15.13
   0  10  -5   13.46   11.86
   0  10  -5   -1.30   20.00
   0  10   6   42.95   15.14
   0 -10   6   23.48   12.18
   0 -10   6   36.20   19.87
   0 -10  -6   21.11   14.48
   0  10  -6   22.31   12.28
   0  10  -6   23.08   20.58
   0  10   7   69.33   24.14
   0 -10   7  104.34   29.08
   0 -10   7   92.29   24.78
   0 -10  -7   67.12   17.29
   0  10  -7  113.05   31.25
   0  10  -7   60.09   21.79
   0  10   8    0.60  147.69
   0 -10   8    6.54    8.62
   0 -10   8   22.52   17.22
   0 -10  -8   19.59   11.84
   0  10  -8    5.79    9.15
   0  10  -8   20.21   16.81
   0  10   9   13.68   88.82
   0 -10   9   14.89    9.53
   0 -10   9   -3.88   15.97
   0 -10  -9   15.94   15.43
   0  10  -9   21.85   11.65
   0  10  -9    0.21  283.50
   0  10  10   95.26   19.14
   0 -10  10  103.21   27.91
   0 -10  10   92.61   24.04
   0 -10 -10   77.85   29.04
   0  10  11   27.53   62.76
   0 -10  11    9.97    6.38
   0 -10  11   28.17   25.18
   0 -10  12    0.25    4.74
   0  11   1   51.36   24.38
   0 -11   1   26.53   17.69
   0 -11   1   76.40   27.98
   0 -11  -1   20.70   17.51
   0 -11  -1   94.44   28.39
   0  11  -1   35.74   19.37
   0  11  -1   64.41   26.19
   0  11   2  962.68  155.37
   0 -11   2  926.72  217.39
   0 -11   2  707.82  117.15
   0 -11  -2  760.17  124.03
   0  11  -2 1019.46  238.53
   0  11  -2  861.74  140.49
   0  11   3   57.71   22.46
   0 -11   3   19.57   14.79
   0 -11   3   45.31   22.86
   0 -11  -3    3.98   18.05
   0  11  -3   27.80   16.67
   0  11  -3   28.16   21.64
   0  11   4   58.81   20.35
   0 -11   4   70.59   25.32
   0 -11   4   41.19   21.44
   0 -11  -4   31.27   17.80
   0  11  -4   46.11   18.11
   0  11  -4   27.94   21.65
   0  11   5   34.68   17.31
   0 -11   5   51.40   18.84
   0 -11   5   45.56   19.42
   0 -11  -5   32.58   15.37
   0  11  -5   43.73   18.41
   0  11  -5   90.15   25.94
   0  11   6   10.27   22.11
   0 -11   6    9.66   10.30
   0 -11   6   28.98   17.99
   0 -11  -6   13.09   75.70
   0  11  -6   12.26   11.22
   0  11  -6   43.10   19.99
   0  11   7   45.07   17.59
   0 -11   7   93.62   26.63
   0 -11   7   48.08   21.04
   0 -11  -7   56.31   16.37
   0  11  -7   66.24   21.44
   0  11  -7   86.74   26.19
   0  11   8   45.24   14.43
   0 -11   8   26.56   11.95
   0 -11   8   63.21  135.95
   0 -11  -8   42.52   18.09
   0  11  -8   30.69   13.96
   0  11  -8   43.94   62.37
   0  11   9    6.78   10.16
   0 -11   9   10.36    7.89
   0 -11   9   30.93   24.38
   0 -11  -9    7.93   58.13
   0  11  10   15.35   28.07
   0 -11  10    4.76    6.36
   0 -11  10   -1.75   71.73
   0 -11  11    3.38    6.64
   0 -12   0  579.18  139.67
   0 -12   0  484.24   83.27
   0  12   0  604.42  101.00
   0  12   1   56.86   22.46
   0 -12   1   19.11   15.83
   0 -12   1   70.59   25.08
   0 -12  -1   27.03   18.76
   0 -12  -1   22.71   20.00
   0  12  -1   36.71   19.75
   0  12  -1   39.83   21.83
   0  12   2   28.96   19.26
   0 -12   2    2.58   13.12
   0 -12   2   50.04   21.71
   0 -12  -2   30.76   18.59
   0  12  -2    1.61   13.64
   0  12  -2    1.66   19.08
   0  12   3   10.16   19.22
   0 -12   3    1.21   10.88
   0 -12   3  -28.99  165.78
   0 -12  -3   -1.18   68.70
   0  12  -3    3.36   11.92
   0  12  -3   11.62   30.53
   0  12   4   29.44  221.68
   0 -12   4   27.99   15.77
   0 -12   4   24.21   17.94
   0 -12  -4   39.76   21.61
   0  12  -4   33.57   15.99
   0  12  -4    7.97   19.93
   0  12   5   14.35  150.53
   0 -12   5    5.22    9.24
   0 -12   5   43.27   19.11
   0 -12  -5   18.76  103.52
   0  12  -5   11.11   11.50
   0  12  -5   10.05  101.44
   0  12   6   15.36   32.43
   0 -12   6   18.65   11.06
   0 -12   6   18.98  125.73
   0 -12  -6   43.23   16.18
   0  12  -6   18.83   13.23
   0  12  -6   39.16   20.30
   0  12   7   -1.54   11.56
   0 -12   7    6.31    8.16
   0 -12   7   35.64  110.84
   0 -12  -7    9.42   13.92
   0  12   8   11.49   77.97
   0 -12   8   19.06    9.75
   0 -12   8   13.41   20.91
   0 -12   9   10.05    7.37
   0  13   1   21.93   20.07
   0 -13   1    4.67   12.01
   0 -13   1   26.10   21.20
   0 -13  -1    2.45   12.68
   0 -13  -1   26.84   53.17
   0  13  -1   10.92   14.64
   0  13  -1    5.35   23.93
   0  13   2   45.13   21.13
   0 -13   2    8.26   11.87
   0 -13   2    7.58 1179.06
   0 -13  -2   13.01   17.88
   0  13  -2    8.59   12.85
   0  13  -2   13.80   19.85
   0  13   3   -0.78   76.14
   0 -13   3   53.43   20.21
   0 -13   3   23.08   19.03
   0 -13  -3   47.45   19.96
   0  13  -3   38.78   17.85
   0  13  -3   35.71   19.24
   0  13   4   -0.19   87.31
   0 -13   4    3.18    9.98
   0 -13   4  -15.82   17.17
   0 -13  -4  -18.09  165.47
   0  13  -4    2.85   75.01
   0  13  -4   -4.46   34.32
   0  13   5  113.05   26.04
   0 -13   5  145.23   39.43
   0 -13   5  156.51   34.34
   0 -13  -5  130.21   27.89
   0  13   6    3.21   14.59
   0 -13   6    4.62    8.01
   0 -13   6   17.35   20.28
   0 -13  -6    2.16   17.83
   0 -13   7    5.67    7.31
   0 -13   7    3.87   18.33
   0 -13   8    6.02    7.17
   0 -14   0    5.94   10.77
   0 -14   0   29.15  451.76
   0  14   0    1.03  196.70
   0  14   1   73.94   29.53
   0 -14   1   44.92   18.28
   0 -14   1   21.05   21.06
   0 -14  -1   53.26   20.93
   0 -14  -1   21.06   19.28
   0  14  -1   53.84   53.34
   0  14   2    7.56   37.23
   0 -14   2    6.14   10.08
   0 -14   2   -8.52   29.45
   0 -14  -2    8.14   29.38
   0 -14   3    8.29   10.16
   0 -14   3    5.07   18.35
   0 -14  -3   -3.01   55.28
   0 -14   4   31.23   13.92
   0 -14   4   22.04   20.46
   0 -14   5    6.57    9.07
   0 -14   6    5.75    7.51
   0 -15   1   33.61   16.02
   0 -15  -1   22.49   16.40
   0 -15   2    2.43   22.02
  -1   0   2 3328.37  856.07
  -1   0   2 5249.32 1201.14
   1   0  -2 3935.25 1011.89
   1   0  -2 5552.13 1270.53
  -1   0   3 1476.19  380.34
  -1   0   3 1368.94  313.66
   1   0  -3 1341.19  345.77
   1   0  -3 1407.43  322.43
  -1   0   4  104.15   30.73
  -1   0   4   37.81    9.96
   1   0  -4  139.93   39.76
   1   0  -4  161.62   27.11
   1   0  -4   38.93   10.39
  -1   0   5  104.28   25.06
  -1   0   5   85.92   26.69
  -1   0   5  221.68   36.00
   1   0  -5   72.42   25.32
   1   0  -5  216.70   35.21
   1   0  -5   70.40   17.51
  -1   0   6  199.92   46.87
  -1   0   6  330.06   87.56
  -1   0   6  215.12   35.24
   1   0  -6  312.90   84.28
   1   0  -6  241.37   39.13
   1   0  -6  210.39   49.32
  -1   0   7  794.87  207.05
   1   0  -7  909.06  236.89
   1   0  -7  559.37  129.14
  -1   0   8   94.56   31.98
  -1   0   8   30.17    9.39
   1   0  -8   70.40   26.74
   1   0  -8   53.70   13.09
  -1   0   9  300.29   82.20
  -1   0   9  204.08   33.76
   1   0  -9  291.26   79.61
   1   0  -9  193.42   31.96
  -1   0  10   69.20   29.79
  -1   0  10   16.31    8.70
   1   0 -10   53.31   25.15
   1   0 -10   26.24    9.72
  -1   0  11   26.21   23.52
  -1   0  11   12.86    8.98
   1   0 -11   46.05   22.99
   1   0 -11   21.23    9.37
  -1   0  12   54.24   28.14
  -1   0  12   25.12   10.28
   1   0 -12   37.16   22.19
   1   0 -12   44.45   11.63
  -1   0  13   24.57   23.64
  -1   0  13    7.96    9.48
   1   0 -13    6.18   18.47
   1   0 -13    3.40    9.87
  -1   0  14   13.06   22.60
  -1   0  14    2.86    8.30
   1   0 -14    9.09   18.95
   1   0 -14   27.20   13.39
  -1   0  15   16.33   45.88
   1   0 -15    7.10   21.49
   1   1   0 1517.20  390.62
  -1  -1   0 1372.73  353.71
   1  -1   0 1447.18  331.70
  -1   1   0 1506.47  345.21
   1  -1   1 2465.37  743.78
   1   1  -1 3069.10  926.09
   1   1  -1 3715.08  955.75
   1   1   1 2450.86  630.35
  -1  -1   1 3530.25 1064.87
  -1  -1   1 3351.09  861.74
  -1   1  -1 3077.93  928.62
   1  -1   2 1699.51  512.82
  -1   1   2 1933.56  442.92
   1   1  -2 1909.59  491.81
   1   1  -2 2184.00  659.24
   1   1  -2 1806.13  281.17
  -1  -1   2 2158.78  651.67
  -1  -1   2 1891.29  294.35
  -1  -1   2 1966.37  506.38
   1  -1  -2 1984.66  454.71
  -1   1  -2 1908.96  575.90
  -1   1   3 3235.64  741.25
   1   1  -3 1816.85  548.47
   1   1  -3 2723.39  423.37
  -1  -1   3 3236.90  502.98
  -1  -1   3 1438.98  434.66
   1  -1  -3 3356.76  768.37
  -1   1   4 1597.31  366.39
   1   1  -4 1897.60  489.41
   1   1  -4 1646.53  256.63
  -1  -1   4 2054.06  529.35
  -1  -1   4 1539.28  239.92
   1  -1  -4 1430.77  328.42
  -1   1   5  256.25   60.06
  -1   1   5  125.10   35.03
   1   1  -5  283.12   45.89
  -1  -1   5  242.25   55.74
  -1  -1   5  258.90   42.80
   1  -1  -5  165.59   45.74
   1  -1  -5  281.42   65.92
  -1   1   6  240.61   64.35
  -1   1   6  250.52   58.92
  -1   1   6  252.09   40.09
   1   1  -6  364.44   98.10
   1   1  -6  350.70   80.69
  -1  -1   6  298.58   80.24
  -1  -1   6  213.80   36.54
  -1  -1   6  278.64   64.28
   1  -1  -6  215.12   58.76
   1  -1  -6  259.21   61.11
   1  -1  -6  228.62   36.82
  -1   1   7  190.45   52.26
  -1   1   7  157.90   25.98
   1   1  -7  122.51   28.95
   1   1  -7  173.61   51.39
   1   1  -7  135.26   24.09
  -1  -1   7  154.30   45.09
  -1  -1   7  104.34   19.60
   1  -1  -7  185.28   51.41
   1  -1  -7   92.92   24.14
   1  -1  -7  150.72   24.84
   1   1  -8   67.50   28.39
   1   1  -8   45.79   12.38
  -1  -1   8   57.09   24.37
  -1  -1   8   64.41   14.12
   1  -1  -8   79.11   26.44
   1  -1  -8   69.90   13.88
  -1   1   9  355.98   95.13
  -1   1   9  332.71   52.95
   1   1  -9  464.05  124.53
   1   1  -9  334.92   54.22
  -1  -1   9  430.18  115.83
  -1  -1   9  319.65   51.87
   1  -1  -9  382.55  101.69
  -1   1  10  137.09   42.25
  -1   1  10   65.86   13.17
   1   1 -10   92.36   35.63
   1   1 -10   80.62   16.50
  -1  -1  10  112.67   41.13
  -1  -1  10   98.85   19.18
   1  -1 -10  155.56   46.58
   1  -1 -10   96.02   17.51
  -1   1  11   72.48   29.10
  -1   1  11   51.11   11.89
   1   1 -11   67.00   28.79
   1   1 -11   41.38   12.12
  -1  -1  11   40.80   12.43
  -1  -1  11   60.20   31.27
   1  -1 -11  102.01   33.79
   1  -1 -11   43.35   10.58
  -1   1  12   74.63   33.82
  -1   1  12   74.50   15.11
   1   1 -12   67.37   29.61
   1   1 -12   63.91   14.83
  -1  -1  12   97.02   39.30
  -1  -1  12   68.76   16.03
   1  -1 -12  117.40   36.87
   1  -1 -12   77.78   15.38
  -1   1  13   20.11   23.61
  -1   1  13    7.96   13.54
   1   1 -13   23.31   21.53
   1   1 -13   18.67   24.55
  -1  -1  13    3.04   24.87
  -1  -1  13   15.35   11.85
   1  -1 -13   25.87   18.91
   1  -1 -13   13.92    7.43
  -1   1  14   28.20   22.66
  -1   1  14   22.93   19.25
   1   1 -14   13.51   21.06
   1   1 -14   13.27   11.10
  -1  -1  14   15.08   24.87
  -1  -1  14   10.02    9.45
   1  -1 -14   22.85   18.80
   1  -1 -14   17.82    8.25
  -1   1  15    1.43   14.74
  -1  -1  15   11.85   12.86
   1   2   0  937.45  242.19
   1   2   0 1169.59  182.69
  -1  -2   0 1242.15  320.54
  -1  -2   0  922.94  144.47
   1  -2   0  728.64  167.74
  -1   2   0  742.52  170.96
   1  -2   1 1306.49  299.78
  -1   2   1 1953.75  447.85
   1   2  -1 2067.31  532.44
   1   2  -1 1648.42  256.94
  -1  -2  -1 2412.38  620.89
   1   2   1 2543.60  654.83
  -1  -2   1 1679.32  261.74
  -1  -2   1 2271.07  584.80
   1  -2  -1 1927.25  441.92
  -1   2  -1 1868.58  428.29
   1  -2   2 3547.91  812.54
  -1   2   2 3323.33  761.43
   1   2  -2 3681.66  947.54
   1   2  -2 2562.52  773.42
   1   2  -2 3461.49  538.18
  -1  -2  -2 4497.34 1156.36
   1   2   2 4054.49 1042.80
  -1  -2   2 3557.37  553.07
  -1  -2   2 2596.58  783.52
  -1  -2   2 3920.11 1008.73
   1  -2  -2 3453.92  791.09
  -1   2  -2 3643.80  834.62
   1  -2   3 1801.08  412.83
   1  -2   3 2654.63  800.55
   1   2  -3 2213.66  344.76
   1   2  -3 2117.77  545.88
   1   2  -3 2216.18  668.70
  -1  -2  -3 2415.53  621.52
   1   2   3 2645.79  680.69
  -1  -2   3 2427.52  732.42
  -1  -2   3 2657.78  684.47
  -1  -2   3 2242.68  349.31
   1  -2  -3 2735.37  627.13
  -1   2  -3 2143.01  646.63
  -1   2  -3 2003.58  459.26
  -1   2   4  122.45   30.59
   1   2  -4  138.22   42.01
   1   2  -4  298.71   91.92
   1   2  -4  138.35   26.50
  -1  -2  -4  145.54   39.26
   1   2   4  147.12   39.47
  -1  -2   4  393.15  119.93
  -1  -2   4  183.51   51.87
  -1  -2   4  169.51   31.83
   1  -2  -4  150.97   37.58
  -1   2   5  477.87  111.35
   1   2  -5  375.67  115.26
   1   2  -5  406.33   65.61
   1   2  -5  376.49  101.38
  -1  -2   5  445.32  117.72
  -1  -2   5  347.48   56.62
   1  -2  -5  403.81   94.50
  -1   2   6  431.06  100.49
   1   2  -6  666.18  175.56
   1   2  -6  425.76   68.83
  -1  -2   6  550.42   87.88
  -1  -2   6  623.41  163.45
   1  -2  -6  460.58  107.37
   1   2  -7  156.32   49.66
   1   2  -7   78.67   17.46
  -1  -2   7  107.43   35.45
  -1  -2   7   74.95   16.48
   1  -2  -7   60.85   18.12
  -1   2   8  269.69   71.85
  -1   2   8  452.51   70.78
   1   2  -8  503.86   80.69
  -1  -2   8  483.67   77.47
   1  -2  -8  233.54   63.15
   1   2  -9  422.17  115.38
   1   2  -9  262.68   43.84
  -1  -2   9  444.94  119.93
  -1  -2   9  273.03   45.33
   1  -2  -9  277.51   43.88
  -1   2  10   58.16   23.55
  -1   2  10   65.55   12.69
   1   2 -10   69.14   32.97
   1   2 -10   71.10   16.20
  -1  -2  10  106.55   39.60
  -1  -2  10   61.26   15.34
   1  -2 -10   83.40   27.16
  -1   2  11   46.14   21.73
  -1   2  11   47.67   10.19
   1   2 -11   46.53   28.20
   1   2 -11   46.11   13.75
  -1  -2  11   42.34   29.32
  -1  -2  11   17.66   11.78
   1  -2 -11   47.86   19.30
  -1   2  12   23.55   18.52
  -1   2  12   25.43    8.55
   1   2 -12    3.85   24.05
   1   2 -12   21.68   11.06
  -1  -2  12   26.96   28.26
  -1  -2  12    4.17   10.62
   1  -2 -12   15.63   15.32
   1  -2 -12   23.73   58.69
  -1   2  13   52.63   23.38
  -1   2  13   59.24   11.84
   1   2 -13   72.36   54.10
  -1  -2  13   85.86   37.95
  -1  -2  13   67.94   15.76
   1  -2 -13   77.09   26.67
   1  -2 -13   53.72  161.81
  -1   2  14   22.17   19.06
  -1   2  14   46.70   11.58
   1   2 -14   47.67   24.67
  -1  -2  14    0.63   27.65
  -1  -2  14   58.19   14.72
   1  -2 -14   82.89   29.60
   1  -2 -14   28.60  151.90
  -1  -2  15   16.89   10.46
   1   3   0 6169.73 1586.59
   1   3   0 5032.93  781.62
  -1  -3   0 6243.54 1606.15
  -1  -3   0 5463.81  848.50
   1  -3   0 5816.45 1331.73
  -1   3   0 5466.33 1251.61
   1  -3   1  185.72   44.52
  -1   3   1  178.02   43.47
   1   3  -1  208.62   57.77
  -1  -3  -1  210.01   57.39
  -1  -3  -1  274.92   45.44
   1   3   1  258.46   69.33
   1   3   1  254.17   42.09
  -1  -3   1  233.92   64.16
  -1  -3   1  203.89   35.77
   1  -3  -1  151.71   37.48
  -1   3  -1  187.87   45.35
   1  -3   2 1601.73  367.59
   1   3  -2 1548.74  399.96
   1   3  -2 1426.36  223.20
  -1  -3  -2 2005.48  516.54
   1   3   2 2020.62  520.39
  -1  -3   2 1756.93  453.33
  -1  -3   2 1460.43  228.43
  -1   3  -2 1338.67  307.48
   1  -3   3  665.54  153.29
   1   3  -3  135.51   45.14
   1   3  -3  130.59   27.60
  -1  -3  -3  332.34   87.63
   1   3   3  263.00   69.65
  -1  -3   3  207.93   37.33
  -1  -3   3  143.78   47.10
  -1  -3   3  255.43   69.77
  -1   3  -3  788.56  181.43
   1  -3   4  554.59  127.88
  -1   3   4  825.16  190.77
   1   3  -4  751.35  196.45
   1   3  -4  600.63  182.57
  -1  -3  -4 1016.93  262.56
   1   3   4  794.87  205.47
  -1  -3   4  633.38  192.28
  -1  -3   4  702.77  183.58
   1  -3  -4  663.65  153.99
  -1   3  -4  621.39  143.14
   1  -3   5  669.33  153.99
  -1   3   5  665.54  154.68
   1   3  -5  886.98  268.55
   1   3  -5  911.58  238.15
   1   3  -5  680.69  108.25
  -1  -3  -5  897.07  231.78
   1   3   5 1184.11  305.27
  -1  -3   5  880.67  266.47
  -1  -3   5  989.80  257.26
  -1  -3   5  747.56  118.73
   1  -3  -5  853.55  197.90
  -1   3  -5  952.59  218.91
  -1   3   6  224.02   54.30
   1   3  -6  424.82  129.52
   1   3  -6  307.10   86.49
   1   3  -6  216.32   37.66
  -1  -3  -6  287.16   75.20
   1   3   6  335.11   87.31
  -1  -3   6  282.18   86.81
  -1  -3   6  285.58   78.73
  -1  -3   6  189.06   33.54
   1  -3  -6  194.30   47.72
   1   3  -7  118.35   44.64
   1   3  -7  168.56   54.39
   1   3  -7   99.36   20.81
  -1  -3  -7   94.31   26.62
   1   3   7  111.09   30.17
  -1  -3   7  125.73   40.29
  -1  -3   7   93.43   22.19
  -1  -3   7  101.00   20.40
   1  -3  -7   56.76   17.86
   1   3  -8  728.01  167.30
   1   3  -8  462.16   74.76
  -1  -3   8  654.20  172.91
  -1  -3   8  664.28  152.60
  -1  -3   8  422.17   68.57
   1   3  -9   74.19   17.40
   1   3  -9   64.35   16.07
  -1  -3   9   68.20   32.42
  -1  -3   9   71.98   16.79
  -1  -3   9   56.42   15.28
   1   3 -10   35.11   13.82
  -1  -3  10   77.85   35.25
  -1  -3  10   34.83   13.71
  -1   3  11    6.52   15.76
   1   3 -11   31.35   13.46
  -1  -3  11   50.58   32.52
  -1  -3  11   47.95   15.19
   1  -3 -11   34.46   16.36
  -1   3  12   27.61   16.68
  -1   3  12   11.83    6.18
   1   3 -12   23.05   12.16
  -1  -3  12   32.86   32.38
  -1  -3  12   28.85   13.01
   1  -3 -12   41.09   17.96
  -1   3  13    2.82   14.69
  -1   3  13   34.31    9.28
   1   3 -13    9.29   10.43
  -1  -3  13   -6.27   29.28
  -1  -3  13   18.70   86.99
   1  -3 -13   23.34   15.13
  -1   3  14   -4.85   15.32
   1   3 -14    6.04  229.63
  -1  -3  14   -7.53   28.65
  -1  -3  14    4.82    9.97
   1  -3 -14   28.43   15.13
   1  -3 -14    9.42   15.05
  -1  -3  15    0.39   27.53
   1   4   0 2208.61  569.91
   1   4   0 1707.08  266.59
  -1  -4   0 2189.05  564.42
  -1  -4   0 1623.18  253.66
   1  -4   0 2002.32  459.82
  -1   4   0 1857.23  426.71
   1  -4   1 1490.70  342.62
   1   4  -1 1690.68  264.39
  -1  -4  -1 2009.26  518.18
  -1  -4  -1 1519.72  237.52
   1   4   1 2105.15  542.85
   1   4   1 1608.67  251.15
  -1  -4   1 1798.56  281.04
  -1  -4   1 1700.77  439.83
   1  -4  -1 1716.55  394.85
  -1   4  -1 1586.59  364.50
   1  -4   2 2270.44  520.77
  -1   4   2 3327.74  763.96
   1   4  -2 3017.99  470.17
  -1  -4  -2 3704.99  953.85
  -1  -4  -2 2557.48  398.19
   1   4   2 3704.36  953.22
   1   4   2 2817.38  438.32
  -1  -4   2 2915.80  454.28
   1  -4  -2 2942.92  675.64
  -1   4  -2 2920.84  669.33
   1  -4   3  390.87   90.91
  -1   4   3  425.57   99.99
   1   4  -3  398.89   65.61
  -1  -4  -3  494.78  129.71
  -1  -4  -3  328.23   53.22
   1   4   3  508.40  132.86
   1   4   3  336.75   54.22
  -1  -4   3  253.79   44.38
   1  -4  -3  288.74   69.27
  -1   4  -3  302.56   70.78
   1  -4   4  489.60  113.37
  -1   4   4  563.16  131.85
   1   4  -4  188.50   60.50
   1   4  -4  451.19   73.81
  -1  -4  -4  577.23  150.59
  -1  -4  -4  393.40   63.40
   1   4   4  642.21  166.79
  -1  -4   4  287.92   89.20
  -1  -4   4  379.33   62.95
   1  -4  -4  437.75  103.21
  -1   4  -4  618.43  142.89
  -1   4   5  676.90  157.65
   1   4  -5  629.28  191.15
   1   4  -5  639.06  102.45
  -1  -4  -5  945.02  244.65
   1   4   5 1028.92  265.77
  -1  -4   5  520.64  158.34
  -1  -4   5  783.52  124.85
   1  -4  -5  753.24  175.31
  -1   4  -5  582.90  134.63
   1  -4   6  444.88  102.83
  -1   4   6  395.16   93.81
   1   4  -6  306.66   51.37
   1   4  -6  353.52  108.25
  -1  -4  -6  604.73  157.14
   1   4   6  548.78  142.51
  -1  -4   6  429.80  130.90
  -1  -4   6  262.94   44.80
   1  -4  -6  361.54   86.17
  -1   4  -6  381.41   88.38
   1  -4   7   33.06    9.23
   1   4  -7   87.50   31.01
  -1  -4  -7   92.74   27.23
   1   4   7   88.45   25.73
  -1  -4   7  122.51   40.02
  -1  -4   7   12.90    6.05
   1  -4  -7   11.20    9.81
  -1   4  -7   17.14    6.23
   1  -4   8  182.06   42.93
   1   4  -8  118.60   28.60
   1   4  -8  195.94   61.38
   1   4  -8  129.01   25.40
  -1  -4  -8  250.20   65.92
   1   4   8  269.05   70.66
  -1  -4   8  200.36   62.27
  -1  -4   8  133.24   25.77
  -1  -4   8  144.47   34.24
   1   4  -9  232.85   54.29
   1   4  -9  201.87   64.22
   1   4  -9  211.08   37.17
  -1  -4  -9  252.28   66.05
   1   4   9  329.18   85.80
  -1  -4   9  165.22   30.74
  -1  -4   9  261.17   60.48
   1   4 -10  109.90   26.09
   1   4 -10   55.34   16.71
  -1  -4  10  124.53   29.06
  -1  -4  10  115.32   24.20
   1   4 -11   29.52    8.00
   1   4 -11   15.82   13.20
  -1  -4  11   26.03    6.66
  -1  -4  11   34.22   14.48
   1   4 -12    8.15    3.15
   1   4 -12   15.61   15.44
  -1  -4  12   -2.39   12.16
   1   4 -13   43.28   16.67
  -1  -4  13   10.18   11.69
  -1  -4  14    4.93   40.88
   1  -4 -14   12.37   12.92
   1   5   0  345.52   57.39
  -1  -5   0  319.15   53.89
   1  -5   0  397.94   94.44
  -1   5   0  463.55  108.95
   1  -5   1 3621.09  830.83
  -1   5   1 3572.52  819.48
   1   5  -1 3424.26  533.26
  -1  -5  -1 3518.26  547.65
   1   5   1 3438.77  535.22
  -1  -5   1 3563.68  554.97
   1  -5  -1 3380.74  775.94
  -1   5  -1 3363.07  771.53
   1  -5   2  866.16  200.17
  -1   5   2  736.84  171.40
   1   5  -2  724.85  116.14
  -1  -5  -2  729.27  115.70
   1   5   2  806.23  127.18
  -1  -5   2  756.40  120.62
   1  -5  -2  861.11  199.98
  -1   5  -2  786.67  182.00
   1  -5   3  281.61   66.62
  -1   5   3  252.52   61.33
   1   5  -3  279.09   48.83
  -1  -5  -3  322.43   53.40
   1   5   3  318.77   52.34
  -1  -5   3  278.96   49.33
   1  -5  -3  305.14   73.87
  -1   5  -3  338.96   79.61
   1  -5   4  498.31  115.95
  -1   5   4  472.44  111.98
   1   5  -4  479.76   78.79
  -1  -5  -4  521.53   83.34
   1   5   4  551.68   87.69
  -1  -5   4  361.73   60.97
   1  -5  -4  437.81  104.09
  -1   5  -4  449.36  104.72
   1  -5   5  115.32   28.53
  -1   5   5   83.78   24.96
   1   5  -5  145.86   28.99
  -1  -5  -5  133.62   24.04
   1   5   5  191.34   32.08
  -1  -5   5   37.53   19.21
  -1  -5   5  118.03   25.20
   1  -5  -5   87.63   25.95
  -1   5  -5   88.38   22.76
   1  -5   6  226.29   53.33
  -1   5   6  191.65   48.19
   1   5  -6  171.15   55.29
   1   5  -6  226.54   39.83
  -1  -5  -6  163.20   28.44
  -1  -5   6  165.66   31.45
  -1  -5   6  221.87   69.39
   1  -5  -6  190.14   47.94
  -1   5  -6  224.65   53.20
   1   5  -7  146.61   47.72
   1   5  -7  149.20   28.70
  -1  -5   7  140.31   45.18
  -1  -5   7  109.20   23.42
  -1  -5   7  103.14   25.69
   1  -5  -7   95.76   27.47
   1  -5   8  191.90   58.26
   1  -5   8  154.24   36.63
   1   5  -8  190.20   60.04
   1   5  -8  152.47   36.72
   1   5  -8  138.35   26.98
  -1  -5  -8  294.42   78.54
  -1  -5   8  191.90   45.40
  -1  -5   8  201.12   62.57
  -1  -5   8  167.24   31.40
  -1   5  -8  133.30   40.97
  -1   5  -8  193.17   45.59
   1  -5   9  220.86   51.68
   1   5  -9  244.02   57.58
   1   5  -9  191.71   60.69
   1   5  -9  164.40   31.24
  -1  -5  -9  270.25   71.66
  -1  -5   9  169.57   53.61
  -1  -5   9  159.35   30.64
  -1  -5   9  211.65   49.82
  -1   5  -9  174.05   41.13
   1  -5  10   83.84   20.70
   1   5 -10   64.54   17.31
   1   5 -10   34.89   15.62
   1   5 -10   96.27   34.03
  -1  -5 -10  105.48   29.73
  -1  -5  10  129.71   42.32
  -1  -5  10   63.27   18.50
  -1  -5  10  108.63   26.14
  -1   5 -10   68.57   17.58
   1   5 -11   42.61   12.12
   1   5 -11  171.84   55.04
   1   5 -11   38.63   15.56
  -1  -5 -11   81.19   23.02
  -1  -5  11   46.13   16.50
  -1  -5  11   57.13   14.07
   1   5 -12   14.87    5.78
   1   5 -12    4.38   95.38
  -1  -5 -12   24.85    9.20
  -1  -5  12   24.28   21.08
  -1  -5  12   19.21    5.68
   1   5 -13   26.25   14.27
   1   5 -13   -7.75   30.80
  -1  -5  13   19.33    5.32
  -1  -5  13   19.83   12.06
  -1  -5  14   24.17   29.28
   1   6   0 1021.35  161.56
  -1  -6   0 1031.44  163.58
   1  -6   0 1230.79  284.64
  -1   6   0 1394.81  321.80
  -1   6   1  276.63   67.31
   1   6  -1  306.85   52.70
  -1  -6  -1  238.59   43.17
   1   6   1  197.77   36.58
  -1  -6   1  169.44   34.28
   1  -6  -1  234.68   58.58
   1  -6   2  479.89  113.24
  -1   6   2  550.86  129.64
   1   6  -2  432.33   72.17
  -1  -6  -2  478.56   78.41
   1   6   2  345.52   57.46
  -1  -6   2  481.02   79.11
   1  -6  -2  412.39   98.48
  -1   6  -2  540.20  126.99
   1  -6   3  503.99  118.03
  -1   6   3  475.66  112.92
   1   6  -3  388.60   65.23
  -1  -6  -3  595.96   95.45
   1   6   3  464.37   74.82
  -1  -6   3  549.67   89.39
   1  -6  -3  541.46  128.19
  -1   6  -3  520.08  121.69
   1  -6   4  371.51   87.44
  -1   6   4  503.23  119.11
   1   6  -4  395.86   66.37
  -1  -6  -4  495.60   79.61
   1   6   4  494.90   79.17
  -1  -6   4  356.17   60.42
   1  -6  -4  470.11  112.80
  -1   6  -4  542.09  126.43
   1  -6   5  242.57   57.75
  -1   6   5  285.27   69.65
   1   6  -5  207.30   38.48
  -1  -6  -5  284.76   47.07
   1   6   5  318.83   51.84
  -1  -6   5  262.05   46.10
   1  -6  -5  306.34   74.82
  -1   6  -5  320.41   75.45
   1  -6   6  264.64   62.54
  -1   6   6  240.86   59.87
   1   6  -6  187.42   35.35
  -1  -6  -6  322.11   52.31
   1   6   6  300.60   48.77
  -1  -6   6  272.84   47.81
   1  -6  -6  231.02   57.88
  -1   6  -6  325.96   76.71
   1  -6   7  413.08   96.14
   1   6  -7  261.86   81.63
   1   6  -7  338.20   57.02
  -1  -6  -7  363.93   58.40
  -1  -6   7  233.61   72.86
  -1  -6   7  366.96   85.73
  -1  -6   7  378.89   63.59
   1  -6  -7  375.61   90.53
  -1   6  -7  464.62  107.94
   1  -6   8   45.94   12.61
   1   6  -8   35.29   11.88
   1   6  -8   25.80   14.93
   1   6  -8   77.72   30.21
  -1  -6  -8   61.87   14.33
  -1  -6   8   50.73   22.63
  -1  -6   8   52.90   17.68
  -1  -6   8   38.27   11.92
  -1   6  -8   51.00   14.31
   1  -6   9  144.60   44.44
   1  -6   9  238.09   55.86
   1   6  -9  152.28   49.65
   1   6  -9  144.03   35.62
   1   6  -9  117.34   25.90
  -1  -6   9  146.24   47.15
  -1  -6   9  124.85   27.37
  -1  -6   9  151.84   36.80
  -1   6  -9  187.93   57.62
  -1   6  -9  141.82   34.36
   1  -6  10  121.63   29.38
   1   6 -10  133.62   33.41
   1   6 -10  132.36   43.60
   1   6 -10   96.20   22.94
  -1  -6  10  148.38   47.43
  -1  -6  10  107.31   24.90
  -1  -6  10  148.51   35.76
  -1   6 -10  200.74   61.39
  -1   6 -10  149.64   36.12
   1  -6  11   47.14   12.47
   1   6 -11   64.03   18.03
   1   6 -11   42.54   20.34
   1   6 -11   40.99   15.22
  -1  -6  11   72.36   25.97
  -1  -6  11    7.19   14.69
  -1  -6  11   50.08   13.51
  -1   6 -11   46.46   12.92
   1  -6  12   10.61    4.85
  -1   6  12   13.32    6.59
   1   6 -12    3.74    6.59
   1   6 -12    8.74   14.78
   1   6 -12    8.16   12.89
  -1  -6  12   30.14   16.19
  -1  -6  12    0.34   12.65
  -1  -6  12   15.17    5.45
  -1   6 -12    6.83    4.71
  -1   6  13   -0.52   39.79
  -1  -6  13    6.87    3.58
  -1  -6  13    3.25  106.74
  -1   6  14   15.11   54.02
  -1  -6  14    8.55    3.67
  -1  -6  14    9.62  148.19
   1   7   0  203.13   36.83
  -1  -7   0  179.29   34.49
   1  -7   0  204.27   53.16
  -1   7   0  187.17   47.96
   1  -7   1  793.61  185.28
  -1   7   1  687.00  160.99
   1   7  -1  684.47  110.08
  -1  -7  -1  747.56  119.67
   1   7   1  657.97  105.54
  -1  -7   1  607.95   98.54
   1  -7  -1  992.96  231.27
  -1   7  -1  820.11  191.02
  -1   7   2   37.98   16.76
   1   7  -2   93.05   22.99
  -1  -7  -2   51.38   19.29
   1   7   2   59.45   17.81
  -1  -7   2   67.37   19.89
   1  -7  -2   43.99   17.81
   1  -7   3  149.83   38.53
  -1   7   3  228.31   57.63
   1   7  -3  252.59   45.55
  -1  -7  -3  174.05   32.94
   1   7   3  183.26   32.96
  -1  -7   3  217.01   39.30
   1  -7  -3  167.87   44.25
  -1   7  -3  206.60   51.24
   1  -7   4   85.29   23.66
  -1   7   4   48.68   18.38
   1   7  -4  134.31   28.69
  -1  -7  -4   76.40   19.24
   1   7   4   90.91   19.67
  -1  -7   4   84.85   22.60
   1  -7  -4   68.64   23.82
  -1   7  -4   93.49   25.42
   1  -7   5  220.17   53.33
  -1   7   5  208.37   53.14
   1   7  -5  239.92   43.91
  -1  -7  -5  261.86   44.09
   1   7   5  236.26   39.95
  -1  -7   5  236.57   42.92
   1  -7  -5  252.03   63.46
  -1   7  -5  265.21   63.46
   1  -7   6   76.14   20.20
  -1   7   6   32.09   14.89
   1   7  -6   65.10   20.13
  -1  -7  -6   91.47   18.81
   1   7   6  105.23   20.23
  -1  -7   6   51.56   18.46
   1  -7  -6   66.30   21.78
  -1   7  -6   44.00   13.42
   1  -7   7   10.29    6.69
   1   7  -7   16.09   15.65
  -1  -7  -7   41.73   12.86
   1   7   7    9.23    9.54
  -1  -7   7   13.18    8.23
  -1  -7   7   20.60   16.41
   1  -7  -7   21.09   13.34
  -1   7  -7   15.36    7.63
   1  -7   8   33.95   10.66
   1   7  -8   40.39   13.76
   1   7  -8   51.52   18.65
   1   7  -8   28.34   20.90
  -1  -7  -8   93.62   18.70
   1   7   8   83.21   16.59
  -1  -7   8   39.71   21.57
  -1  -7   8   70.66   21.28
  -1  -7   8   57.76   16.72
  -1   7  -8   48.53   14.12
   1  -7   9  163.70   39.45
   1   7  -9  159.22   39.57
   1   7  -9  122.01   26.75
   1   7  -9  127.18   43.40
  -1  -7  -9  159.22   27.71
   1   7   9  170.26   29.45
  -1  -7   9  131.54   43.60
  -1  -7   9   94.38   24.84
  -1  -7   9  126.61   31.51
  -1   7  -9  153.23   37.50
   1  -7  10   19.49   10.27
   1  -7  10   12.36    5.77
   1   7 -10    6.03    8.31
   1   7 -10   18.20   14.79
   1   7 -10   20.09   17.75
  -1  -7 -10   12.21   50.03
  -1  -7  10   22.46   15.95
  -1  -7  10   -2.32   15.06
  -1  -7  10    9.76    7.29
  -1   7 -10   29.50   10.60
   1  -7  11   22.62   10.05
   1  -7  11   34.38    9.97
  -1   7  11    6.59    6.78
   1   7 -11   16.29   16.28
   1   7 -11   14.21    9.41
   1   7 -11   30.33   14.01
  -1  -7  11   19.75    8.04
  -1  -7  11   27.83   15.84
  -1  -7  11    9.43  122.45
  -1   7 -11   12.06    7.03
  -1   7  12   -0.14   10.84
   1   7 -12    7.04    7.58
   1   7 -12   26.18   15.59
   1   7 -12    9.53   93.81
  -1  -7  12   16.17   13.08
  -1  -7  12   -1.56   35.02
  -1  -7  12   16.00    6.70
  -1   7 -12   29.47   12.50
  -1   7 -12   12.88    6.31
   1  -7  13    8.45    4.54
  -1   7  13   13.46   47.65
  -1  -7  13    9.85    4.54
  -1  -7  13    8.74  440.15
   1  -7  14    5.59    5.18
  -1  -7  14    1.74    3.30
   1   8   0  126.74   27.03
  -1  -8   0   68.13   20.84
   1  -8   0   72.42   23.37
  -1   8   0   96.02   28.07
   1  -8   1   67.12   22.64
  -1   8   1  119.42   33.32
   1   8  -1  114.75   25.86
  -1  -8  -1   52.31   19.12
   1   8   1   96.08   22.92
  -1  -8   1   49.65   19.68
   1  -8  -1  114.44   32.77
  -1   8  -1   80.75   25.06
   1  -8   2  435.98  104.28
  -1   8   2  339.46   82.96
   1   8  -2  261.11   47.04
  -1  -8  -2  388.16   65.17
   1   8   2  345.27   58.22
  -1  -8   2  302.11   52.88
   1  -8  -2  439.20  105.73
  -1   8  -2  401.22   95.89
  -1   8   3  363.87   88.82
   1   8  -3  241.56   44.53
  -1  -8  -3  353.09   59.74
   1   8   3  314.86   53.35
  -1  -8   3  246.60   44.73
   1  -8  -3  445.45  108.76
  -1   8  -3  310.00   75.32
   1  -8   4  467.33  110.59
  -1   8   4  348.17   84.66
   1   8  -4  293.35   51.94
  -1  -8  -4  360.09   60.06
   1   8   4  470.80   76.40
  -1  -8   4  334.73   57.30
   1  -8  -4  415.29  100.75
  -1   8  -4  460.26  108.82
   1  -8   5  219.73   53.64
  -1   8   5  171.97   45.18
   1   8  -5  146.74   31.25
  -1  -8  -5  213.67   37.66
   1   8   5  213.61   37.25
  -1  -8   5  175.37   35.28
   1  -8  -5  188.18   49.33
  -1   8  -5  205.41   50.29
   1  -8   6  360.40   85.29
  -1   8   6  240.30   61.24
   1   8  -6  275.05   49.53
  -1  -8  -6  279.53   47.20
   1   8   6  338.96   55.67
  -1  -8   6  289.24   51.76
   1  -8  -6  293.60   73.12
  -1   8  -6  320.54   76.27
   1  -8   7   66.30   18.34
   1   8  -7   46.61   19.94
  -1  -8  -7   72.11   17.47
   1   8   7   82.26   17.76
  -1  -8   7   50.93   16.17
  -1  -8   7   77.34   22.96
   1  -8  -7   55.50   21.37
  -1   8  -7   51.28   15.66
   1  -8   8   87.50   22.85
   1   8  -8   53.99   17.14
   1   8  -8   65.29   21.38
  -1  -8  -8   86.99   18.60
   1   8   8   64.54   14.95
  -1  -8   8   44.88   14.76
  -1  -8   8   56.11   20.54
  -1   8  -8   57.50   16.67
   1  -8   9   18.87    7.86
  -1   8   9   12.99    9.17
   1   8  -9    5.71    8.91
   1   8  -9   -2.40   19.68
   1   8  -9    0.34   39.27
  -1  -8  -9   11.88   10.52
   1   8   9   12.98   14.18
  -1  -8   9   19.07   17.73
  -1  -8   9    1.46   16.23
  -1  -8   9    5.04    7.60
  -1   8  -9    4.28    6.59
   1  -8  10   33.21   10.69
  -1   8  10   11.68   19.04
   1   8 -10   32.14   29.46
   1   8 -10   12.51    9.67
   1   8 -10   18.52   18.02
  -1  -8 -10   43.06   11.74
   1   8  10   23.80    9.03
  -1  -8  10   13.93   15.94
  -1  -8  10   14.35   17.76
  -1  -8  10   17.07    8.43
  -1   8 -10   17.31    8.60
   1  -8  11   63.21   16.89
   1  -8  11   20.76   10.52
  -1   8  11   48.21   13.04
   1   8 -11   49.12   15.77
   1   8 -11   69.90   26.70
   1   8 -11   26.46   27.67
  -1  -8 -11  103.21   24.86
  -1  -8  11   64.98   26.16
  -1  -8  11   39.62   18.41
  -1  -8  11   57.63   16.24
  -1   8 -11   50.68   15.29
   1  -8  12   32.61    9.83
  -1   8  12   16.80   10.78
  -1  -8  12   27.79    9.53
  -1  -8  12   18.96   14.62
   1  -8  13   18.58    6.84
  -1  -8  13    9.10    5.22
   1   9   0  245.53   44.49
  -1  -9   0  215.75   40.61
   1  -9   0  307.98   75.95
  -1   9   0  226.73   57.29
   1  -9   1   27.93   15.63
  -1   9   1   27.85   15.63
   1   9  -1   54.57   20.14
  -1  -9  -1   61.49   20.46
   1   9   1   74.44   21.49
  -1  -9   1   69.71   22.00
   1  -9  -1   24.04   15.25
  -1   9  -1   49.13   18.74
   1  -9   2  166.23   44.06
  -1   9   2  156.57   43.18
   1   9  -2  118.03   27.57
  -1  -9  -2   93.05   23.79
   1   9   2   84.98   21.88
  -1  -9   2   93.30   24.60
   1  -9  -2  157.39   42.56
  -1   9  -2  140.62   38.00
   1  -9   3  594.58  140.49
  -1   9   3  424.94  102.83
   1   9  -3  431.19   73.18
  -1  -9  -3  433.52   72.30
   1   9   3  538.56   88.13
  -1  -9   3  384.19   65.80
   1  -9  -3  625.81  149.83
  -1   9  -3  542.60  128.25
   1  -9   4  425.07  101.95
  -1   9   4  578.30  137.72
   1   9  -4  603.22   99.67
  -1  -9  -4  550.17   89.83
   1   9   4  669.33  107.81
  -1  -9   4  496.48   82.89
   1  -9  -4  661.13  157.14
  -1   9  -4  582.34  137.28
   1  -9   5   91.73   26.57
  -1   9   5   64.03   23.79
   1   9  -5  102.26   26.35
  -1  -9  -5   58.32   19.19
   1   9   5   43.21   16.99
  -1  -9   5   13.82   18.14
   1  -9  -5   51.99   22.29
  -1   9  -5   69.39   21.60
   1  -9   6  181.62   45.26
  -1   9   6  146.05   41.31
   1   9  -6  194.74   39.08
  -1  -9  -6  127.25   26.24
   1   9   6  169.95   31.68
  -1  -9   6  139.61   36.72
  -1  -9   6  135.38   30.41
   1  -9  -6  127.56   36.92
  -1   9  -6  150.21   38.68
   1  -9   7  126.80   32.60
   1   9  -7  161.37   34.03
  -1  -9  -7  145.04   27.90
   1   9   7  155.37   28.46
  -1  -9   7  146.49   37.43
  -1  -9   7   89.33   25.64
   1  -9  -7  136.84   39.47
  -1   9  -7  174.62   43.65
   1  -9   8  102.89   26.76
  -1   9   8   67.69   15.39
   1   9  -8  106.61   29.15
  -1  -9  -8  125.42   24.47
   1   9   8  108.38   21.23
  -1  -9   8   94.63   25.92
  -1  -9   8  122.32   28.60
   1  -9  -8   97.47   33.10
  -1   9  -8   81.06   22.80
   1  -9   9   72.30   19.71
  -1   9   9   35.42   10.48
   1   9  -9   49.37   16.65
   1   9  -9   33.07  245.03
  -1  -9  -9   80.88   17.51
   1   9   9   74.57   15.83
  -1  -9   9   47.26   15.56
  -1  -9   9   78.48   21.18
  -1   9  -9   59.34   17.76
   1  -9  10    5.20    5.69
  -1   9  10   12.42   10.03
   1   9 -10    0.34    8.22
   1   9 -10   -6.66   14.34
  -1  -9 -10   10.86   73.75
   1   9  10    4.12   13.24
  -1  -9  10    6.93   14.86
  -1  -9  10    2.25    6.23
  -1  -9  10    4.72   19.56
  -1   9 -10    5.01    6.69
   1  -9  11   19.31    7.49
  -1   9  11    8.79   33.52
  -1  -9 -11   29.06   46.05
   1   9  11   16.43   13.25
  -1  -9  11   12.08    7.41
  -1  -9  11   -6.48  146.87
   1  -9  12   19.22    7.48
  -1   9  12   24.51   72.80
   1   9  12   27.64   18.16
  -1  -9  12   16.37    7.31
  -1  -9  12    5.12   21.80
   1 -10   0  509.92  122.83
  -1  10   0  562.65  134.69
   1 -10   1  229.32   59.27
  -1  10   1  176.07   48.09
   1  10  -1   89.01   26.27
  -1 -10  -1  161.68   34.51
   1  10   1  122.20   30.12
  -1 -10   1  111.54   29.68
   1 -10  -1  148.25   42.01
  -1  10  -1  186.54   49.79
   1 -10   2   47.28   20.41
  -1  10   2   70.78   25.84
   1  10  -2   33.92   22.40
  -1 -10  -2   40.95   20.23
   1  10   2   22.63   19.73
  -1 -10   2   89.01   25.98
   1 -10  -2   32.48   18.11
  -1  10  -2   41.93   18.39
   1 -10   3   64.09   22.54
  -1  10   3   51.02   21.89
   1  10  -3  106.11   27.80
  -1 -10  -3   46.21   19.24
   1  10   3   72.61   22.28
  -1 -10   3   27.23   20.59
   1 -10  -3   38.08   20.69
  -1  10  -3   42.17   18.69
   1 -10   4  101.25   29.92
  -1  10   4   42.77   19.75
  -1  10   4   53.49   21.85
   1  10  -4   32.46   22.09
  -1 -10  -4   75.51   21.25
   1  10   4   69.84   21.51
  -1 -10   4   66.62   22.69
   1 -10  -4   38.95   19.76
  -1  10  -4   76.52   24.10
   1 -10   5   52.64   18.91
  -1  10   5   45.44   20.30
  -1  10   5   33.09   15.63
   1  10  -5   29.24   20.58
  -1 -10  -5   74.00   20.58
   1  10   5   87.81   21.99
  -1 -10   5   53.41   20.63
   1 -10  -5   39.79   20.06
  -1  10  -5   41.13   16.50
   1 -10   6   66.62   20.64
  -1  10   6   83.15   28.78
  -1  10   6   44.05   15.87
   1  10  -6   88.26   25.63
  -1 -10  -6   66.43   19.56
   1  10   6  110.02   24.06
  -1 -10   6   85.80   24.82
   1 -10  -6   67.06   25.54
  -1  10  -6   92.17   26.67
   1 -10   7   88.82   24.86
  -1  10   7   47.59   14.16
   1  10  -7   74.69   23.10
  -1 -10  -7   70.21   18.29
   1  10   7   64.16   16.92
  -1 -10   7   40.84   15.40
  -1 -10   7   37.22   18.94
   1 -10  -7   78.10   27.87
  -1  10  -7   87.25   26.25
   1 -10   8   94.12   25.53
  -1  10   8   49.00   13.42
   1  10  -8   81.82   22.53
   1  10  -8   62.12   20.00
  -1 -10  -8   59.00  224.84
   1  10   8   87.69   34.65
  -1 -10   8   77.47   22.28
  -1 -10   8   50.19   19.49
   1 -10  -8   58.34   24.99
  -1  10  -8   94.38   26.17
   1 -10   9   20.27    9.12
  -1  10   9   26.81   13.94
   1  10  -9   14.99   15.29
   1  10  -9    6.66    8.84
  -1 -10  -9   25.29   12.85
   1  10   9    1.84   72.42
  -1 -10   9   10.54    8.37
  -1 -10   9    0.91   16.43
  -1  10  -9    7.89    8.41
   1 -10  10   28.50    9.98
  -1  10  10   18.50   18.52
  -1 -10 -10   20.17   73.87
   1  10  10   27.02   44.95
  -1 -10  10   14.01    8.23
  -1 -10  10   21.72   17.12
   1 -10  11    9.54    5.88
  -1  10  11   16.35   46.54
   1  10  11    6.52   19.22
  -1 -10  11    4.16    5.76
  -1 -10  11   21.46   34.50
   1 -10  12   11.10    9.32
  -1 -10  12    5.19    5.74
   1  11   0   44.66   21.87
  -1 -11   0   17.70   21.61
   1 -11   0    7.89   13.99
  -1  11   0   12.63   15.76
   1 -11   1  409.36   99.93
  -1  11   1  203.64   43.76
  -1  11   1  443.18  109.33
   1  11  -1  307.79   56.15
   1  11   1  321.93   58.12
  -1 -11   1  240.55   47.60
   1 -11  -1  300.92   76.14
  -1  11  -1  311.01   78.10
   1 -11   2   29.94   16.91
  -1  11   2   26.57   18.27
  -1  11   2    7.24   20.06
   1  11  -2   27.67   21.13
  -1 -11  -2   48.70   21.17
   1  11   2   35.43   21.11
  -1 -11   2   -7.26   19.44
   1 -11  -2   19.37   19.39
  -1  11  -2   31.32   17.41
   1 -11   3  246.42   63.53
  -1  11   3  221.75   58.84
  -1  11   3  150.08   32.32
   1  11  -3  126.49   31.75
  -1 -11  -3  145.92   31.56
   1  11   3  206.48   40.53
  -1 -11   3  154.05   34.56
   1 -11  -3  194.68   53.40
  -1  11  -3  213.10   55.46
   1 -11   4  295.62   73.56
  -1  11   4  261.99   67.63
  -1  11   4  193.61   37.11
   1  11  -4  278.14   51.80
  -1 -11  -4  270.32   48.29
   1  11   4  254.29   46.23
  -1 -11   4  206.67   41.88
   1 -11  -4  262.81   68.57
  -1  11  -4  349.81   86.17
   1 -11   5   95.26   28.61
  -1  11   5   82.89   28.92
  -1  11   5   85.54   20.82
   1  11  -5  129.64   30.65
  -1 -11  -5   92.23   21.92
   1  11   5  136.46  339.65
  -1 -11   5  113.30   27.51
   1 -11  -5  104.91   34.63
  -1  11  -5  211.46   54.29
   1 -11   6   10.90   10.06
  -1  11   6   13.61   15.58
  -1  11   6   22.49   12.69
   1  11  -6   30.84   18.55
  -1 -11  -6    2.07   12.75
   1  11   6    9.80   13.31
  -1 -11   6    7.87    8.79
  -1 -11   6  -18.21   15.63
   1 -11  -6    0.47   13.57
  -1  11  -6   12.04   11.20
   1 -11   7   92.29   26.12
  -1  11   7   56.78   15.36
   1  11  -7   97.78   25.94
  -1 -11  -7   29.01   15.44
   1  11   7   86.17   20.00
  -1 -11   7   48.14   16.57
  -1 -11   7   41.13   19.18
   1 -11  -7   43.08   20.28
  -1  11  -7   65.73   21.43
   1 -11   8   66.30   19.67
  -1  11   8   28.27   13.40
   1  11  -8   35.26   14.84
   1  11  -8   32.64   18.69
  -1 -11  -8   70.91  205.15
   1  11   8   55.50   25.00
  -1 -11   8   30.33   12.48
  -1 -11   8   24.16  365.76
   1 -11  -8   27.20   18.00
  -1  11  -8   49.66   18.54
   1 -11   9    4.03    6.02
  -1  11   9   -1.44   42.25
  -1 -11  -9   11.64   93.30
   1  11   9   -0.49  950.07
  -1 -11   9    5.90    6.98
  -1 -11   9  -15.37  186.10
   1 -11  10   10.28    6.71
  -1  11  10   10.16   14.67
   1  11  10   13.43  213.80
  -1 -11  10   11.10    7.39
  -1 -11  10   19.51   19.59
   1 -11  11   10.57    6.68
  -1 -11  11    5.39    5.80
   1  12   0   24.18   19.37
  -1 -12   0   64.79   23.27
   1 -12   0   14.93   14.98
  -1  12   0   16.53   16.82
  -1  12   0    1.30   17.92
   1 -12   1   87.69   28.62
  -1  12   1   57.04   24.51
  -1  12   1   35.85   19.80
   1  12  -1    5.82   18.82
  -1 -12  -1   51.04   21.47
   1  12   1   77.28   24.77
  -1 -12   1   72.86  482.79
   1 -12  -1   65.29   25.16
  -1  12  -1   61.46   24.25
  -1  12  -1   17.14   20.14
   1 -12   2   50.29   20.04
  -1  12   2   19.34   16.58
  -1  12   2   46.36  150.90
   1  12  -2   12.72   18.09
  -1 -12  -2   51.36   19.49
   1  12   2   11.29   18.15
  -1 -12   2   35.72   21.73
   1 -12  -2   51.52   24.51
  -1  12  -2   22.00   15.92
  -1  12  -2   -6.77   18.21
   1 -12   3   39.65   17.75
  -1  12   3   47.62   21.74
  -1  12   3   19.77   17.30
   1  12  -3    6.63   55.64
  -1 -12  -3  -17.41   15.04
   1  12   3   -2.02   16.63
  -1 -12   3   14.86   78.23
   1 -12  -3   21.39   16.37
  -1  12  -3    8.86   12.47
   1 -12   4   76.33   24.69
  -1  12   4   53.21   22.37
  -1  12   4   35.95   16.36
   1  12  -4   68.20   23.08
  -1 -12  -4   34.58   16.84
   1  12   4  106.36   24.48
  -1 -12   4   31.09   18.92
   1 -12  -4   50.76   22.36
  -1  12  -4   77.15   25.15
   1 -12   5   18.22   12.12
  -1  12   5    9.61   13.58
  -1  12   5   14.60   19.82
   1  12  -5   12.42   22.11
  -1 -12  -5   19.84   15.12
   1  12   5   56.61   68.70
  -1 -12   5   41.40   22.12
   1 -12  -5   15.79   15.63
  -1  12  -5   38.10   17.34
   1 -12   6   12.81   10.59
  -1  12   6   19.53   15.86
  -1  12   6   -2.82   13.13
   1  12  -6    9.72   17.76
  -1 -12  -6    6.83  719.80
   1  12   6   20.81   14.86
  -1 -12   6    8.16    8.74
  -1 -12   6   21.55   16.35
   1 -12  -6    5.82   13.47
  -1  12  -6   39.84   16.24
   1 -12   7   23.11   11.42
  -1  12   7    8.99   89.64
  -1 -12  -7  -14.08   28.46
   1  12   7   10.50  173.92
  -1 -12   7    9.04    8.35
  -1 -12   7   36.90   18.12
   1 -12  -7   14.59   13.67
   1 -12   8   53.57   16.91
  -1  12   8    8.19   14.68
   1  12   8   20.28   39.13
  -1 -12   8    6.33    7.18
  -1 -12   8   24.02  230.45
   1 -12  -8    4.39   11.46
   1 -12   9   36.99   12.78
  -1 -12   9   23.23    9.99
   1  13   0    1.09   49.17
  -1 -13   0   29.12   19.64
   1 -13   0   18.17   13.97
  -1  13   0   22.94   17.03
  -1  13   0   26.84   25.77
   1 -13   1    1.85   10.82
  -1  13   1   13.12   14.12
  -1  13   1   28.58   18.98
   1  13  -1   39.18   21.62
  -1 -13  -1   31.44   18.75
   1  13   1   45.36   20.09
  -1 -13   1   12.78   20.33
   1 -13  -1   10.31   12.79
  -1  13  -1   22.47   15.84
  -1  13  -1    7.07   17.06
   1 -13   2   12.34   12.35
  -1  13   2   14.44   14.73
  -1  13   2    6.93  685.10
   1  13  -2    7.07   35.83
  -1 -13  -2   14.21   61.50
   1  13   2    1.23   16.79
  -1 -13   2   22.19 1157.62
   1 -13  -2    8.55   14.59
  -1  13  -2   14.28   13.59
  -1  13  -2  -18.40   31.84
   1 -13   3   18.24   12.42
  -1  13   3    5.10   12.96
  -1  13   3   20.86   53.47
   1  13  -3   28.85   17.88
  -1 -13  -3    7.37   16.22
   1  13   3   49.98   30.56
  -1 -13   3   -0.76   24.48
   1 -13  -3    4.59   13.09
  -1  13  -3   21.50   13.91
  -1  13  -3  -11.30   15.73
   1 -13   4   11.29   11.00
  -1  13   4    3.21   12.86
  -1  13   4   24.20  114.12
   1  13  -4    2.75   98.03
  -1 -13  -4   49.53   21.59
   1  13   4   34.07   40.57
  -1 -13   4    2.45  126.49
   1 -13  -4   21.11   15.05
  -1  13  -4   16.51   12.89
  -1  13  -4   -4.44   23.53
   1 -13   5   30.35   13.71
  -1  13   5   30.27  145.54
  -1 -13  -5   36.28   15.26
   1  13   5   74.57   20.69
  -1 -13   5   23.30   17.35
   1 -13  -5   36.56   18.81
   1 -13  -5   45.69   19.77
   1 -13   6   36.33   14.24
  -1  13   6   15.16  108.07
  -1 -13  -6   20.14   18.40
   1  13   6   23.53   28.33
  -1 -13   6   18.29   10.30
  -1 -13   6   -0.43   31.95
   1 -13  -6   12.90   13.92
   1 -13   7   10.44    8.84
  -1 -13   7    4.16   63.27
   1 -13  -7    3.77   10.81
   1 -13   8   21.23   10.52
  -1 -13   8   15.10    8.83
   1  14   0   10.79   17.55
  -1 -14   0   12.63   56.37
   1 -14   0   -1.44    9.34
  -1  14   0    3.92   31.39
   1 -14   1    4.05    9.62
  -1  14   1   -6.25   39.81
  -1 -14  -1    7.29   34.27
   1  14   1  -18.04   31.61
  -1 -14   1   30.57   60.05
   1 -14  -1    1.47   10.22
   1 -14   2   16.31   11.48
  -1  14   2   -0.99   42.18
  -1 -14  -2   50.87   22.16
   1  14   2   25.49  153.67
  -1 -14   2   43.60   35.52
   1 -14  -2   38.46   18.77
   1 -14   3   10.67    9.83
  -1 -14  -3   18.52   27.15
  -1 -14   3   18.32   57.67
   1 -14  -3    7.26   12.24
   1 -14  -3    4.79   97.34
   1 -14   4    6.53    8.47
  -1 -14   4   16.31   35.33
   1 -14  -4    6.59   11.58
   1 -14   5    3.55    7.96
   1 -14  -5    5.10   10.89
   1 -14   6   10.42    8.47
  -1 -14   6    8.16    7.60
   1 -15   0   16.21   12.78
   1 -15   1    9.68   10.48
   2   0   0 7809.95 2354.97
  -2   0   0 8163.22 2462.22
   2   0   1 5411.44 1632.02
  -2   0   1 7374.66 2223.75
   2   0  -1 5544.55 1672.38
  -2   0  -1 5728.76 1727.90
   2   0   2 4772.40 1439.61
  -2   0   2 4414.70 1331.73
   2   0  -2 4531.41 1367.05
  -2   0  -2 4726.34 1425.73
  -2   0   3 1397.97  360.84
   2   0  -3 1527.29  394.28
  -2   0   4 1206.19  311.77
  -2   0   4 1531.71  351.07
   2   0  -4  827.68  215.31
   2   0  -4 1226.38  281.23
  -2   0   5   73.87   26.12
  -2   0   5   92.74   22.24
   2   0  -5   71.03   27.64
   2   0  -5  144.72   34.03
  -2   0   6  327.29   87.88
  -2   0   6  410.94   94.82
   2   0  -6  366.46   99.17
   2   0  -6  584.29  134.37
  -2   0   7  159.35   46.61
  -2   0   7  213.61   49.85
   2   0  -7  212.60   61.01
   2   0  -7  286.22   66.43
  -2   0   8  561.33  129.33
  -2   0   8  397.37  106.43
  -2   0   8  505.38   80.06
   2   0  -8  469.60  125.16
   2   0  -8  385.32   61.63
   2   0  -8  556.03  128.19
  -2   0   9  146.61   35.11
  -2   0   9  108.95   37.81
  -2   0   9  228.75   37.74
   2   0  -9  112.92   38.35
   2   0  -9  180.67   30.19
   2   0  -9  185.28   43.84
  -2   0  10   44.62   13.29
  -2   0  10   44.40   27.49
  -2   0  10   43.26   12.11
   2   0 -10   24.30   22.53
   2   0 -10   43.06   11.19
   2   0 -10   28.38   10.65
  -2   0  11  290.57   68.20
  -2   0  11  189.76   58.66
  -2   0  11  287.41   47.03
   2   0 -11  242.19   68.57
   2   0 -11  254.61   41.76
   2   0 -11  288.80   68.70
  -2   0  12   44.45   13.08
  -2   0  12   62.54   32.03
  -2   0  12   57.90   14.76
   2   0 -12   61.88   29.06
   2   0 -12   37.64   11.13
   2   0 -12   52.47   16.62
  -2   0  13   44.24   30.13
   2   0 -13   71.98   21.46
   2   0 -13   83.02   16.31
  -2   0  14   15.13   26.33
  -2   0  14   38.58   25.23
   2   0 -14   39.69   23.80
   2   0 -14   76.77   19.71
   2   0 -14   10.26    9.15
  -2   0  15   31.67   11.42
   2   1   0 3513.21 1059.84
   2   1   0 1925.99  496.16
  -2  -1   0 3233.75  975.92
  -2  -1   0 1902.02  490.23
   2  -1   0 3663.99 1105.25
  -2   1   0 3795.83 1145.00
   2  -1   1  818.22  247.74
   2   1  -1  746.93  226.86
   2   1  -1  689.52  179.22
  -2  -1  -1  503.29  153.67
   2   1   1  736.84  224.08
  -2  -1   1  816.32  247.68
  -2  -1   1  538.62  140.56
  -2   1  -1  905.27  273.91
   2  -1   2 1999.17  603.35
  -2   1   2 1900.12  435.61
   2   1  -2 2057.84  621.33
   2   1  -2 1292.61  333.85
  -2  -1   2 2425.62  731.79
  -2  -1   2 1558.84  402.17
   2  -1  -2 1957.54  448.79
  -2   1  -2 2220.60  669.96
   2  -1   3 4050.07 1221.33
  -2   1   3 5369.81 1228.90
   2   1  -3 5820.23 1755.66
   2   1  -3 5403.25 1389.76
  -2  -1   3 5698.49 1719.07
  -2  -1   3 5632.87 1449.07
   2  -1  -3 5767.88 1320.37
  -2   1  -3 4206.52 1268.64
  -2   1   4 1467.36  336.50
   2   1  -4 2630.02  678.16
   2   1  -4 2110.83  637.79
  -2  -1   4 1789.72  540.64
  -2  -1   4 2766.92  712.86
   2  -1  -4 1396.07  320.29
  -2   1   5 3145.43  720.43
   2   1  -5 3709.41  955.75
  -2  -1   5 3542.23  912.21
   2  -1  -5 3440.67  787.93
  -2   1   6  369.55   85.86
   2   1  -6  393.46  106.49
   2   1  -6  378.51   61.14
  -2  -1   6  374.09  100.12
  -2  -1   6  524.11   83.46
   2  -1  -6  362.17   84.22
  -2   1   7  387.47   90.34
  -2   1   7  157.77   45.52
   2   1  -7  267.29   61.61
   2   1  -7  320.66   52.00
  -2  -1   7  228.18   52.65
  -2  -1   7  282.37   46.24
   2  -1  -7  149.14   45.36
   2  -1  -7  295.93   69.39
  -2   1   8  197.52   47.15
   2   1  -8  226.98   52.49
   2   1  -8  151.22   26.55
   2   1  -8  161.37   50.42
  -2  -1   8  209.38   59.79
  -2  -1   8  202.44   34.37
  -2  -1   8  180.86   41.99
   2  -1  -8  122.13   38.92
   2  -1  -8  218.97   52.13
  -2   1   9  214.30   61.10
  -2   1   9  312.59   73.75
   2   1  -9  365.20  101.76
   2   1  -9  284.26   65.73
   2   1  -9  272.40   44.62
  -2  -1   9  374.91  102.07
  -2  -1   9  224.59   37.71
  -2  -1   9  293.09   67.75
   2  -1  -9  242.44   68.01
   2  -1  -9  337.13   79.55
  -2   1  10  191.08   56.63
  -2   1  10  226.73   54.25
  -2   1  10  208.06   34.24
   2   1 -10  257.00   59.74
   2   1 -10  180.36   30.95
  -2  -1  10  236.89   70.34
  -2  -1  10  180.74   31.38
  -2  -1  10  236.07   54.96
   2  -1 -10  163.07   48.29
   2  -1 -10  209.89   51.16
  -2   1  11   16.35    9.14
  -2   1  11   13.40   22.50
  -2   1  11   68.57   14.53
   2   1 -11   18.96    7.54
   2   1 -11   37.48   24.95
  -2  -1  11   29.87    9.59
  -2  -1  11   33.74   14.14
   2  -1 -11    9.55   18.57
   2  -1 -11   62.07   12.90
   2  -1 -11   19.82   11.75
  -2   1  12   34.59   25.57
  -2   1  12   40.20   12.98
  -2   1  12   65.36   14.23
   2   1 -12   66.62   30.29
   2   1 -12   42.03   13.59
   2   1 -12   72.42   15.75
  -2  -1  12   62.37   16.16
  -2  -1  12   45.12   33.16
   2  -1 -12   60.65   25.45
   2  -1 -12   50.12   17.59
   2  -1 -12   60.07   12.89
  -2   1  13   22.77   22.95
  -2   1  13   36.41  101.50
   2   1 -13    7.44    7.22
   2   1 -13   16.62   21.72
  -2  -1  13   10.96   25.63
  -2  -1  13   25.94   10.41
   2  -1 -13    2.07   17.64
   2  -1 -13    0.94    9.94
   2  -1 -13   31.14  370.62
  -2   1  14    8.26   21.41
   2   1 -14   -0.90    6.89
   2   1 -14   14.30   21.54
  -2  -1  14   14.03   26.39
  -2  -1  14   26.56   21.42
   2  -1 -14   24.94   19.52
   2  -1 -14   31.38   55.17
   2  -1 -14    7.25    9.33
  -2  -1  15   52.14   20.82
   2   2   0  267.98   71.85
  -2  -2   0  332.02   88.26
   2  -2   0  208.56   49.58
  -2   2   0  217.58   51.74
   2  -2   1 2364.44  542.16
  -2   2   1 2314.59  530.61
   2   2  -1 2337.31  602.08
   2   2  -1 1548.11  467.96
  -2  -2  -1 2179.59  561.45
   2   2   1 2071.08  533.51
  -2  -2   1 1369.57  414.03
  -2  -2   1 2242.68  577.79
   2  -2  -1 2476.09  567.70
   2  -2   2 1392.29  420.46
   2   2  -2 1377.15  416.49
   2   2  -2 1508.37  389.49
  -2  -2  -2 1039.02  268.55
   2   2   2 1039.02  268.49
  -2  -2   2 1181.58  357.37
  -2  -2   2 1402.38  362.29
  -2   2  -2 1283.15  387.66
   2  -2   3  317.51   96.90
  -2   2   3  301.36   70.40
   2   2  -3  345.27  106.93
   2   2  -3  356.62   95.26
   2   2   3  226.23   60.71
  -2  -2   3  343.31  106.17
  -2  -2   3  367.91   97.91
   2  -2  -3  415.67   96.58
  -2   2  -3  269.62   82.64
   2  -2   4 1462.32  441.47
  -2   2   4 1954.38  448.29
   2   2  -4 1618.13  252.78
   2   2  -4 2165.09  654.20
   2   2  -4 2127.23  549.10
  -2  -2   4 2118.40  330.25
  -2  -2   4 2140.48  646.63
  -2  -2   4 2076.13  535.53
   2  -2  -4 1970.14  451.95
  -2   2  -4 1678.06  506.51
  -2   2   5  654.83  151.22
   2   2  -5  664.28  202.12
   2   2  -5  663.02  175.63
   2   2  -5  548.85   87.50
  -2  -2   5  614.39  187.05
  -2  -2   5  771.53  201.30
  -2  -2   5  579.43   92.36
   2  -2  -5  448.79  104.28
  -2   2   6  253.72   60.37
   2   2  -6  405.20  112.36
   2   2  -6  415.04  127.50
   2   2  -6  350.63   57.38
  -2  -2   6  605.62  160.42
  -2  -2   6  337.57   55.49
   2  -2  -6  389.61   91.41
  -2   2   7  127.06   32.14
   2   2  -7  134.56   45.36
   2   2  -7  164.14   29.17
  -2  -2   7  152.85   47.18
  -2  -2   7  147.12   26.85
   2  -2  -7  106.93   27.64
  -2   2   8  261.67   62.53
   2   2  -8  295.24   84.28
  -2  -2   8  280.22   78.10
   2  -2  -8  174.81   43.62
  -2   2   9  124.97   32.05
  -2   2   9   40.29   22.69
   2   2  -9   89.52   18.56
  -2  -2   9  108.07   25.12
  -2  -2   9   92.74   19.19
   2  -2  -9   52.30   23.52
   2  -2  -9  140.81   36.25
  -2   2  10   61.99   18.50
  -2   2  10   36.46   22.05
   2   2 -10   54.31   30.66
   2   2 -10   40.05   12.83
   2   2 -10   91.28   21.42
  -2  -2  10   93.93   37.49
  -2  -2  10   74.57   17.60
   2  -2 -10   59.53   24.79
   2  -2 -10   74.76   23.31
  -2   2  11   12.59    9.66
  -2   2  11   28.53   21.14
   2   2 -11   25.27   25.04
   2   2 -11   15.93   12.06
   2   2 -11   35.98    9.30
  -2  -2  11   26.49   27.91
  -2  -2  11   42.12   10.49
   2  -2 -11    5.46   17.76
   2  -2 -11   20.89   12.59
  -2   2  12   10.28    8.45
  -2   2  12   29.12   21.84
  -2   2  12   22.45   35.01
   2   2 -12   34.07   25.64
   2   2 -12   15.95    5.89
  -2  -2  12   20.07   28.14
  -2  -2  12   50.64   14.23
  -2  -2  12   18.98    6.10
   2  -2 -12   18.81   18.95
   2  -2 -12   12.36   13.52
  -2   2  13   14.21   20.48
  -2   2  13   39.78   14.50
   2   2 -13   12.72   23.03
   2   2 -13   13.48    7.05
  -2  -2  13    9.13   10.21
  -2  -2  13   41.98   29.33
   2  -2 -13   35.32   19.88
   2  -2 -13   11.50   11.67
   2  -2 -13   28.72   71.29
  -2   2  14    4.91   19.88
  -2   2  14   28.12   20.54
   2   2 -14   12.61   22.40
   2   2 -14   28.60   12.01
  -2  -2  14   -7.92   25.15
  -2  -2  14   18.50   10.19
   2  -2 -14    4.20   16.48
   2  -2 -14   20.31   13.00
   2  -2 -14    0.40    9.27
  -2  -2  15   26.16   47.66
   2   3   0  615.46  160.55
  -2  -3   0  523.67  137.28
   2  -3   0  936.82  215.75
  -2   3   0  659.87  152.54
   2  -3   1 1158.25  266.41
  -2   3   1 1298.29  298.39
   2   3  -1 1461.69  377.63
  -2  -3  -1 1451.59  374.72
   2   3   1 1348.13  348.05
  -2  -3   1 1314.70  340.03
   2  -3  -1 1027.66  236.57
  -2   3  -1 1228.27  282.49
   2  -3   2  985.39  226.73
  -2   3   2  953.85  219.60
   2   3  -2 1572.08  406.96
   2   3  -2  519.38  158.78
   2   3  -2 1083.17  170.33
  -2  -3  -2 1255.40  324.32
   2   3   2 1256.03  324.32
  -2  -3   2 1257.92  197.33
  -2  -3   2  551.43  168.24
   2  -3  -2  995.48  229.25
  -2   3  -2  909.06  209.32
   2  -3   3  634.01  146.55
  -2   3   3  591.49  137.02
   2   3  -3  684.47  179.29
   2   3  -3  546.32  166.92
   2   3  -3  632.75  101.06
  -2  -3  -3  605.43  157.77
   2   3   3  693.30  179.98
  -2  -3   3  815.69  129.08
  -2  -3   3  573.82  175.00
  -2  -3   3  569.78  149.64
   2  -3  -3  595.52  138.22
  -2   3  -3  579.37  133.93
   2  -3   4  134.19   42.25
  -2   3   4   60.81   17.70
   2   3  -4  100.68   36.12
   2   3  -4  138.10   26.45
   2   3  -4   90.65   36.04
  -2  -3  -4   54.57   22.40
   2   3   4   81.95   25.85
  -2  -3   4  164.84   30.52
  -2  -3   4   80.43   32.71
  -2  -3   4   87.44   31.61
   2  -3  -4   27.35   11.45
  -2   3  -4  148.95   46.61
  -2   3  -4   72.67   18.62
   2  -3   5 1051.00  317.32
  -2   3   5 1057.31  243.95
   2   3  -5 1338.67  348.11
   2   3  -5 1238.36  374.72
   2   3  -5 1052.26  165.72
  -2  -3   5 1259.82  381.03
  -2  -3   5 1163.92  183.13
  -2  -3   5 1295.14  336.06
   2  -3  -5 1106.51  255.17
  -2   3  -5 1069.92  323.00
  -2   3   6  175.75   44.13
   2   3  -6  182.19   57.10
   2   3  -6  161.62   52.74
   2   3  -6  197.39   34.72
  -2  -3  -6   71.48   24.28
   2   3   6   75.70   23.76
  -2  -3   6  230.77   72.30
  -2  -3   6  203.01   35.89
   2  -3  -6  200.04   49.25
  -2   3   7  313.41   74.88
   2   3  -7  268.61   84.09
   2   3  -7  227.61   39.01
   2   3  -7  293.91   83.34
  -2  -3   7  335.49  103.59
  -2  -3   7  269.43   75.07
  -2  -3   7  232.03   39.89
   2  -3  -7  360.78   85.73
  -2   3   8   85.48   25.30
   2   3  -8  142.58   47.36
   2   3  -8   68.01   16.98
   2   3  -8  121.88   44.99
  -2  -3   8  106.99   37.82
  -2  -3   8   77.78   18.58
   2  -3  -8  126.36   33.44
  -2   3   9  264.64   63.78
   2   3  -9  371.82  104.60
   2   3  -9  376.68   61.58
  -2  -3   9  310.82   87.63
   2  -3  -9  309.88   75.13
  -2   3  10   74.38   22.05
   2   3 -10   85.29   37.42
  -2  -3  10   55.38   31.20
  -2  -3  10   78.54   19.91
   2  -3 -10   54.49   18.84
  -2   3  11   39.69   15.09
   2   3 -11   54.81   30.68
  -2  -3  11   58.11   32.61
  -2  -3  11   76.90   18.23
   2  -3 -11   43.52   17.17
  -2   3  12  111.72   30.45
   2   3 -12   93.93   38.69
   2   3 -12  124.22   24.78
  -2  -3  12   89.90   41.78
  -2  -3  12  109.01   22.37
   2  -3 -12   36.19   19.46
   2  -3 -12   57.32   21.66
  -2   3  13   -0.18   16.48
   2   3 -13    9.87   22.71
   2   3 -13   11.72   13.67
  -2  -3  13   15.83   26.97
  -2  -3  13   12.55   11.77
   2  -3 -13   13.87   16.04
   2  -3 -13    2.78    9.98
  -2   3  14   -8.36   17.25
  -2   3  14    7.10  202.63
   2   3 -14   -4.59   23.09
  -2  -3  14   -6.56   26.35
  -2  -3  14    0.88   10.51
   2  -3 -14   14.40   17.10
   2  -3 -14   -1.48    9.31
  -2  -3  15   33.75   35.20
   2   4   0 1358.23  351.45
   2   4   0 1231.42  193.29
  -2  -4   0 1423.83  368.41
  -2  -4   0 1091.37  171.65
   2  -4   0 1392.29  320.22
  -2   4   0 1033.34  238.15
   2  -4   1 2931.57  671.85
  -2   4   1 3263.40  748.19
   2   4  -1 4191.38 1079.38
   2   4  -1 3750.41  583.72
  -2  -4  -1 4393.88 1131.12
   2   4   1 4325.75 1113.45
  -2  -4   1 3240.06  504.49
  -2  -4   1 5086.56 1309.02
   2  -4  -1 3193.37  732.42
  -2   4  -1 3127.76  717.28
   2  -4   2  691.41  159.85
  -2   4   2  663.65  153.80
   2   4  -2 1107.14  287.48
  -2  -4  -2 1186.00  307.23
   2   4   2  796.76  207.30
   2  -4  -2  514.59  119.93
  -2   4  -2  579.56  134.31
   2  -4   3  703.40  162.57
  -2   4   3  865.52  200.42
   2   4  -3  348.99  108.51
   2   4  -3  835.88  218.21
   2   4  -3  912.84  144.53
  -2  -4  -3 1098.31  284.32
   2   4   3  950.07  245.97
  -2  -4   3  412.07  126.99
  -2  -4   3  912.21  237.65
  -2  -4   3  740.62  118.10
   2  -4  -3  760.17  176.32
  -2   4  -3  758.28  175.00
   2  -4   4  209.89   49.82
  -2   4   4  202.06   49.58
   2   4  -4  348.30   95.45
   2   4  -4  200.48   65.10
  -2  -4  -4  304.20   81.76
  -2  -4   4  544.93  144.34
  -2  -4   4  259.65   81.63
   2  -4  -4  282.81   67.88
  -2   4  -4  214.55   50.95
   2  -4   5  281.36   65.86
  -2   4   5  256.37   62.81
   2   4  -5  208.50   66.74
   2   4  -5  246.73   72.11
   2   4  -5  230.26   40.58
  -2  -4  -5  304.51   81.38
   2   4   5  323.38   85.73
  -2  -4   5  271.64   84.53
  -2  -4   5  338.14   92.67
  -2  -4   5  273.60   47.14
   2  -4  -5  264.01   64.16
  -2   4  -5  255.62   60.11
   2  -4   6  618.43  142.83
   2  -4   6  557.79  168.62
  -2   4   6  523.10  123.21
   2   4  -6  477.68   77.47
   2   4  -6  708.45  188.18
   2   4  -6  547.90  167.36
  -2  -4  -6  507.08  132.61
   2   4   6  600.76  156.26
  -2  -4   6  605.43  184.27
  -2  -4   6  810.01  212.47
  -2  -4   6  539.95   87.25
   2  -4  -6  513.83  121.19
  -2   4  -6  612.49  185.09
  -2   4  -6  482.28  111.85
  -2   4   7  153.10   40.23
   2   4  -7  229.25   69.52
   2   4  -7  167.30   30.73
   2   4  -7  157.39   51.77
  -2  -4  -7  126.74   36.90
   2   4   7  115.26   33.54
  -2  -4   7  120.24   24.76
  -2  -4   7  242.88   76.21
  -2  -4   7  153.92   48.69
   2  -4  -7  170.01   43.18
  -2   4  -7  123.71   38.38
  -2   4   8  206.23   51.58
   2   4  -8  172.66   57.45
   2   4  -8  149.20   48.90
   2   4  -8  134.06   25.90
  -2  -4  -8   89.96   27.68
   2   4   8  100.87   30.05
  -2  -4   8  162.82   52.30
  -2  -4   8  157.46   49.74
   2  -4  -8  200.48   51.64
  -2   4   9   27.67   13.31
   2   4  -9   51.31   34.12
   2   4  -9   80.06   31.73
  -2  -4  -9   27.95   14.28
   2   4   9   16.89   12.48
  -2  -4   9   70.02   28.78
  -2  -4   9   10.71   24.85
  -2  -4   9   27.85   14.26
   2  -4  -9   32.56   14.45
  -2   4  10   28.30   14.98
   2   4 -10   88.00   34.09
   2   4 -10    5.32   14.67
   2   4 -10   20.68   29.15
  -2  -4  10   32.18   27.21
  -2  -4  10   59.47   17.20
   2  -4 -10   22.69   13.33
  -2   4  11   40.44   15.92
   2   4 -11   28.21   29.85
   2   4 -11   58.30   16.39
  -2  -4  11   25.08   29.03
  -2  -4  11   57.42   16.67
   2  -4 -11   27.39   15.61
  -2   4  12   60.67   20.64
   2   4 -12   57.65   32.91
   2   4 -12   75.01   18.06
  -2  -4  12   26.52   32.13
  -2  -4  12   90.40   20.17
   2  -4 -12   57.87   22.13
   2   4 -13  -15.24   23.37
   2   4 -13   21.87   24.35
  -2  -4  13    2.01   26.31
  -2  -4  13   17.42   11.48
   2  -4 -13    5.57   10.78
   2   4 -14    9.21   23.81
  -2  -4  14    6.47   26.53
  -2  -4  14    5.68   10.28
   2   5   0 4108.73 1057.94
   2   5   0 3399.66  529.41
  -2  -5   0 4429.21 1140.58
  -2  -5   0 3229.96  503.23
   2  -5   0 4328.90  992.33
  -2   5   0 3349.19  768.37
   2  -5   1  770.27  178.47
  -2   5   1  798.66  185.09
   2   5  -1 1002.42  158.40
   2   5  -1 1094.53  284.58
  -2  -5  -1 1046.59  165.15
  -2  -5  -1 1001.16  260.29
   2   5   1 1099.57  285.27
   2   5   1  942.50  148.82
  -2  -5   1 1379.04  357.56
  -2  -5   1  900.86  142.96
   2  -5  -1  852.92  197.46
  -2   5  -1  863.00  199.48
   2  -5   2  774.68  179.54
   2   5  -2  628.39  166.16
   2   5  -2  664.91  107.06
  -2  -5  -2  727.37  190.14
  -2  -5  -2  481.02   78.16
   2   5   2  592.18   95.26
   2   5   2  863.00  224.52
  -2  -5   2  622.40  100.37
  -2  -5   2  766.48  200.93
   2  -5  -2 1008.10  233.42
  -2   5  -2  583.54  135.64
   2  -5   3 1583.43  364.12
  -2   5   3 1669.23  384.38
   2   5  -3 2312.70  597.54
  -2  -5  -3 2507.63  646.63
   2   5   3 2500.69  644.73
  -2  -5   3 2642.64  681.95
   2  -5  -3 1968.89  453.21
  -2   5  -3 1861.65  427.66
   2  -5   4  290.57   68.38
  -2   5   4  183.64   46.63
   2   5  -4  215.18   39.12
   2   5  -4   70.53   30.34
  -2  -5  -4  291.52   79.30
   2   5   4  333.47   89.20
  -2  -5   4  250.58   44.46
  -2  -5   4  109.96   38.56
  -2  -5   4  237.90   68.07
   2  -5  -4  292.78   71.41
   2  -5   5  201.43   47.93
   2   5  -5  232.79   68.89
   2   5  -5  123.33   43.33
   2   5  -5  173.23   32.59
  -2  -5  -5  305.02   82.07
   2   5   5  247.80   67.25
  -2  -5   5  161.30   53.08
  -2  -5   5  212.22   61.75
  -2  -5   5  185.97   34.81
   2  -5  -5  247.74   61.67
  -2   5  -5  229.57   54.41
   2  -5   6  513.45  119.04
  -2   5   6  460.26  109.64
   2   5  -6  437.06  120.31
   2   5  -6  415.61   68.38
   2   5  -6  391.00  120.68
  -2  -5  -6  534.71  140.05
   2   5   6  537.49  140.43
  -2  -5   6  421.16   69.84
  -2  -5   6  370.31  114.12
  -2  -5   6  569.02  151.59
   2  -5  -6  471.56  111.91
  -2   5  -6  369.80   86.36
   2  -5   7  228.75   54.08
  -2   5   7  206.60   52.63
   2   5  -7  214.87   67.94
   2   5  -7  151.97   50.05
   2   5  -7  213.73   38.65
  -2  -5  -7  238.09   64.73
   2   5   7  197.14   54.08
  -2  -5   7  172.72   54.10
  -2  -5   7  204.21   38.39
  -2  -5   7  153.61   49.91
   2  -5  -7  210.89   54.97
  -2   5  -7  141.50   34.38
   2  -5   8  101.38   25.05
  -2   5   8  124.53   33.71
   2   5  -8  120.87   49.20
   2   5  -8  103.78   37.43
  -2  -5  -8  147.75   41.97
   2   5   8  131.91   38.20
  -2  -5   8  179.16   56.96
  -2  -5   8  194.62   61.91
  -2  -5   8  100.49   22.04
   2  -5  -8  102.51   29.32
  -2   5  -8  157.52   37.83
  -2   5   9  163.39   43.33
   2   5  -9  187.49   60.47
   2   5  -9  176.83   61.10
   2   5  -9  148.44   29.44
  -2  -5  -9  124.97   35.88
   2   5   9  118.66   34.45
  -2  -5   9  227.68   71.92
  -2  -5   9  157.65   52.45
  -2  -5   9  177.33   33.66
   2  -5  -9  168.12   44.47
  -2   5  -9  210.58   49.77
  -2   5  10   29.21   15.06
   2   5 -10   16.09   30.94
   2   5 -10   -1.95   13.20
   2   5 -10   44.26   23.51
  -2  -5 -10   18.70   13.16
   2   5  10   15.25   12.38
  -2  -5  10   34.00   15.52
  -2  -5  10   24.92   19.90
  -2  -5  10   31.74   28.54
   2  -5 -10   13.03   13.12
  -2   5  11   99.86   29.13
   2   5 -11  118.22   40.81
   2   5 -11   51.88   36.36
   2   5 -11   71.22   19.36
  -2  -5 -11   40.30   16.18
   2   5  11   34.41   15.01
  -2  -5  11  112.36   38.87
  -2  -5  11   86.55   39.63
  -2  -5  11  103.21   23.36
   2  -5 -11   67.12   25.45
  -2   5  12   12.66   11.36
   2   5 -12   15.44   25.83
   2   5 -12   22.59   13.56
   2   5 -12   86.74   32.46
  -2  -5 -12    5.58    9.91
   2   5  12    0.54    9.88
  -2  -5  12   27.34   13.44
  -2  -5  12    1.46   25.97
   2  -5 -12    0.02   11.89
   2   5 -13    4.34   23.76
   2   5 -13   24.60   18.35
   2   5  13    2.72    8.33
  -2  -5  13   10.95   25.32
  -2  -5  13    7.48   27.06
  -2  -5  13    3.26    3.16
   2  -5 -13   -0.70   10.29
  -2  -5  14   16.40    4.74
  -2  -5  14   20.33  173.04
   2   6   0  583.60  154.43
   2   6   0  387.40   64.35
  -2  -6   0  515.53  137.40
  -2  -6   0  478.88   78.98
   2  -6   0  212.79   52.69
  -2   6   0  159.35   40.95
   2  -6   1 1325.42  306.03
  -2   6   1 1278.10  295.43
   2   6  -1 1299.55  337.57
   2   6  -1 1137.43  179.92
  -2  -6  -1 1183.48  186.86
  -2  -6  -1 1441.50  373.90
   2   6   1 1311.54  340.29
   2   6   1 1209.34  190.58
  -2  -6   1 1361.38  353.46
  -2  -6   1 1143.74  180.99
   2  -6  -1 1158.25  268.17
   2  -6   2 3074.78  705.92
  -2   6   2 3175.71  729.90
   2   6  -2 3349.19  863.63
   2   6  -2 2832.52  442.42
  -2  -6  -2 4265.19 1098.31
  -2  -6  -2 2648.95  413.46
   2   6   2 2778.90  433.21
   2   6   2 3991.39 1028.29
  -2  -6   2 2785.21  434.98
  -2  -6   2 3693.00  951.96
   2  -6  -2 3005.38  690.78
  -2   6  -2 3218.60  738.73
   2  -6   3  286.15   68.32
  -2   6   3  287.67   70.34
   2   6  -3  420.53  115.07
   2   6  -3  448.79   74.00
  -2  -6  -3  406.33  109.20
  -2  -6  -3  420.78   68.89
   2   6   3  337.07   55.64
   2   6   3  398.70  106.80
  -2  -6   3  323.12   55.04
  -2  -6   3  386.58  105.42
   2  -6  -3  286.66   70.59
  -2   6  -3  239.35   57.67
   2  -6   4  362.29   85.35
  -2   6   4  328.74   79.55
   2   6  -4  357.69   98.98
   2   6  -4  312.84   53.58
  -2  -6  -4  456.04  120.94
  -2  -6  -4  320.16   53.35
   2   6   4  493.45  130.02
  -2  -6   4  391.13  106.43
  -2  -6   4  309.24   53.49
   2  -6  -4  638.43  150.65
  -2   6  -4  391.57   92.23
   2  -6   5  129.14   32.23
  -2   6   5  110.72   31.10
   2   6  -5  103.65   40.84
   2   6  -5  103.96   23.78
  -2  -6  -5  149.14   44.32
   2   6   5   99.80   32.10
  -2  -6   5   -1.82   21.80
  -2  -6   5   94.75   35.81
  -2  -6   5   52.71   19.92
   2  -6  -5  109.96   31.26
  -2   6   6   27.78   15.72
   2   6  -6   31.25   32.07
   2   6  -6   45.79   24.78
   2   6  -6   31.20   18.85
  -2  -6  -6   60.15   24.22
   2   6   6   69.52   25.19
  -2  -6   6   61.68   26.40
  -2  -6   6   46.95   28.48
  -2  -6   6   52.59   18.40
   2  -6  -6   32.86   16.64
   2  -6   7  346.59   81.13
  -2   6   7  296.31   72.36
   2   6  -7  229.82   74.13
   2   6  -7  172.09   56.66
   2   6  -7  215.82   39.55
  -2  -6  -7  275.68   74.95
   2   6   7  318.01   85.23
  -2  -6   7  210.58   38.31
  -2  -6   7  174.87   56.79
  -2  -6   7  219.16   66.68
   2  -6  -7  267.98   66.68
  -2   6  -7  207.42   49.42
   2  -6   8  199.41   47.38
  -2   6   8  139.30   38.20
   2   6  -8  143.59   55.31
   2   6  -8  155.56   52.38
   2   6  -8  149.20   29.96
  -2  -6  -8  226.73   62.20
   2   6   8  187.74   52.15
  -2  -6   8  171.59   33.18
  -2  -6   8  170.39   55.58
  -2  -6   8  168.88   55.40
   2  -6  -8  151.35   41.32
  -2   6  -8  169.51   40.72
   2  -6   9   24.14    8.08
  -2   6   9   30.47   16.93
   2   6  -9   19.39   21.76
   2   6  -9   19.36   34.14
   2   6  -9   42.99   16.90
  -2  -6  -9   59.26   21.86
   2   6   9   48.20   19.47
  -2  -6   9   29.98   28.72
  -2  -6   9   35.21   22.05
  -2  -6   9   45.83   17.63
   2  -6  -9   34.33   17.07
  -2   6  -9   23.22    8.34
   2  -6  10   21.77    7.73
  -2   6  10    2.31   11.39
   2   6 -10   11.46   32.47
   2   6 -10   27.22   19.18
   2   6 -10   21.18   15.15
  -2  -6 -10   17.66   14.30
   2   6  10   35.60   16.35
  -2  -6  10    6.77   14.88
  -2  -6  10   26.38   18.19
  -2  -6  10   26.67   28.18
   2  -6 -10    8.84   12.86
  -2   6 -10   13.64    6.58
   2  -6  11   40.39   11.28
  -2   6  11   32.92   16.07
   2   6 -11    8.21   31.52
   2   6 -11   33.49   20.40
   2   6 -11   21.51   14.51
  -2  -6 -11   35.79   15.51
   2   6  11   34.48   15.41
  -2  -6  11   13.11   13.43
  -2  -6  11   12.19   16.17
  -2  -6  11    6.99   26.95
   2  -6 -11   12.12   14.55
  -2   6 -11   32.09   10.25
  -2   6  12   19.22   12.81
   2   6 -12    4.67   30.50
   2   6 -12   43.26   21.29
   2   6 -12   37.01   15.87
  -2  -6 -12   37.98   14.98
   2   6  12   28.13   13.90
  -2  -6  12    9.20   27.76
  -2  -6  12   47.34   21.14
  -2  -6  12   15.17   14.70
   2  -6 -12   10.38   13.92
  -2   6 -12   55.12   15.13
   2   6 -13   -9.36   30.19
  -2  -6 -13    7.47   11.15
  -2  -6  13   12.86   13.18
  -2  -6  13    5.61   26.47
  -2  -6  13   13.36    5.34
   2  -6 -13    1.37   10.62
  -2  -6  14    1.96    2.86
   2   7   0  470.30  125.79
   2   7   0  498.44   81.32
  -2  -7   0  481.40  128.76
  -2  -7   0  380.02   63.78
   2  -7   0  376.87   90.34
  -2   7   0  509.03  120.12
   2  -7   1  234.24   57.86
  -2   7   1  177.65   45.76
   2   7  -1  208.56   61.05
   2   7  -1  165.85   32.48
  -2  -7  -1  253.85   71.73
  -2  -7  -1  244.59   43.78
   2   7   1  227.99   40.78
   2   7   1  259.65   72.74
  -2  -7   1  292.40   81.44
  -2  -7   1  187.87   36.14
   2  -7  -1  212.41   53.81
  -2   7  -1  199.54   49.84
   2  -7   2 1062.98  246.16
  -2   7   2 1416.89  327.79
   2   7  -2  983.50  257.32
   2   7  -2  907.16  144.72
  -2  -7  -2 1370.84  355.73
  -2  -7  -2  936.82  148.89
   2   7   2  936.19  148.32
   2   7   2 1465.46  379.71
  -2  -7   2 1363.28  354.53
  -2  -7   2  873.73  139.67
   2  -7  -2 1271.16  294.99
  -2   7  -2 1073.71  248.37
   2  -7   3   66.43   19.83
  -2   7   3  118.29   32.68
   2   7  -3  234.43   69.58
   2   7  -3  129.83   28.59
  -2  -7  -3  180.48   53.51
  -2  -7  -3  190.01   34.86
   2   7   3  146.30   28.06
   2   7   3  157.83   47.66
  -2  -7   3  108.76   25.33
  -2  -7   3  144.28   47.08
   2  -7  -3  148.07   40.57
  -2   7  -3   88.95   24.46
   2  -7   4  160.67   40.24
  -2   7   4   98.92   28.78
   2   7  -4  128.32   46.20
   2   7  -4   95.20   24.48
  -2  -7  -4  184.77   54.53
   2   7   4  180.11   52.59
  -2  -7   4   63.78   21.58
  -2  -7   4  156.57   49.78
   2  -7  -4  111.47   32.55
  -2   7  -4  101.82   27.14
   2  -7   5   40.71   13.36
  -2   7   5   32.95   17.41
   2   7  -5   35.86   18.98
   2   7  -5   21.66   30.30
  -2  -7  -5   52.78   15.85
   2   7   5   61.60   25.61
   2   7   5   63.03   16.11
  -2  -7   5   38.60   27.11
  -2  -7   5   -2.39   14.77
   2  -7  -5   13.73   14.12
  -2   7  -5   21.85    9.70
   2  -7   6  293.66   69.65
  -2   7   6  382.86   92.48
   2   7  -6  286.59   88.38
  -2  -7  -6  171.15   30.86
   2   7   6  461.78  122.51
  -2  -7   6  356.87  100.43
  -2  -7   6  258.39   46.30
   2  -7  -6  352.15   86.43
  -2   7  -6  384.63   90.46
   2  -7   7  121.44   30.26
  -2   7   7  127.25   36.05
   2   7  -7   64.98   30.61
   2   7  -7   83.78   48.13
   2   7  -7  126.17   27.76
  -2  -7  -7  181.12   52.03
   2   7   7  183.58   52.25
  -2  -7   7   65.42   29.85
  -2  -7   7  135.83   48.51
  -2  -7   7  198.59   37.90
   2  -7  -7  124.60   35.76
  -2   7  -7  169.63   41.24
   2  -7   8   62.28   16.94
  -2   7   8   62.93   22.92
   2   7  -8   53.22   28.31
   2   7  -8   37.72   17.77
  -2  -7  -8  145.35   42.76
   2   7   8  125.10   37.71
  -2  -7   8   76.71   38.06
  -2  -7   8   28.25   20.82
  -2  -7   8   89.52   34.88
   2  -7  -8   82.26   27.28
  -2   7  -8   68.64   18.61
   2  -7   9  116.71   29.09
  -2   7   9  108.57   32.91
   2   7  -9   90.15   34.92
   2   7  -9  129.71   27.60
  -2  -7  -9  185.72   52.34
   2   7   9  163.13   46.42
  -2  -7   9  102.58   36.91
  -2  -7   9   92.86   41.73
  -2  -7   9  108.38   26.35
   2  -7  -9  117.47   35.40
  -2   7  -9  125.42   31.18
   2  -7  10   51.44   14.02
  -2   7  10   72.55   24.79
   2   7 -10   64.16   27.58
   2   7 -10   46.78   17.22
  -2  -7 -10   85.42   27.90
   2   7  10  100.62   31.07
  -2  -7  10   55.17   24.70
  -2  -7  10   26.41   32.10
  -2  -7  10   19.82   15.97
   2  -7 -10   52.10   23.17
  -2   7 -10   89.14   22.93
   2  -7  11   44.86   12.42
  -2   7  11   19.32   13.54
   2   7 -11   27.10   95.76
   2   7 -11    7.80   18.38
  -2  -7 -11   66.87   22.74
   2   7  11   36.82   16.43
  -2  -7  11   11.64   13.61
  -2  -7  11   53.98   22.84
  -2  -7  11    7.92   28.07
   2  -7 -11   14.68   14.11
  -2   7 -11   18.92    7.73
   2  -7  12   34.61   10.20
  -2   7  12    0.69   10.18
   2   7 -12    7.48   15.20
   2   7 -12    7.65  282.24
  -2  -7 -12   18.65   13.61
   2   7  12   21.15   13.15
  -2  -7  12   21.78   15.81
  -2  -7  12    1.05   25.11
  -2  -7  12   -2.67   13.25
   2  -7 -12    3.64   11.10
  -2   7 -12   12.07    6.32
   2  -7  13    9.36    4.87
  -2  -7 -13    5.01   13.50
  -2  -7  13    6.57  443.18
  -2  -7  13    4.27    4.05
   2   8   0  186.35   35.32
  -2  -8   0  339.65   93.68
  -2  -8   0  161.05   32.61
   2  -8   0  150.02   40.02
  -2   8   0  143.27   38.73
  -2   8   1   70.84   23.32
   2   8  -1  106.74   25.05
  -2  -8  -1  100.87   24.48
   2   8   1  293.85   84.03
   2   8   1   58.59   18.53
  -2  -8   1  252.22   72.55
  -2  -8   1  121.69   27.71
   2  -8  -1  140.87   39.57
  -2   8  -1  151.03   39.54
   2  -8   2  188.31   47.91
  -2   8   2  237.08   60.10
   2   8  -2  228.56   42.00
  -2  -8  -2  311.89   86.93
  -2  -8  -2  189.76   36.18
   2   8   2  492.63  132.92
   2   8   2  162.06   31.32
  -2  -8   2  155.82   32.29
  -2  -8   2  456.48  124.28
   2  -8  -2  148.38   41.00
  -2   8  -2  169.32   43.24
   2  -8   3  342.93   81.95
  -2   8   3  309.81   76.14
   2   8  -3  238.84   44.03
  -2  -8  -3  780.99  205.47
  -2  -8  -3  250.77   44.16
   2   8   3  205.41   37.17
   2   8   3  564.42  150.53
  -2  -8   3  480.58  130.78
  -2  -8   3  250.07   45.09
   2  -8  -3  285.90   71.41
  -2   8  -3  248.43   60.59
   2  -8   4  195.37   48.19
  -2   8   4  190.26   50.56
   2   8  -4  172.16   34.99
  -2  -8  -4  248.24   43.36
  -2  -8  -4  282.75   79.42
   2   8   4  211.02   37.25
  -2  -8   4  196.19   37.49
  -2  -8   4  275.43   81.25
   2  -8  -4  189.51   49.86
  -2   8  -4  172.85   42.84
   2  -8   5   15.49    9.05
  -2   8   5   11.95   13.29
   2   8  -5   61.72   21.30
  -2  -8  -5   16.25   14.04
  -2  -8  -5   78.98   31.98
   2   8   5   76.96   30.77
   2   8   5   15.96   12.78
  -2  -8   5   37.73   18.89
   2  -8  -5   20.47   16.70
  -2   8  -5    9.88    7.99
   2  -8   6  571.93  133.49
  -2   8   6  632.12  150.34
   2   8  -6  486.83   81.76
  -2  -8  -6  800.55  209.76
  -2  -8  -6  500.01   80.81
   2   8   6  468.28   75.89
   2   8   6  746.30  195.56
  -2  -8   6  419.71   71.48
   2  -8  -6  496.67  120.05
  -2   8  -6  473.01  110.84
   2  -8   7   79.74   21.66
  -2   8   7   66.74   23.84
   2   8  -7   66.18   22.27
  -2  -8  -7   59.54   16.52
  -2  -8  -7   93.05   32.82
   2   8   7  130.08   40.56
   2   8   7   65.99   16.35
  -2  -8   7   74.19   22.63
   2  -8  -7   59.99   22.94
  -2   8  -7   66.24   18.78
   2  -8   8  307.79   72.99
  -2   8   8  292.40   74.50
   2   8  -8   84.72   33.99
   2   8  -8  211.46   40.39
  -2  -8  -8  354.72   95.70
   2   8   8  427.53  114.06
  -2  -8   8  300.85   53.62
  -2  -8   8   74.13   31.27
   2  -8  -8  234.05   61.30
  -2   8  -8  299.46   71.41
   2  -8   9  120.18   30.12
  -2   8   9  144.03   41.29
   2   8  -9   81.00   33.29
   2   8  -9  146.30   30.27
  -2  -8  -9  210.83   59.46
   2   8   9  207.93   58.72
  -2  -8   9   95.64   35.70
  -2  -8   9   96.90   24.41
   2  -8  -9  153.42   44.37
  -2   8  -9  205.22   49.81
   2  -8  10   67.25   17.98
  -2   8  10   17.38   13.65
   2   8 -10   -6.25   13.22
   2   8 -10   22.38   20.53
  -2  -8 -10   44.13   20.50
   2   8  10   41.34   19.56
  -2  -8  10   17.90   15.46
  -2  -8  10   24.99   19.30
   2  -8 -10   31.65   18.89
  -2   8 -10   35.80   12.18
   2  -8  11   44.57   12.76
  -2   8  11   25.19   14.74
   2   8 -11    9.37   17.69
   2   8 -11   45.36   15.78
  -2  -8 -11   72.42   25.15
   2   8  11   43.26   19.18
  -2  -8  11   37.97   19.77
  -2  -8  11   59.43   18.10
   2  -8 -11   18.61   15.35
  -2   8 -11   36.51   11.80
   2  -8  12   19.50    7.37
  -2   8  12    3.96    9.67
  -2  -8 -12   63.65   22.98
  -2  -8  12   18.31   16.35
   2  -8 -12    5.63   11.22
   2  -8  13    5.60    4.59
  -2  -8  13    4.01    4.27
   2   9   0   42.94   18.35
  -2  -9   0   51.99   20.59
   2  -9   0   26.57   15.57
  -2   9   0   23.79   14.04
   2  -9   1   80.50   24.63
  -2   9   1  107.62   31.32
   2   9  -1   47.35   19.10
  -2  -9  -1   87.50   23.92
   2   9   1  100.18   24.85
  -2  -9   1   36.29   19.85
   2  -9  -1  166.23   44.66
  -2   9  -1  128.76   35.52
   2  -9   2  167.17   43.45
  -2   9   2  238.78   60.56
   2   9  -2  150.46   31.88
  -2  -9  -2  177.01   34.92
   2   9   2  188.06   35.81
  -2  -9   2  135.26   30.03
   2  -9  -2  158.53   43.07
  -2   9  -2  128.82   34.63
   2  -9   3  328.30   79.55
  -2   9   3  340.47   85.61
   2   9  -3  427.78   73.05
  -2  -9  -3  355.92   60.58
   2   9   3  272.52   47.78
  -2  -9   3  419.71   71.35
   2  -9  -3  213.29   55.78
  -2   9  -3  256.44   63.15
   2  -9   4  176.32   44.71
  -2   9   4  151.22   42.18
   2   9  -4  168.69   36.90
  -2  -9  -4  129.90   27.73
   2   9   4  134.56   28.09
  -2  -9   4  186.60   37.36
  -2   9  -4  117.09   31.43
   2  -9   5   82.58   23.44
  -2   9   5   95.70   30.60
   2   9  -5   80.43   26.01
  -2  -9  -5   94.69   22.55
   2   9   5  104.22   23.28
  -2  -9   5   78.35   24.86
   2  -9  -5  125.42   37.07
  -2   9  -5   80.31   22.69
   2  -9   6   18.81    9.84
  -2   9   6   22.94   17.22
   2   9  -6   26.79   20.34
  -2  -9  -6   40.10   25.25
  -2  -9  -6   63.00   18.30
   2   9   6   30.43   14.52
  -2  -9   6   26.36   19.04
   2  -9  -6   30.50   18.23
  -2   9  -6   34.27   12.82
   2  -9   7   50.13   15.44
  -2   9   7   54.14   22.69
   2   9  -7   28.78   20.19
  -2  -9  -7   74.76   29.83
  -2  -9  -7   58.11   16.82
   2   9   7   42.05   14.38
  -2  -9   7   51.74   20.29
   2  -9  -7   47.09   21.42
  -2   9  -7   31.39   12.50
   2  -9   8   36.61   12.30
  -2   9   8   28.98   19.65
   2   9  -8   86.99   22.67
  -2  -9  -8   70.97   17.54
  -2  -9  -8   78.60   29.84
   2   9   8   61.14   15.40
  -2  -9   8   29.64   72.61
   2  -9  -8   18.70   16.86
  -2   9  -8   15.84    8.98
   2  -9   9   23.91    9.54
  -2   9   9    6.45   13.27
   2   9  -9    5.22   14.40
  -2  -9  -9   66.43   26.00
  -2  -9  -9   55.49   14.42
   2   9   9   25.13   77.66
  -2  -9   9   21.45   24.90
  -2  -9   9  -17.27 1469.25
   2  -9  -9   24.62   17.25
  -2   9  -9   22.99   10.48
   2  -9  10   78.79   21.00
  -2   9  10   18.97   14.81
   2   9 -10    1.45   18.45
   2   9 -10   55.33   18.47
  -2  -9 -10   70.59   26.21
  -2  -9 -10   54.27   14.21
  -2  -9  10    5.58   17.54
  -2  -9  10   26.14   37.49
   2  -9 -10   21.24   17.07
   2  -9  11    9.87    5.98
  -2   9  11   -0.21    9.93
  -2  -9 -11   43.20   20.91
  -2  -9  11   -0.29   18.04
   2  -9 -11    0.58   11.07
   2  -9  12   25.45    8.96
  -2  -9  12   28.46   22.02
   2  10   0  230.83   44.82
  -2 -10   0  228.94   45.50
   2 -10   0  228.81   59.61
  -2  10   0  261.36   66.81
   2 -10   1  647.89  154.55
  -2  10   1  495.53  119.61
   2  10  -1  454.97   77.85
  -2 -10  -1  508.59   85.86
   2  10   1  501.21   84.47
  -2 -10   1  494.59   84.34
   2 -10  -1  485.82  117.91
  -2  10  -1  522.79  125.48
   2 -10   2  450.18  108.32
  -2  10   2  287.60   73.68
   2  10  -2  295.62   54.50
  -2 -10  -2  344.07   60.53
   2  10   2  298.83   53.79
  -2 -10   2  408.67   70.72
   2 -10  -2  487.02  118.10
  -2  10  -2  431.32  104.97
   2 -10   3   70.02   22.53
  -2  10   3   42.27   20.23
   2  10  -3   81.25   25.76
  -2 -10  -3   71.85   22.48
   2  10   3   86.11   23.82
  -2 -10   3   64.54   22.98
   2 -10  -3   54.58   23.82
  -2  10  -3   70.02   22.79
   2 -10   4  150.84   39.77
  -2  10   4  154.74   43.25
   2  10  -4  168.88   37.06
  -2 -10  -4  185.09   35.65
   2  10   4  213.29   39.74
  -2 -10   4  152.28   33.45
   2 -10  -4  196.57   53.34
  -2  10  -4  256.82   63.40
   2 -10   5  140.05   36.80
  -2  10   5   96.33   31.28
   2  10  -5  118.22   30.20
  -2 -10  -5  155.25   30.90
   2  10   5  144.28   29.11
  -2 -10   5  119.86   28.21
   2 -10  -5  101.82   32.52
  -2  10  -5  102.32   28.54
   2 -10   6  128.95   33.55
  -2  10   6  109.33   34.27
   2  10  -6  141.25   32.16
  -2 -10  -6   98.48   22.86
   2  10   6  116.52   24.46
  -2 -10   6   97.40   25.90
   2 -10  -6   93.49   30.89
  -2  10  -6   65.61   20.23
   2 -10   7   25.45   10.60
  -2  10   7   14.36   16.92
   2  10  -7   38.75   56.11
  -2 -10  -7   46.28   29.66
   2  10   7   13.75   11.66
  -2 -10   7  -10.50   16.07
   2 -10  -7   34.34   20.03
  -2  10  -7   28.55   11.91
   2 -10   8   24.21   10.30
  -2  10   8   19.48   16.10
   2  10  -8   32.19   17.09
  -2 -10  -8   46.15   14.45
   2  10   8   25.16   11.90
  -2 -10   8   14.37   15.84
   2 -10  -8   31.70   18.58
  -2  10  -8   15.96    9.32
   2 -10   9    6.88    6.36
  -2  10   9   11.34   13.39
   2  10  -9   -8.37   14.17
  -2 -10  -9    8.11   35.09
   2  10   9   17.06   13.83
  -2 -10   9   -3.25 1360.12
   2 -10  -9    7.07   15.06
  -2  10  -9    5.27    7.71
   2 -10  10   30.04   10.66
  -2  10  10   11.43   12.19
  -2 -10 -10   35.96   14.62
   2  10  10   50.08   47.70
  -2 -10  10   28.70   20.92
   2 -10 -10   22.04   14.93
   2 -10  11   22.24    8.78
  -2 -10  11   22.90   28.67
   2  11   0   79.49   26.60
  -2 -11   0   68.95   26.89
   2 -11   0  101.82   32.03
  -2  11   0   75.13   26.34
   2 -11   1  136.84   39.16
  -2  11   1  145.98   41.97
   2  11  -1  104.28   28.50
  -2 -11  -1   77.03   26.08
   2  11   1   43.62   22.54
  -2 -11   1   69.77   25.91
   2 -11  -1   80.62   27.37
  -2  11  -1   52.41   21.90
   2 -11   2   99.61   31.51
  -2  11   2   43.71   20.93
   2  11  -2   41.84   23.27
  -2 -11  -2   53.17   22.90
   2  11   2   62.56   23.34
  -2 -11   2   47.79   23.27
   2 -11  -2   40.49   20.73
  -2  11  -2   63.15   23.66
   2 -11   3  144.41   39.45
  -2  11   3  226.35   59.92
   2  11  -3  115.57   30.45
  -2 -11  -3  188.56   37.81
   2  11   3  188.43   37.84
  -2 -11   3  178.28   37.52
   2 -11  -3  232.47   62.38
  -2  11  -3  190.45   50.93
   2 -11   4   41.96   16.88
  -2  11   4   38.42   20.19
   2  11  -4   42.83   27.74
  -2 -11  -4   48.19   19.05
   2  11   4   28.00 2365.07
  -2 -11   4   39.11   19.59
   2 -11  -4   46.95   21.82
  -2  11  -4   48.35   18.80
   2 -11   5   28.43   13.27
  -2  11   5   15.38   16.56
   2  11  -5   11.92   19.00
  -2 -11  -5   11.77   15.05
   2  11   5   29.96   14.80
  -2 -11   5  -14.84   16.20
   2 -11  -5   19.70   16.94
  -2  11  -5   26.44   13.60
   2 -11   6  145.04   37.83
  -2  11   6  120.94   37.78
   2  11  -6  158.72   34.01
  -2 -11  -6  126.87   25.91
   2  11   6  183.32   33.83
  -2 -11   6  136.39   30.14
   2 -11  -6  134.44   39.91
  -2  11  -6  158.84   41.62
   2 -11   7   17.58    9.53
  -2  11   7   11.47   15.44
   2  11  -7   12.00   22.25
  -2 -11  -7   19.66  164.77
   2  11   7   -6.17   14.86
  -2 -11   7   -0.40   21.67
   2 -11  -7    0.09   12.97
  -2  11  -7   13.28    9.94
   2 -11   8   18.69    8.88
  -2  11   8   16.14   14.78
   2  11  -8    4.74  108.44
  -2 -11  -8   36.34   14.25
   2  11   8   36.54   24.72
  -2 -11   8   -7.17   22.85
   2 -11  -8   17.58   14.22
  -2  11  -8   25.16   11.83
   2 -11   9   18.33    8.90
  -2  11   9    3.77   10.79
  -2 -11  -9    6.04   12.76
   2  11   9    3.32   36.28
  -2 -11   9   26.04  188.62
   2 -11  -9    9.99   13.01
   2 -11  10   31.67   11.22
   2  12   0   50.17   21.76
  -2 -12   0   49.61   21.71
   2 -12   0   58.81   23.21
  -2  12   0   25.03   17.17
   2 -12   1   25.25   16.24
  -2  12   1   47.91   22.33
   2  12  -1   41.08   20.31
  -2 -12  -1   55.50   21.67
   2  12   1   14.59   67.82
  -2 -12   1   -9.08   19.46
   2 -12  -1   33.57   18.83
  -2  12  -1   78.29   27.63
   2 -12   2   79.17   26.67
  -2  12   2   94.69   31.19
   2  12  -2  115.32   28.41
  -2 -12  -2   70.59   23.80
   2  12   2  105.16   26.90
  -2 -12   2  104.72   27.21
   2 -12  -2  133.62   41.67
  -2  12  -2   65.36   24.65
   2 -12   3   18.54   14.72
  -2  12   3   22.75   16.92
   2  12  -3   -4.35   39.91
  -2 -12  -3   32.45   17.66
   2  12   3   51.65   74.25
  -2 -12   3  -10.57   17.22
   2 -12  -3   17.75   14.85
  -2  12  -3   11.92   13.75
   2 -12   4   24.62   13.56
  -2  12   4   20.97   15.78
   2  12  -4   14.44   19.39
  -2 -12  -4   35.95   18.64
   2  12   4   56.13   19.38
  -2 -12   4   23.90   17.62
   2 -12  -4   35.96   18.79
  -2  12  -4   43.00   17.99
   2 -12   5    5.25    8.80
  -2  12   5    5.26   12.98
   2  12  -5   26.65   20.57
  -2 -12  -5   28.89   16.14
   2  12   5   27.21  967.09
  -2 -12   5    7.77  114.88
   2 -12  -5   14.19   14.01
  -2  12  -5   19.73   12.78
   2 -12   6   11.26    8.59
  -2  12   6    0.64   13.51
   2  12  -6   17.41   36.04
  -2 -12  -6    7.75   43.25
   2  12   6   19.21   33.57
  -2 -12   6   13.27   30.79
   2 -12  -6   13.14   13.83
  -2  12  -6   16.98   10.98
   2 -12   7   13.56    8.46
  -2  12   7    6.16   12.97
  -2 -12  -7   33.16   19.03
   2  12   7   14.81   13.27
  -2 -12   7   -3.87   61.00
   2 -12  -7    9.41   11.85
   2 -12   8   29.01   11.36
   2  12   8   34.49   14.13
  -2 -12   8    1.61   25.85
   2 -12  -8   18.25   13.85
   2 -12   9    7.25    6.50
   2  13   0   31.27   27.70
  -2 -13   0   25.43   19.97
   2 -13   0   29.91   16.76
  -2  13   0   23.08   16.63
   2 -13   1   11.24   12.81
  -2  13   1    8.80   12.86
   2  13  -1   21.25  125.92
  -2 -13  -1    7.46  213.73
   2  13   1    8.84   19.38
  -2 -13   1   55.03   70.91
   2 -13  -1   10.55   15.71
  -2  13  -1   40.19   19.18
   2 -13   2   53.19   21.15
  -2  13   2   25.22   16.46
   2  13  -2   41.61   29.97
  -2 -13  -2   45.65   20.14
   2  13   2   64.73   28.60
  -2 -13   2   28.05   41.72
   2 -13  -2   73.24   27.00
  -2  13  -2   46.97   20.37
   2 -13   3    8.50   11.00
  -2  13   3   17.15   15.50
   2  13  -3   16.18  212.28
  -2 -13  -3   15.37  347.41
   2  13   3   32.14   21.42
  -2 -13   3   27.13   19.78
   2 -13  -3   28.19   16.31
  -2  13  -3   13.58   12.81
   2 -13   4    3.32   10.40
  -2  13   4    2.32   13.31
   2  13  -4   10.47   18.33
  -2 -13  -4   24.34   17.33
   2  13   4  -15.49   17.38
  -2 -13   4   20.10   33.16
   2 -13  -4   11.36   12.47
  -2  13  -4    4.67   12.01
   2 -13   5   14.28    9.68
  -2 -13  -5   23.75   15.95
   2  13   5    8.98   15.95
  -2 -13   5   13.39   68.76
   2 -13  -5    3.41   10.56
   2 -13   6   10.15    8.34
   2  13   6   15.88   16.45
  -2 -13   6   28.16   16.27
   2 -13  -6    8.64   11.42
   2 -13   7   16.72    9.23
   2 -13  -7    3.59   11.17
  -2 -14   0   -1.64   89.90
   2 -14   0    9.17   11.44
   2 -14   1   32.50   15.07
  -2 -14  -1   17.34   18.70
  -2 -14   1    1.57  247.17
   2 -14  -1   18.89   13.95
   2 -14   2   42.07   17.29
  -2 -14  -2   32.33  121.57
  -2 -14   2   28.94  972.77
   2 -14  -2   38.03   18.23
   2 -14   3   46.56   18.28
  -2 -14   3   24.35   20.38
   2 -14  -3   48.50   19.52
   2 -14   4    6.62    9.30
   2 -14  -4    9.15   11.34
   2 -14   5   11.87   10.00
   3   0   1  149.90   50.15
  -3   0   1  264.64   82.96
   3   0  -1  286.28   89.08
   3   0   2  220.23   69.58
  -3   0   2  241.43   75.95
   3   0  -2  189.25   60.82
  -3   0  -2  188.56   60.37
   3   0   3  588.46  178.97
  -3   0   3  986.02  298.71
   3   0  -3  828.94  251.65
  -3   0  -3  618.74  188.06
  -3   0   4 1436.45  371.63
   3   0  -4 1303.97  338.46
  -3   0   5  108.00   35.50
   3   0  -5  113.93   40.80
  -3   0   6  281.99   65.55
   3   0  -6  193.92   45.48
  -3   0   7   83.40   29.87
  -3   0   7   37.56   10.19
   3   0  -7   50.51   28.86
   3   0  -7   49.15   12.67
  -3   0   8   28.19   22.34
   3   0  -8   38.99   29.77
  -3   0   9   43.29   27.15
  -3   0   9   36.84   10.24
   3   0  -9   46.49   28.92
   3   0  -9   68.76   17.27
  -3   0  10   86.68   35.71
  -3   0  10  128.13   30.80
   3   0 -10   64.28   30.00
   3   0 -10  155.31   37.13
  -3   0  11   24.31   26.84
  -3   0  11   68.76   17.98
  -3   0  11   65.80   16.20
   3   0 -11   40.25   25.33
   3   0 -11   48.28   13.77
  -3   0  12   87.94   22.30
  -3   0  12   35.06   29.21
  -3   0  12   68.70   15.59
   3   0 -12   30.22   24.65
   3   0 -12   64.98   14.88
   3   0 -12   75.07   20.11
  -3   0  13   16.85    7.44
  -3   0  13    6.02   25.20
  -3   0  13    9.34    9.44
   3   0 -13   18.70   21.91
   3   0 -13   26.44   18.31
   3   0 -13   11.25    7.34
  -3   0  14   16.37   25.56
  -3   0  14    8.85    6.15
  -3   0  14   13.94   13.62
   3   0 -14    6.93   20.93
   3   0 -14    3.54    6.81
  -3   0  15    3.28    5.98
  -3   0  15    9.92   20.40
   3   1   0  304.95   95.13
  -3  -1   0  226.10   72.36
   3  -1   0  278.14   86.62
   3  -1   1 1601.10  483.48
  -3   1   1 1160.14  351.01
   3   1  -1 1722.23  520.45
   3   1  -1  720.43  187.99
  -3  -1  -1 1081.91  327.60
   3   1   1 1411.85  426.90
  -3  -1   1 1659.78  501.65
  -3  -1   1  630.66  165.03
   3  -1  -1 1112.82  336.82
   3  -1   2  340.66  104.91
   3   1  -2  359.39  110.78
   3   1  -2  172.85   49.89
  -3  -1   2  440.53  134.88
  -3  -1   2  182.38   51.93
  -3   1  -2  388.35  119.17
   3  -1   3 1069.29  323.50
  -3   1   3 1224.48  281.17
   3   1  -3 1416.89  428.54
   3   1  -3  810.64  211.59
  -3  -1   3 1348.76  407.97
  -3  -1   3  611.11  160.11
   3  -1  -3 1262.96  290.13
  -3   1  -3 1170.23  353.78
   3  -1   4  114.69   39.18
  -3   1   4  175.56   41.73
   3   1  -4  282.11   89.08
   3   1  -4   91.92   33.95
  -3  -1   4  242.50   77.34
  -3  -1   4  152.91   45.24
   3  -1  -4  189.70   45.00
  -3   1  -4  126.43   41.62
  -3   1   5  566.37  130.72
   3   1  -5  621.33  189.95
   3   1  -5  529.10  141.95
  -3  -1   5  800.55  243.45
  -3  -1   5  515.85  136.52
   3  -1  -5  734.31  169.19
  -3   1   6  247.93   57.98
   3  -1  -6  320.03   74.44
  -3   1   7   87.75   31.34
   3  -1  -7   81.82   32.92
  -3   1   8   26.93   21.81
   3   1  -8   84.03   36.20
  -3  -1   8   61.12   28.04
  -3  -1   8  105.73   25.22
   3  -1  -8   36.78   26.42
   3  -1  -8  157.01   37.80
  -3   1   9  111.85   38.69
  -3   1   9  303.25   70.84
   3   1  -9  215.31   64.85
   3   1  -9  247.55   57.46
  -3  -1   9  200.48   60.11
  -3  -1   9  248.75   57.69
   3  -1  -9  121.25   41.62
   3  -1  -9  227.30   53.83
  -3   1  10   13.90   23.61
  -3   1  10   21.27    8.26
   3   1 -10   22.27   25.51
   3   1 -10   23.74    6.94
   3   1 -10   44.15   12.96
  -3  -1  10   41.09   10.71
  -3  -1  10   23.83   26.46
  -3  -1  10   15.60   11.54
   3  -1 -10   17.79   22.82
   3  -1 -10   14.21    7.89
  -3   1  11  145.10   35.73
  -3   1  11   68.89   31.60
   3   1 -11  109.64   39.13
   3   1 -11  141.13   25.53
   3   1 -11   93.74   22.77
  -3  -1  11   69.71   34.62
  -3  -1  11  110.34   21.85
  -3  -1  11  116.14   27.76
   3  -1 -11   89.90   34.24
   3  -1 -11  124.03   31.21
  -3   1  12   96.65   25.14
  -3   1  12   45.87   29.54
   3   1 -12   85.92   34.68
   3   1 -12   86.43   21.52
   3   1 -12  104.66   20.31
  -3  -1  12   39.96   32.00
  -3  -1  12   73.94   16.99
  -3  -1  12  102.77   24.92
   3  -1 -12   66.81   29.86
   3  -1 -12   88.13   24.16
  -3   1  13    8.78    7.25
  -3   1  13   -2.33   24.02
  -3   1  13   24.73    9.86
   3   1 -13   20.77   23.15
   3   1 -13    5.79    5.33
   3   1 -13   23.02  151.97
  -3  -1  13   -2.42   26.43
  -3  -1  13   18.38   21.85
  -3  -1  13   12.64    5.45
   3  -1 -13    5.18   19.82
   3  -1 -13    8.02    8.86
  -3   1  14   15.32    8.74
  -3   1  14   20.39   25.45
  -3   1  14   20.25   18.97
   3   1 -14   33.44   26.66
  -3  -1  14    9.31   26.80
  -3  -1  14    9.97   51.68
  -3  -1  14   14.71    6.05
   3  -1 -14    6.59   20.16
   3  -1 -14   -0.94    8.52
  -3   1  15    2.92    6.64
  -3   1  15    1.60   22.57
  -3  -1  15    3.65    4.41
  -3  -1  15    8.16   54.18
   3   2   0  121.76   37.12
  -3  -2   0  138.79   41.63
   3  -2   1  296.69   91.60
  -3   2   1  600.51  138.98
   3   2  -1  245.28   67.56
   3   2  -1  282.37   88.32
  -3  -2  -1  177.65   50.45
   3   2   1  171.53   48.68
  -3  -2   1  259.72   81.63
  -3  -2   1  275.11   74.76
   3  -2  -1  539.13  124.97
  -3   2  -1  382.29  117.09
   3  -2   2  786.04  238.02
  -3   2   2  789.19  181.87
   3   2  -2  763.96  232.16
  -3  -2  -2  281.61   76.14
   3   2   2  279.02   75.07
  -3  -2   2  808.12  245.41
   3  -2  -2  786.67  181.43
  -3   2  -2  877.51  265.46
   3  -2   3  757.03  229.32
  -3   2   3  599.75  138.60
   3   2  -3  539.63  142.64
   3   2  -3  875.62  265.90
  -3  -2   3 1112.82  337.07
  -3  -2   3  535.09  141.13
   3  -2  -3  673.75  155.56
  -3   2  -3  913.47  276.31
   3  -2   4 1618.77  488.85
  -3   2   4 1470.51  337.64
   3   2  -4 1982.76  599.31
   3   2  -4 1342.46  348.55
  -3  -2   4 1974.56  596.78
  -3  -2   4 1498.90  387.97
   3  -2  -4 1881.20  431.76
  -3   2  -4 1705.82  515.09
   3  -2   5  261.17   80.75
  -3   2   5  657.97  152.03
   3   2  -5  414.41  128.00
   3   2  -5  375.10  103.40
  -3  -2   5  408.48  125.98
  -3  -2   5  295.68   81.76
   3  -2  -5  504.43  116.90
  -3   2  -5  260.41   80.18
  -3   2   6 1000.53  230.33
   3   2  -6  936.82  284.20
   3   2  -6 1115.98  291.89
  -3  -2   6  769.00  233.80
  -3  -2   6  998.64  260.35
   3  -2  -6  714.76  165.03
  -3   2   7   96.52   24.51
   3   2  -7  349.69  108.89
   3   2  -7  123.78   44.21
  -3  -2   7  379.14  117.78
  -3  -2   7   90.21   32.75
   3  -2  -7  105.73   26.78
  -3   2   8   34.54   11.72
   3   2  -8   19.20   28.19
   3   2  -8   83.90   17.94
  -3  -2   8   31.33   24.28
  -3  -2   8   61.83   16.07
   3  -2  -8   32.40   10.91
  -3   2   9   26.04    9.65
   3   2  -9   57.03   33.47
   3   2  -9   73.37   16.61
  -3  -2   9   73.05   33.12
  -3  -2   9   76.65   17.75
   3  -2  -9   34.39   11.17
  -3   2  10   36.17   12.64
   3   2 -10   28.50   27.52
   3   2 -10   60.11   15.68
  -3  -2  10   38.98   28.71
  -3  -2  10   45.89   15.21
   3  -2 -10   23.88   21.91
   3  -2 -10   53.35   16.35
  -3   2  11   33.75   25.32
  -3   2  11   65.73   19.14
   3   2 -11   60.87   33.20
   3   2 -11   88.19   18.79
  -3  -2  11   61.72   14.99
  -3  -2  11   60.70   33.69
  -3  -2  11   46.17   21.64
   3  -2 -11   33.12   22.83
   3  -2 -11   39.72   14.55
  -3   2  12   24.03   11.51
  -3   2  12   19.10   23.17
   3   2 -12   10.54   10.77
   3   2 -12   43.31   11.00
  -3  -2  12   26.75   12.54
  -3  -2  12   47.93   32.83
  -3  -2  12   33.31    8.68
   3  -2 -12   27.49   21.74
   3  -2 -12   25.66   13.04
  -3   2  13   -4.27   20.83
  -3   2  13   16.07   10.08
   3   2 -13   19.22   24.60
   3   2 -13   19.40    5.94
   3   2 -13   34.89   12.06
  -3  -2  13   25.06   30.47
  -3  -2  13   38.36   81.00
  -3  -2  13   20.11    6.15
   3  -2 -13    6.02   19.16
   3  -2 -13   13.40   11.95
  -3   2  14   27.04   11.76
  -3   2  14    3.75   22.20
   3   2 -14   35.12   26.46
  -3  -2  14   26.40   33.89
  -3  -2  14   43.20   15.04
  -3  -2  14   36.95    9.75
   3  -2 -14    9.75   20.91
   3  -2 -14    3.06   11.45
  -3  -2  15    6.99    3.92
   3   3   0  253.22   69.33
  -3  -3   0  284.07   77.09
   3  -3   0  191.34   45.89
  -3   3   0  248.24   58.89
   3  -3   1  782.25  180.80
  -3   3   1  839.04  193.67
   3   3  -1  976.56  253.85
   3   3  -1  385.64  119.11
  -3  -3  -1  713.49  186.23
   3   3   1  568.58  149.01
  -3  -3   1  400.78  123.59
  -3  -3   1  700.88  183.26
   3  -3  -1  700.24  161.87
  -3   3  -1  847.24  195.63
   3  -3   2  180.48   43.57
  -3   3   2  209.25   49.84
   3   3  -2  249.63   69.58
   3   3  -2  246.10   78.67
  -3  -3  -2  128.70   38.82
   3   3   2  134.31   39.52
  -3  -3   2  353.16  109.77
   3  -3  -2  187.05   45.00
  -3   3  -2  162.82   39.70
   3  -3   3  810.64  245.41
  -3   3   3  683.84  158.02
   3   3  -3  866.16  263.38
   3   3  -3  851.65  222.44
   3   3   3  806.86  209.70
  -3  -3   3  956.38  290.44
  -3  -3   3 1051.63  273.28
   3  -3  -3  745.04  172.22
  -3   3  -3  912.84  276.18
   3  -3   4  593.25  179.92
  -3   3   4  620.51  143.71
   3   3  -4  687.63  209.76
  -3  -3  -4  236.13   65.42
   3   3   4  267.92   72.55
  -3  -3   4  671.22  204.77
   3  -3  -4  493.96  114.82
  -3   3  -4  652.94  197.71
   3  -3   5 2002.95  604.48
  -3   3   5 2320.27  532.57
   3   3  -5 2265.39  684.47
  -3  -3  -5  697.09  182.12
   3   3   5  719.80  187.42
  -3  -3   5 2636.33  796.13
   3  -3  -5 2354.97  540.58
  -3   3  -5 2084.96  629.09
   3  -3   6  204.52   63.27
  -3   3   6  269.88   64.28
   3   3  -6  307.79   87.94
   3   3  -6  329.18   54.57
   3   3  -6  387.78  119.99
  -3  -3   6  384.31  118.85
  -3  -3   6  386.02   63.34
  -3  -3   6  338.27   93.11
   3  -3  -6  279.53   66.49
  -3   3  -6  266.97   81.82
  -3   3   7  443.87  103.96
   3   3  -7  409.99  126.61
   3   3  -7  432.89  119.74
   3   3  -7  414.47   67.56
  -3  -3   7  581.77  177.77
  -3  -3   7  346.59   95.51
  -3  -3   7  431.13   70.21
   3  -3  -7  411.51   96.71
  -3   3   8  293.41   69.84
   3   3  -8  310.44   92.67
   3   3  -8  296.12   92.48
   3   3  -8  405.45   65.99
  -3  -3   8  360.34  111.41
  -3  -3   8  388.73  106.68
  -3  -3   8  345.08   57.13
   3  -3  -8  353.65   83.40
  -3   3   9   35.33   12.84
   3   3  -9   56.35   36.45
   3   3  -9   49.13   14.59
   3   3  -9  127.56   45.34
  -3  -3   9   53.45   32.60
  -3  -3   9   47.09   15.59
   3  -3  -9   31.68   12.74
  -3   3  10   22.52   11.53
   3   3 -10   26.29   28.78
   3   3 -10   26.15   13.10
  -3  -3  10    0.13   13.44
   3  -3 -10   19.84   10.57
  -3   3  11    8.60   10.32
   3   3 -11   34.90   27.79
   3   3 -11   45.49   14.52
  -3  -3  11    3.01   28.85
  -3  -3  11   30.77   14.53
   3  -3 -11    7.11   10.60
  -3   3  12   49.14   17.76
   3   3 -12   36.62   27.72
   3   3 -12   50.15   14.35
  -3  -3  12   33.89   30.38
  -3  -3  12   16.06   12.75
   3  -3 -12   26.69   14.79
  -3   3  13   40.32   16.69
   3   3 -13   65.42   31.68
   3   3 -13   67.63   17.64
  -3  -3  13    0.23   28.25
  -3  -3  13   50.52   15.08
  -3  -3  13   49.06   11.85
   3  -3 -13    0.74   17.49
   3  -3 -13   15.77   12.83
  -3   3  14    7.32    8.35
   3   3 -14   15.22   24.16
  -3  -3  14    9.22   29.06
  -3  -3  14   20.99   13.60
  -3  -3  14   16.76    4.80
   3  -3 -14    1.79   18.44
   3   4   0  445.76  118.41
  -3  -4   0  430.75  114.69
   3  -4   0  282.75   67.00
  -3   4   0  290.82   68.70
   3  -4   1  752.61  174.24
  -3   4   1  637.79  147.81
   3   4  -1 1074.97  279.40
  -3  -4  -1 1151.94  298.77
   3   4   1 1088.85  282.43
  -3  -4   1 1626.34  420.84
   3  -4  -1  597.79  138.79
   3  -4   2  362.86   85.16
  -3   4   2  313.16   73.81
   3   4  -2  539.26  143.02
   3   4  -2  168.31   57.07
  -3  -4  -2  519.89  137.15
   3   4   2  516.16  135.83
  -3  -4   2  227.17   73.18
  -3  -4   2  455.09  121.44
   3  -4  -2  369.42   86.81
  -3   4  -2  315.81   74.44
   3  -4   3 1246.57  287.04
  -3   4   3 1311.54  301.93
   3   4  -3 1353.18  351.39
   3   4  -3  790.46  240.67
  -3  -4  -3 1121.66  291.01
   3   4   3 1196.72  309.88
  -3  -4   3 1294.51  336.18
  -3  -4   3  763.33  232.35
   3  -4  -3 1010.62  233.29
  -3   4  -3 1182.84  272.40
  -3   4   4  425.89   99.86
   3   4  -4  434.34  118.85
   3   4  -4  403.75  124.78
  -3  -4  -4  406.52  108.13
   3   4   4  252.52   68.83
  -3  -4   4  349.05  108.32
  -3  -4   4  364.19   99.30
   3  -4  -4  335.49   79.49
  -3   4  -4  338.27   79.49
   3  -4   5   94.25   30.72
  -3   4   5   68.70   20.44
   3   4  -5  103.65   22.48
   3   4  -5   56.76   28.10
  -3  -4  -5   43.80   20.79
   3   4   5   79.68   26.77
  -3  -4   5   95.26   35.90
  -3  -4   5  136.65   27.32
   3  -4  -5   82.89   23.32
  -3   4  -5   95.64   31.28
   3  -4   6  391.63  119.04
  -3   4   6  436.87  102.77
   3   4  -6  487.65  132.55
   3   4  -6  508.97   82.33
   3   4  -6  487.08  149.77
  -3  -4  -6  277.38   74.95
   3   4   6  268.99   72.42
  -3  -4   6  653.57  199.29
  -3  -4   6  526.64   85.29
   3  -4  -6  681.95  158.59
  -3   4  -6  500.39  151.78
   3  -4   7  170.83   52.83
   3   4  -7  186.29   60.37
   3   4  -7  175.88   32.19
  -3  -4  -7   47.36   21.33
   3   4   7   61.74   22.52
  -3  -4   7  218.21   69.52
  -3  -4   7  178.84   33.26
  -3   4  -7  190.77   59.03
   3   4  -8   69.65   38.03
   3   4  -8   56.42   26.69
   3   4  -8   11.66   12.64
  -3  -4  -8    0.21   15.13
   3   4   8   10.06   14.07
  -3  -4   8   82.96   32.57
  -3  -4   8   45.79   16.14
  -3  -4   8   53.90   29.78
  -3   4  -8   37.83   16.07
  -3   4   9  139.17   36.58
   3   4  -9  177.08   58.57
   3   4  -9  126.80   48.27
   3   4  -9   83.40   20.02
  -3  -4   9  127.56   44.74
  -3  -4   9   99.49   38.61
  -3  -4   9   75.13   20.04
   3  -4  -9  114.25   30.97
  -3   4  10  172.03   44.37
   3   4 -10  171.59   57.88
   3   4 -10  146.24   28.34
   3   4 -10  188.24   62.03
  -3  -4  10  143.33   49.24
  -3  -4  10  188.75   35.20
  -3  -4  10  188.75   62.20
   3  -4 -10  147.18   39.07
  -3   4  11   17.15   12.26
   3   4 -11   -5.49   28.03
   3   4 -11   38.53   14.79
   3   4 -11   92.42   34.78
  -3  -4  11   22.07   28.74
  -3  -4  11   48.97   16.90
   3  -4 -11   20.58   14.13
  -3   4  12    9.76   13.02
   3   4 -12    0.97   24.65
   3   4 -12   -7.53   11.75
  -3  -4  12   20.17   27.03
  -3  -4  12    9.72  137.91
   3  -4 -12   13.82   13.34
  -3   4  13    6.06   10.40
   3   4 -13    3.33   22.60
   3   4 -13   16.76   13.59
  -3  -4  13    1.39   24.60
  -3  -4  13    3.20   71.79
   3  -4 -13   15.05   13.03
  -3   4  14    3.01    8.81
   3   5   0  145.35   45.63
  -3  -5   0  131.79   42.05
   3  -5   0   59.26   17.56
  -3   5   0   57.35   17.44
   3  -5   1  680.69  158.09
  -3   5   1  952.59  220.30
   3   5  -1 1069.92  279.28
  -3  -5  -1  970.88  252.97
   3   5   1  856.07  223.39
  -3  -5   1 1040.28  272.27
   3  -5  -1  652.31  151.59
  -3   5  -1  698.35  162.06
   3  -5   2  466.89  109.20
  -3   5   2  302.43   71.85
   3   5  -2  391.51  106.36
   3   5  -2  524.05   85.61
  -3  -5  -2  340.79   92.42
   3   5   2  437.63  116.39
  -3  -5   2  559.75   90.84
  -3  -5   2  410.94  111.47
   3  -5  -2  296.44   70.78
  -3   5  -2  350.06   82.39
   3  -5   3  236.76   56.51
  -3   5   3  174.55   43.47
   3   5  -3  285.40   80.75
   3   5  -3  241.94   43.01
  -3  -5  -3  320.60   86.99
   3   5   3  268.36   73.62
  -3  -5   3  337.95   92.92
  -3  -5   3   56.71   28.24
  -3  -5   3  298.71   51.50
   3  -5  -3  185.85   46.39
  -3   5  -3  260.10   61.84
   3  -5   4  845.98  195.37
  -3   5   4  939.34  217.71
   3   5  -4  445.57  137.47
   3   5  -4  953.85  250.20
   3   5  -4  934.92  148.57
  -3  -5  -4  822.00  214.36
   3   5   4 1011.26  262.43
  -3  -5   4  926.09  242.57
  -3  -5   4  845.34  134.69
  -3  -5   4  509.29  156.26
   3  -5  -4  897.70  208.43
  -3   5  -4  900.22  207.80
   3  -5   5  415.29   97.15
  -3   5   5  350.06   83.34
   3   5  -5  302.05   94.94
   3   5  -5  328.87   92.55
   3   5  -5  356.74   59.77
  -3  -5  -5  301.86   81.63
   3   5   5  292.52   78.86
  -3  -5   5  265.65   84.09
  -3  -5   5  378.95  103.46
  -3  -5   5  348.42   58.83
   3  -5  -5  269.94   65.29
  -3   5  -5  330.70   77.78
   3  -5   6   73.12   19.71
  -3   5   6   71.98   21.83
   3   5  -6   75.70   38.47
   3   5  -6  144.41   49.57
   3   5  -6  102.70   22.65
  -3  -5  -6   75.89   27.26
   3   5   6   32.16   18.88
  -3  -5   6   73.12   32.28
  -3  -5   6  104.66   23.71
  -3  -5   6   71.41   30.75
   3  -5  -6  103.40   28.29
  -3   5  -6   37.74   12.23
   3  -5   7  160.11   39.06
   3  -5   7  140.81   43.68
   3   5  -7  193.80   34.89
   3   5  -7  119.04   48.34
   3   5  -7  142.83   48.53
  -3  -5  -7  108.82   33.85
   3   5   7   92.29   29.84
  -3  -5   7  146.99   49.72
  -3  -5   7  132.48   45.24
  -3  -5   7  175.63   33.05
   3  -5  -7  253.35   61.76
  -3   5  -7  149.20   46.41
  -3   5  -7  180.74   43.56
   3  -5   8   98.67   31.61
  -3   5   8  100.31   28.42
   3   5  -8   86.93   41.83
   3   5  -8   74.50   32.11
   3   5  -8  122.58   25.54
  -3  -5  -8   48.29   22.10
   3   5   8   41.27   19.31
  -3  -5   8   93.24   35.96
  -3  -5   8   86.99   21.93
  -3  -5   8   89.58   36.84
   3  -5  -8   99.30   27.96
  -3   5  -8   71.54   24.90
   3  -5   9   19.40   11.24
  -3   5   9   28.27   14.72
   3   5  -9   24.63   32.32
   3   5  -9   20.65   14.44
   3   5  -9   36.42   24.22
  -3  -5  -9   24.03   16.54
   3   5   9   -2.35   13.87
  -3  -5   9   48.19   26.24
  -3  -5   9   26.64   16.43
  -3  -5   9   13.42   25.52
   3  -5  -9    9.51   11.82
  -3   5  -9   44.11   17.08
  -3   5  10   18.57   13.12
   3   5 -10    4.88   31.01
   3   5 -10   22.79   22.67
   3   5 -10   18.21   13.99
  -3  -5 -10    6.14   13.91
   3   5  10    8.12   12.88
  -3  -5  10   32.81   16.72
  -3  -5  10   53.00   26.11
  -3  -5  10   12.45   26.26
   3  -5 -10   17.70   14.21
  -3   5  11   70.02   24.12
   3   5 -11   83.52   33.12
   3   5 -11   93.18   20.89
   3   5 -11   42.80   33.49
   3   5  11    9.64   12.43
  -3  -5  11  133.55   45.62
  -3  -5  11   68.38   36.07
  -3  -5  11   69.84   19.56
   3  -5 -11   37.37   18.89
  -3   5  12   12.52   12.58
   3   5 -12    4.80   26.26
   3   5 -12   17.18   20.04
   3   5 -12    8.15  204.33
  -3  -5  12   37.78   22.06
  -3  -5  12   11.74   26.75
  -3  -5  12   46.80   17.73
   3  -5 -12    8.84   13.97
  -3   5  13   18.85   12.79
   3   5 -13   -6.03   24.63
   3   5 -13   42.32   23.57
  -3  -5  13   13.33   27.78
   3  -5 -13   24.15   17.00
  -3  -5  14   27.42   14.56
   3   6   0 3086.75  796.13
   3   6   0 1776.47  278.58
  -3  -6   0 3070.36  792.35
  -3  -6   0 2114.61  331.07
   3  -6   0 3052.06  700.88
  -3   6   0 2488.71  571.80
   3  -6   1  118.54   31.08
  -3   6   1  204.02   50.44
   3   6  -1  163.39   50.78
   3   6  -1  194.49   36.31
  -3  -6  -1  178.02   53.86
   3   6   1  218.72   63.21
  -3  -6   1  221.68   64.85
  -3  -6   1  201.12   37.69
   3  -6  -1  120.68   32.07
  -3   6  -1  158.09   39.88
   3  -6   2   63.78   18.74
  -3   6   2   70.84   21.52
   3   6  -2  177.58   54.09
  -3  -6  -2  151.40   47.09
   3   6   2  133.05   41.76
  -3  -6   2  106.99   39.14
   3  -6  -2   93.30   26.92
  -3   6  -2   60.45   18.02
   3  -6   3  243.83   58.76
  -3   6   3  203.13   50.22
   3   6  -3  216.70   64.41
   3   6  -3  212.60   39.06
  -3  -6  -3  253.53   71.41
   3   6   3  259.15   71.85
  -3  -6   3  208.18   61.21
  -3  -6   3  241.05   43.29
   3  -6  -3  156.57   40.14
  -3   6   4  459.95  108.95
   3   6  -4  543.36  146.36
   3   6  -4  647.89  104.85
  -3  -6  -4  689.52  180.93
   3   6   4  615.08  161.81
  -3  -6   4  601.01  159.98
  -3  -6   4  161.68   54.59
  -3  -6   4  440.59   73.12
   3  -6  -4  419.83   99.80
  -3   6  -4  495.91  115.83
   3  -6   5  252.09   60.42
  -3   6   5  371.13   89.01
   3   6  -5  250.52   75.20
   3   6  -5  107.50   40.29
   3   6  -5  250.52   44.66
  -3  -6  -5  292.46   79.99
   3   6   5  238.91   66.37
  -3  -6   5  248.56   44.58
  -3  -6   5  112.99   41.16
  -3  -6   5  248.75   72.17
   3  -6  -5  268.17   65.99
  -3   6  -5  289.56   68.89
   3  -6   6  121.25   30.50
  -3   6   6  130.78   34.92
   3   6  -6  111.22   40.87
   3   6  -6  118.98   48.01
   3   6  -6  174.93   32.99
  -3  -6  -6  165.22   48.20
   3   6   6  177.96   50.97
  -3  -6   6  123.21   43.62
  -3  -6   6  167.68   53.71
  -3  -6   6  117.72   26.10
   3  -6  -6  135.45   35.84
  -3   6  -6  144.09   35.53
  -3   6   7  192.85   49.11
   3   6  -7  176.70   59.06
   3   6  -7  148.82   56.61
   3   6  -7  194.93   35.94
  -3  -6  -7  172.66   49.84
   3   6   7  177.58   50.95
  -3  -6   7  144.97   50.18
  -3  -6   7  161.05   53.91
  -3  -6   7  155.06   31.33
   3  -6  -7  155.25   40.75
  -3   6  -7  254.42   60.33
   3  -6   8   76.65   20.11
  -3   6   8   45.59   18.62
   3   6  -8  104.91   46.23
   3   6  -8   84.28   34.82
   3   6  -8   70.28   19.77
  -3  -6  -8   66.81   24.63
   3   6   8   51.46   21.78
  -3  -6   8   69.39   34.61
  -3  -6   8   55.31   20.05
  -3  -6   8   39.71   25.48
   3  -6  -8   62.83   22.16
  -3   6  -8   71.66   18.89
   3  -6   9   55.63   15.49
   3  -6   9   67.37   22.29
  -3   6   9   61.95   21.56
   3   6  -9   18.53   34.43
   3   6  -9   58.22   18.58
   3   6  -9   57.89   29.83
  -3  -6  -9   44.00   19.59
   3   6   9   41.65   18.96
  -3  -6   9   26.00   17.54
  -3  -6   9   72.74   31.90
  -3  -6   9   72.48   35.88
   3  -6  -9   36.68   17.59
  -3   6  -9   59.52   20.46
  -3   6  -9   97.66   25.10
   3  -6  10   24.03   10.28
  -3   6  10   27.62   15.69
   3   6 -10   19.64   33.34
   3   6 -10   19.94   20.79
   3   6 -10    2.46   13.87
  -3  -6 -10   11.51   15.40
   3   6  10    9.35   14.32
  -3  -6  10    8.06   39.49
  -3  -6  10   68.07   28.39
  -3  -6  10    3.54   28.19
   3  -6 -10   20.62   15.02
  -3   6 -10   27.74   11.91
  -3   6 -10   24.87    8.88
  -3   6  11   16.29   13.92
   3   6 -11   12.19   29.18
   3   6 -11    8.27   33.80
   3   6 -11   27.59   20.71
  -3  -6 -11   19.59   15.52
   3   6  11    1.81   12.64
  -3  -6  11   27.93   28.80
  -3  -6  11   35.75   18.41
  -3  -6  11   45.00   23.28
   3  -6 -11   51.20   21.16
  -3   6  12    9.52   12.10
   3   6 -12   -1.41   26.17
   3   6 -12   32.85   20.34
   3   6 -12   22.21  128.25
  -3  -6 -12    5.36   12.14
   3   6  12   12.33   12.81
  -3  -6  12   70.21   27.56
  -3  -6  12   16.89   25.95
   3  -6 -12   14.61   17.00
  -3   6  13   11.57   10.76
   3   6 -13   13.53   26.66
  -3  -6 -13    1.34   22.26
  -3  -6  13   12.24   26.96
  -3  -6  13    3.48   14.59
   3   7   0  823.89  216.38
   3   7   0  666.81  107.50
  -3  -7   0  789.82  207.68
  -3  -7   0  657.97  106.49
   3  -7   0  695.20  162.57
  -3   7   0  799.92  186.48
   3  -7   1  415.42   98.67
  -3   7   1  375.35   89.58
   3   7  -1  473.89   78.10
   3   7  -1  693.30  183.45
  -3  -7  -1  394.09   66.05
  -3  -7  -1  530.49  141.50
   3   7   1  526.95  140.37
   3   7   1  500.01   81.70
  -3  -7   1  543.61  144.91
  -3  -7   1  457.05   75.83
   3  -7  -1  448.86  106.43
  -3   7  -1  543.55  127.50
   3  -7   2  105.54   29.22
  -3   7   2   58.98   19.22
   3   7  -2  389.49  106.99
  -3  -7  -2  272.71   76.71
  -3  -7   2  465.69  125.67
   3  -7  -2   65.04   20.33
  -3   7  -2   83.65   23.60
   3  -7   3   47.98   15.89
   3   7  -3  208.37   64.41
   3   7  -3   95.76   24.98
  -3  -7  -3  120.31   40.38
   3   7   3  105.04   36.28
  -3  -7   3   94.82   24.50
  -3  -7   3  196.13   58.79
   3  -7  -3   82.77   24.54
  -3   7  -3   37.03   13.68
   3  -7   4   75.26   21.23
  -3   7   4  132.36   35.57
   3   7  -4  163.26   53.76
   3   7  -4   82.89   22.41
  -3  -7  -4  132.36   42.90
   3   7   4  146.36   44.82
  -3  -7   4   95.51   24.32
  -3  -7   4  106.05   38.97
   3  -7  -4   77.53   24.05
  -3   7  -4   74.69   21.13
   3  -7   5  117.09   30.20
   3   7  -5  191.40   62.53
   3   7  -5  190.20   36.18
  -3  -7  -5  220.17   63.21
   3   7   5  201.12   57.99
  -3  -7   5  161.62   52.59
  -3  -7   5  165.97   33.04
   3  -7  -5  218.59   54.87
  -3   7  -5  183.51   44.95
  -3   7   6   73.87   24.04
   3   7  -6   55.38   37.50
   3   7  -6   14.61   25.48
   3   7  -6  118.73   26.30
  -3  -7  -6  109.08   37.37
   3   7   6   79.68   29.84
  -3  -7   6    5.14   23.83
  -3  -7   6   39.19   29.18
  -3  -7   6   71.16   21.17
   3  -7  -6   31.58   15.01
  -3   7  -6   36.30   11.90
   3  -7   7   87.69   22.77
  -3   7   7   68.70   23.95
   3   7  -7   46.73   37.99
   3   7  -7   40.00   27.42
   3   7  -7  107.62   25.16
  -3  -7  -7  100.81   33.33
   3   7   7  113.87   36.46
  -3  -7   7   94.31   39.94
  -3  -7   7   70.21   32.27
  -3  -7   7   67.25   22.15
   3  -7  -7   82.64   27.59
  -3   7  -7   69.08   18.77
   3  -7   8   55.55   15.68
  -3   7   8   84.41   26.95
   3   7  -8   95.26   37.76
   3   7  -8   63.21   40.92
   3   7  -8   64.41   20.02
  -3  -7  -8  118.03   36.61
   3   7   8   73.68   27.16
  -3  -7   8   63.59   30.72
  -3  -7   8   85.23   38.63
  -3  -7   8   59.58   21.50
   3  -7  -8  112.61   33.82
   3  -7   9    8.00    5.66
  -3   7   9   13.88   14.06
   3   7  -9    2.32   21.35
   3   7  -9    2.78   34.31
   3   7  -9   20.46   15.47
  -3  -7  -9   27.86   17.83
   3   7   9   22.65   17.01
  -3  -7   9   36.65   22.87
  -3  -7   9   20.61   28.80
  -3  -7   9   14.81   16.00
   3  -7  -9   13.36   14.83
  -3   7  -9    5.46    5.77
   3  -7  10  121.44   30.11
   3  -7  10   82.89   26.04
  -3   7  10   87.12   29.25
   3   7 -10   53.84   40.06
   3   7 -10   66.62   18.78
   3   7 -10   82.64   33.23
  -3  -7 -10   62.03   22.98
   3   7  10   62.18   23.35
  -3  -7  10   87.44   33.79
  -3  -7  10   42.61   32.80
   3  -7 -10   51.40   22.07
  -3   7 -10   80.31   21.13
   3  -7  11   31.78    9.95
   3  -7  11    9.00    6.06
  -3   7  11    3.47   11.02
   3   7 -11    9.06   31.10
   3   7 -11    6.55   12.96
   3   7 -11   -5.87   19.69
  -3  -7 -11   12.85   14.02
   3   7  11    9.29   13.69
  -3  -7  11   14.09   34.56
  -3  -7  11   -5.31   17.64
  -3  -7  11   -6.71   26.79
   3  -7 -11    5.26   14.26
  -3   7 -11   30.11   11.54
  -3   7 -11   17.04    7.55
  -3   7  12    5.93   10.74
   3   7 -12   13.47   29.43
   3   7 -12    1.89   17.10
  -3  -7 -12    9.63   13.56
  -3  -7  12    5.03   78.10
  -3  -7  12   13.69   17.73
  -3  -7  12   -3.16   26.22
   3  -7 -12    4.15   12.64
  -3  -7  13   21.08   50.63
   3   8   0   82.52   33.64
   3   8   0   87.69   22.14
  -3  -8   0   74.82   31.76
  -3  -8   0   37.09   18.55
   3  -8   0   64.60   20.24
  -3   8   0   52.80   17.69
   3  -8   1  196.32   50.16
  -3   8   1  165.53   42.60
   3   8  -1  292.65   83.27
   3   8  -1  245.34   44.41
  -3  -8  -1  202.50   60.37
  -3  -8  -1  268.05   47.88
   3   8   1  163.77   32.25
   3   8   1  232.98   67.44
  -3  -8   1  216.70   63.34
  -3  -8   1  201.94   38.14
   3  -8  -1  167.61   43.12
  -3   8  -1  144.53   37.50
   3  -8   2  148.82   38.44
  -3   8   2  135.51   36.32
   3   8  -2  152.28   31.15
   3   8  -2  201.62   61.96
  -3  -8  -2  189.95   35.96
  -3  -8  -2  328.68   91.09
   3   8   2  268.99   76.02
   3   8   2  194.93   36.35
  -3  -8   2  177.46   54.84
  -3  -8   2  166.86   33.32
   3  -8  -2  136.77   36.77
  -3   8  -2  189.95   47.31
   3  -8   3   13.42    9.14
  -3   8   3   50.13   17.79
   3   8  -3   85.73   23.60
   3   8  -3   58.13   34.08
  -3  -8  -3   58.39   29.18
  -3  -8  -3  103.71   24.20
   3   8   3   52.25   17.84
   3   8   3   65.04   29.17
  -3  -8   3   65.48   30.32
  -3  -8   3   55.68   20.02
  -3   8  -3   10.72    8.69
  -3   8   4   66.93   22.16
   3   8  -4   37.94   32.99
   3   8  -4   42.70   18.72
  -3  -8  -4  103.65   37.74
  -3  -8  -4   65.99   19.26
   3   8   4  107.50   37.10
  -3  -8   4   84.03   34.62
  -3  -8   4   73.56   21.61
   3  -8  -4   65.29   21.78
  -3   8  -4   25.89   11.33
   3  -8   5  213.17   52.22
  -3   8   5  252.03   64.16
   3   8  -5  187.74   37.66
   3   8  -5  184.08   61.20
  -3  -8  -5  253.98   71.92
   3   8   5  234.36   66.49
  -3  -8   5  128.95   44.85
  -3  -8   5  138.66   31.74
   3  -8  -5  155.44   42.44
  -3   8  -5  153.48   38.53
   3  -8   6   77.72   21.42
  -3   8   6  110.27   33.42
   3   8  -6   78.60   42.61
   3   8  -6   97.28   25.80
  -3  -8  -6  143.52   44.97
   3   8   6  141.57   43.76
  -3  -8   6  115.70   28.15
  -3  -8   6  121.57   45.09
   3  -8  -6  171.59   47.41
  -3   8  -6  105.98   27.71
  -3   8   7  220.42   57.72
   3   8  -7   56.68   30.60
   3   8  -7  172.03   34.79
  -3  -8  -7  306.72   84.34
   3   8   7  295.55   81.00
  -3  -8   7   64.16   31.79
  -3  -8   7  215.88   68.01
  -3  -8   7  222.25   42.41
   3  -8  -7  175.06   47.96
  -3   8  -7  282.30   67.50
   3  -8   8   41.38   13.01
  -3   8   8    9.20   13.70
   3   8  -8   19.43   22.48
   3   8  -8    5.27   36.59
   3   8  -8   17.39   25.37
  -3  -8  -8   21.93   20.74
   3   8   8   32.07   20.15
  -3  -8   8   18.89   21.58
  -3  -8   8   43.78   34.23
  -3  -8   8   -8.43   17.02
   3  -8  -8   37.81   19.38
  -3   8  -8    9.05    6.87
   3  -8   9   54.12   15.32
  -3   8   9   60.88   25.30
   3   8  -9   45.11   30.46
   3   8  -9    3.47   36.37
   3   8  -9   31.38   15.87
  -3  -8  -9   50.80   22.93
   3   8   9   27.99   18.68
  -3  -8   9   44.45   24.94
  -3  -8   9   33.07   33.11
  -3  -8   9   47.09   21.13
   3  -8  -9   42.07   20.17
  -3   8  -9   33.74   11.39
   3  -8  10   30.87    9.97
  -3   8  10   17.14   14.00
   3   8 -10   20.89   35.97
   3   8 -10   21.37   19.63
   3   8 -10   18.13   21.31
  -3  -8 -10   32.72   18.76
   3   8  10   30.32   18.06
  -3  -8  10   32.33   17.75
  -3  -8  10   23.35   20.36
  -3  -8  10   12.37   31.51
   3  -8 -10   15.25   15.32
  -3   8 -10   14.11    7.39
   3  -8  11   38.82   11.77
  -3   8  11   19.45   13.96
   3   8 -11   34.43   21.93
   3   8 -11   28.64   35.62
  -3  -8 -11   35.65   18.64
   3   8  11   16.92   16.32
  -3  -8  11   -0.54   29.76
  -3  -8  11   23.05   29.94
  -3  -8  11   -6.31   17.80
   3  -8 -11   24.73   18.06
  -3   8 -11   25.92   10.50
   3  -8  12   16.77    7.19
  -3   8  12    7.24   10.52
  -3  -8 -12   25.59   17.68
  -3  -8  12   41.53   16.59
   3  -8  13   23.27    8.90
   3   9   0  138.79   46.88
   3   9   0  143.02   30.39
  -3  -9   0  104.91   38.20
  -3  -9   0  145.54   32.09
   3  -9   0   89.01   25.98
  -3   9   0  112.73   31.93
   3  -9   1   62.76   20.24
  -3   9   1   56.15   19.78
   3   9  -1  262.62   76.59
   3   9  -1   29.20   18.25
  -3  -9  -1  240.74   69.84
  -3  -9  -1   51.26   21.72
   3   9   1   90.53   24.12
   3   9   1  331.45   92.29
  -3  -9   1   85.73   24.45
  -3  -9   1  316.25   88.19
   3  -9  -1  111.35   32.01
  -3   9  -1   65.42   20.87
   3  -9   2  207.42   52.11
  -3   9   2  130.02   36.45
   3   9  -2  157.65   33.25
   3   9  -2  333.79   95.20
  -3  -9  -2   93.30   24.81
  -3  -9  -2  345.40   95.57
   3   9   2  413.90  112.99
   3   9   2  121.82   27.59
  -3  -9   2  413.59  112.80
  -3  -9   2  144.03   31.58
   3  -9  -2  246.29   61.82
  -3   9  -2  134.00   35.61
   3  -9   3  116.52   31.79
  -3   9   3  117.66   34.00
   3   9  -3   78.29   23.88
   3   9  -3  110.27   44.27
  -3  -9  -3  174.81   53.77
  -3  -9  -3  144.34   30.52
   3   9   3  146.05   30.47
   3   9   3  179.16   54.49
  -3  -9   3  131.66   44.75
  -3  -9   3   92.74   25.80
   3  -9  -3  100.75   30.30
  -3   9  -3   85.35   25.14
   3  -9   4   59.40   18.94
  -3   9   4   47.35   20.72
   3   9  -4   46.15   22.35
   3   9  -4  103.78   45.12
  -3  -9  -4   72.04   21.05
  -3  -9  -4  109.14   38.53
   3   9   4   95.51   35.18
   3   9   4   54.22   19.39
  -3  -9   4   60.09   30.36
  -3  -9   4    2.99   18.84
   3  -9  -4   27.41   16.02
  -3   9  -4   38.40   14.43
   3  -9   5  637.16  149.45
  -3   9   5  518.37  125.16
   3   9  -5  571.36   95.38
   3   9  -5  325.77   97.47
  -3  -9  -5  515.03   84.34
   3   9   5  537.24   87.69
  -3  -9   5  370.18  103.71
  -3  -9   5  627.64  103.90
   3  -9  -5  545.06  131.09
  -3   9  -5  608.39  142.45
   3  -9   6   21.18   10.36
  -3   9   6   25.07   17.42
   3   9  -6   19.57   20.02
   3   9  -6   33.80   36.49
  -3  -9  -6   49.64   26.61
  -3  -9  -6   27.10   15.13
   3   9   6   48.95   25.86
  -3  -9   6   38.50   20.85
  -3  -9   6   45.27   31.76
   3  -9  -6   33.88   18.72
  -3   9  -6   18.87   10.42
   3  -9   7  211.27   51.60
  -3   9   7  211.71   56.45
   3   9  -7  249.44   46.52
   3   9  -7  123.78   58.13
  -3  -9   7  153.48   56.66
  -3  -9   7  206.60   41.45
   3  -9  -7  186.29   51.33
  -3   9  -7  240.17   58.46
   3  -9   8   47.79   14.77
  -3   9   8  123.46   38.98
   3   9  -8  -22.60   23.91
   3   9  -8  -16.86   35.90
   3   9  -8   15.29   15.39
  -3  -9  -8   47.86   24.51
   3   9   8   36.60   21.44
  -3  -9   8   47.93   33.09
  -3  -9   8   15.03   21.77
  -3  -9   8   34.96   19.85
   3  -9  -8   32.96   19.23
  -3   9  -8   24.22   10.70
   3  -9   9   72.36   19.81
  -3   9   9    8.72   13.83
   3   9  -9    1.86   21.08
   3   9  -9   16.31   35.88
   3   9  -9   13.41   16.94
  -3  -9  -9   41.12   21.82
   3   9   9   30.91   19.63
  -3  -9   9   36.03   23.02
  -3  -9   9   20.72   30.77
  -3  -9   9   23.68   16.17
   3  -9  -9   10.74   14.75
  -3   9  -9   41.28   14.06
   3  -9  10   18.52    8.00
  -3   9  10   11.95   13.24
   3   9 -10   30.22   22.41
   3   9 -10  -16.65   35.54
   3   9 -10   27.40   60.84
  -3  -9 -10   38.49   20.46
   3   9  10   18.84   17.83
  -3  -9  10   -7.97   18.50
  -3  -9  10   -3.27   29.09
  -3  -9  10   18.81   15.57
   3  -9 -10   21.39   18.10
  -3   9 -10   17.90    8.96
   3  -9  11   18.79    7.88
  -3   9  11   14.86   12.73
   3   9 -11   -8.95   36.33
  -3  -9 -11   21.75   18.91
  -3  -9  11   10.94   34.85
  -3  -9  11   31.78   32.99
   3  -9 -11    6.96   12.48
   3  -9  12   54.51   15.63
   3  10   0   67.88   32.14
   3  10   0   58.75   22.71
  -3 -10   0  105.48   38.05
  -3 -10   0   23.21   22.36
   3 -10   0   78.04   24.81
  -3  10   0   80.18   25.66
   3 -10   1  206.60   52.76
  -3  10   1  178.21   47.41
   3  10  -1  168.31   54.79
   3  10  -1  140.81   32.43
  -3 -10  -1  263.69   75.32
  -3 -10  -1  220.17   43.31
   3  10   1  131.91   31.37
   3  10   1  120.81   43.24
  -3 -10   1  154.43   34.95
  -3 -10   1  148.32   48.00
   3 -10  -1  174.93   46.71
  -3  10  -1  166.73   44.35
   3 -10   2  437.50  104.66
  -3  10   2  498.12  120.12
   3  10  -2  420.65  117.66
   3  10  -2  408.16   70.72
  -3 -10  -2  461.59   78.10
  -3 -10  -2  489.85  132.04
   3  10   2  603.54  161.24
   3  10   2  414.16   71.22
  -3 -10   2  419.45   72.42
  -3 -10   2  556.60  149.14
   3 -10  -2  673.75  159.73
  -3  10  -2  491.31  117.02
   3 -10   3   95.20   27.61
  -3  10   3  131.22   38.27
   3  10  -3   84.79   39.51
   3  10  -3   89.83   25.92
  -3 -10  -3  145.29   31.57
  -3 -10  -3  172.79   53.36
   3  10   3  147.06   47.83
   3  10   3   85.16   24.53
  -3 -10   3  129.33   30.97
  -3 -10   3  135.95   46.17
   3 -10  -3  126.61   36.74
  -3  10  -3  122.45   33.64
   3 -10   4   69.46   22.88
  -3  10   4   60.31   23.92
   3  10  -4   59.03   23.92
   3  10  -4   44.47   35.21
  -3 -10  -4  113.81   39.72
  -3 -10  -4   80.31   22.18
   3  10   4   43.14   19.93
   3  10   4   89.20   34.31
  -3 -10   4   35.13   26.61
  -3 -10   4   42.96   21.15
   3 -10  -4   32.42   18.04
  -3  10  -4   30.31   13.81
   3 -10   5   29.73   12.89
  -3  10   5   26.53   17.32
   3  10  -5   55.50   21.51
   3  10  -5   16.28   31.50
  -3 -10  -5   37.38   17.32
  -3 -10  -5   39.95   25.22
   3  10   5   39.80   25.21
   3  10   5   40.31   17.82
  -3 -10   5    4.40   24.55
  -3 -10   5   34.11   19.09
   3 -10  -5   15.39   15.76
  -3  10  -5   30.17   13.97
   3 -10   6   72.80   21.42
  -3  10   6   53.07   23.00
   3  10  -6   34.37   36.04
   3  10  -6   67.69   22.58
  -3 -10  -6   99.86   35.95
  -3 -10  -6   55.09   17.47
   3  10   6   61.59   18.07
   3  10   6  138.73   44.07
  -3 -10   6   67.00   34.80
  -3 -10   6   24.83   20.84
   3 -10  -6   63.97   25.71
  -3  10  -6   77.91   22.86
   3 -10   7   77.03   22.22
  -3  10   7   61.87   25.32
   3  10  -7  -11.42   33.69
   3  10  -7   17.66   18.28
  -3 -10  -7   88.76   20.29
  -3 -10  -7   70.97   29.66
   3  10   7   51.29   25.41
   3  10   7   35.40   14.09
  -3 -10   7   12.88   68.83
  -3 -10   7   22.70   30.46
   3 -10  -7   63.78   24.88
  -3  10  -7   32.92   13.22
   3 -10   8   24.02   10.19
  -3  10   8   16.68   15.86
   3  10  -8  -11.94   34.36
   3  10  -8   22.62   19.23
  -3 -10  -8   75.13   29.45
  -3 -10  -8   23.65   38.12
   3  10   8   37.05   22.29
  -3 -10   8   35.69   29.45
  -3 -10   8   10.88   30.22
   3 -10  -8   14.31   15.70
  -3  10  -8   29.25   12.49
   3 -10   9   23.30    9.31
  -3  10   9   10.77   13.25
   3  10  -9   10.24   36.34
   3  10  -9   14.14   18.15
  -3 -10  -9   53.05   24.73
   3  10   9   20.45   20.48
  -3 -10   9   34.27   17.25
  -3 -10   9    1.05   21.49
  -3 -10   9   28.35   32.74
   3 -10  -9   14.21   17.14
  -3  10  -9   51.20   17.16
   3 -10  10   31.14   10.99
  -3  10  10    2.84   11.30
  -3 -10 -10   26.97   21.12
  -3 -10  10   21.74   31.95
  -3 -10  10   56.24  101.63
   3 -10 -10   25.38   15.65
   3 -10  11   40.87   12.98
   3  11   0  104.34   40.44
   3  11   0   64.73   23.27
  -3 -11   0  125.35   42.78
  -3 -11   0   42.60   24.14
   3 -11   0   54.34   20.60
  -3  11   0   50.33   20.60
   3 -11   1  152.66   41.60
  -3  11   1  198.21   53.34
   3  11  -1  169.57   36.10
   3  11  -1  189.32   60.27
  -3 -11  -1  195.25   59.67
  -3 -11  -1  187.49   39.36
   3  11   1  215.00   42.97
   3  11   1  208.81   63.91
  -3 -11   1  265.33   76.46
  -3 -11   1  166.29   37.16
   3 -11  -1  173.23   47.36
  -3  11  -1  135.76   38.31
   3 -11   2   18.38   12.22
  -3  11   2   15.24   15.41
   3  11  -2   33.16   30.67
   3  11  -2   38.53   20.51
  -3 -11  -2   47.35   27.37
  -3 -11  -2   29.20   19.81
   3  11   2   31.37  184.46
   3  11   2   36.92   27.44
  -3 -11   2   35.29   25.59
  -3 -11   2   53.04   21.92
   3 -11  -2   12.72   14.31
  -3  11  -2   36.74   16.96
   3 -11   3   22.72   12.79
  -3  11   3   29.40   19.58
   3  11  -3   81.95   23.92
   3  11  -3   22.70   30.70
  -3 -11  -3   56.23   28.53
  -3 -11  -3   33.33   18.67
   3  11   3   -1.03   17.80
   3  11   3   48.29   28.41
  -3 -11   3   31.31   26.72
  -3 -11   3   58.27   21.08
   3 -11  -3   23.03   17.34
  -3  11  -3   18.54   13.38
   3 -11   4   63.34   20.73
  -3  11   4   71.54   26.48
   3  11  -4   67.63   39.34
   3  11  -4   83.52   23.73
  -3 -11  -4  112.48   39.28
  -3 -11  -4  142.45   30.19
   3  11   4  104.72   38.09
   3  11   4  137.59   29.97
  -3 -11   4   54.12   29.10
   3 -11  -4   90.09   30.88
  -3  11  -4  101.31   29.33
   3 -11   5   43.76   16.09
  -3  11   5   29.71   17.75
   3  11  -5   40.52   20.31
   3  11  -5    4.40   34.02
  -3 -11  -5   81.70   32.15
  -3 -11  -5   44.71   16.62
   3  11   5   65.92   19.01
   3  11   5  104.72   37.18
  -3 -11   5   38.85   18.50
  -3 -11   5   45.14   28.71
   3 -11  -5   48.33   22.13
  -3  11  -5   39.96   15.65
   3 -11   6   22.58   11.03
  -3  11   6   13.39   15.34
   3  11  -6    2.28  108.44
   3  11  -6   24.27   36.03
  -3 -11  -6   21.38  104.60
  -3 -11  -6   63.46   28.58
   3  11   6   39.07   25.35
   3  11   6   56.19   99.86
  -3 -11   6   34.34   28.02
  -3 -11   6   13.47   17.59
   3 -11  -6   28.62   17.53
  -3  11  -6   35.80   14.40
   3 -11   7   10.42    8.19
  -3  11   7   10.88   15.13
   3  11  -7   -9.48   43.17
  -3 -11  -7   42.65   24.43
  -3 -11  -7   21.28   13.91
   3  11   7   41.71   23.62
   3  11   7   32.09   14.82
  -3 -11   7   18.88   28.33
  -3 -11   7   17.93   18.22
   3 -11  -7    8.69   13.87
  -3  11  -7   14.55    9.90
   3 -11   8    7.85    6.97
  -3  11   8    0.50   11.92
  -3 -11  -8   45.19   25.35
  -3 -11  -8   17.52  154.18
   3  11   8   12.72   12.85
  -3 -11   8   11.43   30.90
  -3 -11   8   10.95  118.98
   3 -11  -8    3.67   14.62
   3 -11   9   51.94   15.99
   3  11   9   68.13   17.92
  -3 -11   9   21.10  314.42
   3 -11  -9   36.44   18.98
   3 -11  10   33.28   11.69
   3  12   0    5.98  448.73
  -3 -12   0   47.07   26.66
  -3 -12   0   38.00   20.90
   3 -12   0   54.05   20.99
  -3  12   0   39.50   19.63
   3 -12   1   35.16   16.43
  -3  12   1   67.44   25.15
   3  12  -1   99.11   25.44
  -3 -12  -1   50.32   27.20
  -3 -12  -1   37.17   20.09
   3  12   1   38.92   24.36
  -3 -12   1   61.65   29.03
  -3 -12   1   59.84   38.27
   3 -12  -1   32.07   17.06
  -3  12  -1   43.94   19.27
   3 -12   2   13.01   11.20
  -3  12   2   22.43   16.49
   3  12  -2   16.36   17.59
  -3 -12  -2   26.98   23.10
  -3 -12  -2   24.63   18.13
   3  12   2   24.23   18.18
  -3 -12   2   44.17   25.89
  -3 -12   2   18.19   94.94
   3 -12  -2   15.17   14.89
  -3  12  -2   39.33   17.77
   3 -12   3   29.14   14.38
  -3  12   3   88.51   29.81
   3  12  -3   20.46   17.36
  -3 -12  -3   50.08   26.55
  -3 -12  -3   12.21   16.59
   3  12   3   -2.59   35.33
  -3 -12   3   35.09   25.31
  -3 -12   3   29.91   64.22
   3 -12  -3   38.78   19.45
  -3  12  -3   36.24   16.29
   3 -12   4   61.30   20.56
  -3  12   4   41.63   19.44
   3  12  -4   47.77   88.19
  -3 -12  -4   56.44   27.65
  -3 -12  -4   27.59   74.38
   3  12   4   68.89   20.91
  -3 -12   4   28.29   25.79
  -3 -12   4   46.15   38.07
   3 -12  -4   44.91   20.99
  -3  12  -4   59.66   20.76
   3 -12   5   30.91   13.35
  -3  12   5   58.10   23.44
   3  12  -5   20.93   18.69
  -3 -12  -5   83.59   32.09
  -3 -12  -5   63.78   29.71
   3  12   5   82.96   35.52
   3  12   5   71.85   20.67
  -3 -12   5   33.03   17.83
  -3 -12   5   26.97   25.47
   3 -12  -5   11.00   14.65
  -3  12  -5   37.66   15.39
   3 -12   6   26.64   11.42
  -3  12   6   19.36   16.13
  -3 -12  -6   25.30   22.05
  -3 -12  -6   59.68   28.64
   3  12   6   24.97  299.21
  -3 -12   6    4.19   27.09
  -3 -12   6   42.92   18.38
   3 -12  -6   14.41   14.29
   3 -12   7    8.19    7.84
  -3 -12  -7   10.06  152.91
  -3 -12  -7   56.99   28.06
   3  12   7   31.61  165.72
  -3 -12   7    2.73   29.29
  -3 -12   7    8.37   17.38
   3 -12  -7    4.56   11.80
   3 -12   8   38.27   13.57
  -3 -12   8   -2.71   25.33
   3 -12  -8   14.07   15.10
   3 -12   9   14.84    8.32
   3  13   0   10.55   18.99
  -3 -13   0   25.78  171.15
   3 -13   0   16.89   13.56
  -3  13   0   18.26   14.90
   3 -13   1   14.26   11.90
  -3  13   1   27.36   17.35
   3  13  -1   14.57   60.97
  -3 -13  -1   39.43   21.31
   3  13   1    1.93  216.70
  -3 -13   1   56.13   22.81
   3 -13  -1   26.70   16.14
  -3  13  -1   19.85   16.30
   3 -13   2   40.13   16.74
  -3  13   2   33.03   18.73
   3  13  -2   21.41   17.64
  -3 -13  -2   82.14   35.13
  -3 -13  -2   55.68  517.93
   3  13   2   27.80   25.25
  -3 -13   2   52.57   28.68
   3 -13  -2   48.79   21.44
  -3  13  -2   40.78   18.49
   3 -13   3   34.07   15.01
   3  13  -3   48.22   22.91
  -3 -13  -3   79.87   34.21
  -3 -13  -3   33.97   18.79
   3  13   3   58.10   20.60
  -3 -13   3   16.43   17.78
   3 -13  -3   34.08   18.00
  -3  13  -3   41.01   19.06
   3 -13   4    9.28    9.36
  -3 -13  -4   30.97   23.98
  -3 -13  -4   17.20   30.29
   3  13   4   13.29   15.71
  -3 -13   4    7.17   36.28
   3 -13  -4    4.44   11.38
   3 -13   5   10.92    8.64
  -3 -13  -5   22.88   23.52
  -3 -13  -5   -0.32  476.16
   3  13   5   23.08 1451.59
  -3 -13   5   33.35   18.20
   3 -13  -5   12.27   12.16
   3 -13   6   18.85    9.99
  -3 -13   6  -10.42   40.26
   3 -13  -6    8.69   11.80
   3 -13   7    9.37    7.65
  -3 -14   0   13.43  242.69
   3 -14   0    9.41   11.29
   3 -14   1    8.88   10.11
  -3 -14  -1    5.00   17.86
  -3 -14   1   15.08   66.87
   3 -14  -1    9.08   11.31
   3 -14   2   14.79   11.11
  -3 -14   2   27.85   22.01
   3 -14  -2   23.53   15.11
   3 -14   3   14.62   10.71
   3 -14  -3   18.62   14.00
   3 -14   4   16.39   10.29
   3 -14   5    6.04    7.99
   4   0   0 3442.56 1039.02
  -4   0   0 2563.15  774.05
   4   0   1  110.84   39.38
  -4   0   1  112.73   40.15
   4   0  -1  114.50   40.07
  -4   0  -1  133.30   45.45
   4   0   2  862.37  261.55
  -4   0   2  878.77  266.66
   4   0  -2 1010.62  306.22
  -4   0  -2  780.99  236.89
   4   0   3 1008.73  305.46
  -4   0   3 1542.44  466.38
   4   0  -3 1440.87  436.05
  -4   0  -3  970.88  293.91
   4   0   4  507.02  154.81
  -4   0   4  821.37  249.76
   4   0  -4  759.54  231.40
  -4   0  -4  525.12  160.04
  -4   0   5  912.84  239.48
   4   0  -5  881.30  232.60
  -4   0   6  273.47   75.95
   4   0  -6  190.83   60.09
  -4   0   7   92.17   33.35
   4   0  -7  119.99   44.17
  -4   0   8   96.96   35.46
  -4   0   8   60.11   15.66
   4   0  -8   55.11   32.10
   4   0  -8   61.36   16.13
  -4   0   9   23.83   25.29
  -4   0   9   30.38    8.96
   4   0  -9   11.52   27.57
   4   0  -9   39.76   11.24
  -4   0  10   19.79   26.85
  -4   0  10   40.05   11.18
   4   0 -10   37.82   28.10
   4   0 -10   61.40   15.95
  -4   0  11   32.15   29.80
  -4   0  11   55.10   14.72
   4   0 -11   51.82   30.55
   4   0 -11   61.90   16.45
  -4   0  12   69.52   35.82
  -4   0  12  158.15   38.05
   4   0 -12   94.88   37.00
   4   0 -12  116.52   28.71
  -4   0  13   10.17   27.84
  -4   0  13   10.91    6.20
   4   0 -13    4.74   21.35
   4   0 -13   13.87    7.48
  -4   0  14    5.33   27.29
  -4   0  14   13.63    6.41
   4   0 -14   17.82   23.44
   4   1   0  231.46   73.81
  -4  -1   0  274.99   86.36
   4  -1   0  350.51  108.19
  -4   1   0  360.40  110.97
   4  -1   1  385.13  118.16
  -4   1   1  453.02  138.73
   4   1  -1  422.36  130.21
  -4  -1  -1  342.49  106.11
   4   1   1  296.12   92.67
  -4  -1   1  596.97  182.44
   4  -1  -1  479.13  146.68
  -4   1  -1  480.39  146.61
   4  -1   2  285.02   88.89
  -4   1   2  441.10  135.51
   4   1  -2  244.02   77.22
   4   1  -2   55.51   26.24
  -4  -1  -2  256.63   80.88
   4   1   2  250.07   78.98
  -4  -1   2  332.46  103.08
  -4  -1   2   71.35   28.13
   4  -1  -2  250.01   79.05
  -4   1  -2  322.24   99.61
   4  -1   3 1110.93  336.12
   4   1  -3 1388.50  420.34
  -4  -1   3 1316.59  398.63
   4  -1   4  697.09  211.71
   4   1  -4 1128.60  342.24
   4   1  -4  636.53  169.44
  -4  -1   4 1172.12  355.35
  -4  -1   4  710.97  186.92
  -4   1  -4  853.55  258.46
   4  -1   5  880.04  266.34
  -4   1   5 1732.95  397.69
   4   1  -5 1450.96  439.20
   4   1  -5  707.18  187.93
  -4  -1   5 1894.45  572.75
  -4  -1   5  975.92  254.80
   4  -1  -5 1898.23  435.54
  -4   1  -5  833.36  252.35
  -4   1   6  835.88  192.66
   4   1  -6  659.24  201.87
   4   1  -6  654.20  174.74
  -4  -1   6  782.88  238.59
  -4  -1   6  583.16  154.36
   4  -1  -6  890.13  205.09
  -4   1   7  138.60   33.49
   4   1  -7   69.27   36.26
  -4  -1   7   95.20   34.83
   4  -1  -7  126.61   30.77
  -4   1   8  168.88   40.47
   4   1  -8  254.42   76.27
  -4  -1   8  192.03   57.74
   4  -1  -8  267.60   62.86
  -4   1   9   36.38   26.20
   4   1  -9   73.18   36.29
  -4  -1   9   24.13   27.81
   4  -1  -9   13.21   26.80
  -4   1  10   35.26   27.91
  -4   1  10  120.75   29.88
   4   1 -10   62.09   31.68
  -4  -1  10   87.18   37.43
  -4  -1  10  126.55   30.30
   4  -1 -10   44.18   27.85
   4  -1 -10   75.20   19.67
  -4   1  11   36.41   29.62
  -4   1  11   56.19   15.75
   4   1 -11   72.67   32.79
   4   1 -11   57.45   15.13
  -4  -1  11   31.78   29.76
  -4  -1  11   82.77   20.38
   4  -1 -11   27.06   25.64
   4  -1 -11   63.53   17.97
  -4   1  12    7.40   24.94
  -4   1  12   32.50   10.94
   4   1 -12   15.92   23.93
   4   1 -12   48.03   12.80
  -4  -1  12   41.38   30.71
  -4  -1  12   40.51   10.89
   4  -1 -12   17.18   23.34
   4  -1 -12   54.85   16.33
  -4   1  13   12.38    7.72
  -4   1  13    5.08   23.80
   4   1 -13   36.36   25.59
   4   1 -13   19.93    6.82
  -4  -1  13   12.38   27.33
  -4  -1  13   33.38   16.29
  -4  -1  13   18.79    6.42
   4  -1 -13   13.72   22.34
   4  -1 -13   22.37    9.94
  -4   1  14   27.97    9.87
   4   1 -14    6.72   24.10
  -4  -1  14   -0.83   29.07
  -4  -1  14   30.10   14.71
  -4  -1  14   40.68   11.24
   4  -1 -14   11.01   24.07
   4   2   0  596.85  182.19
   4   2   0  324.76   88.07
  -4  -2   0  659.87  200.93
  -4  -2   0  307.04   83.97
   4  -2   0  687.63  209.00
  -4   2   0  708.45  215.18
   4  -2   1   81.25   30.39
   4   2  -1   86.74   35.17
   4   2  -1   23.10   21.15
  -4  -2  -1   44.07   23.33
  -4  -2  -1   26.12   20.36
   4   2   1   24.75   19.50
  -4  -2   1   84.34   32.75
  -4  -2   1   25.83   21.02
  -4   2  -1  115.26   38.94
   4  -2   2 1131.12  342.18
  -4   2   2 1019.46  235.25
   4   2  -2 1044.06  316.75
   4   2  -2  552.76  146.30
  -4  -2   2 1045.96  317.00
  -4  -2   2  502.28  133.18
  -4   2  -2 1034.60  313.09
   4  -2   3   88.76   31.96
  -4   2   3  111.79   28.00
   4   2  -3   59.74   29.03
   4   2  -3   -4.37   23.20
  -4  -2   3   80.81   33.25
  -4  -2   3   18.11   21.40
   4  -2  -3  136.58   33.59
  -4   2  -3   75.51   27.99
   4  -2   4  960.78  290.82
  -4   2   4  881.93  203.32
   4   2  -4 1182.21  358.51
   4   2  -4  779.73  205.78
  -4  -2   4 1209.97  366.77
  -4  -2   4  787.30  206.60
   4  -2  -4  982.23  226.35
  -4   2  -4  923.57  279.59
   4  -2   5  379.64  115.95
  -4   2   5  429.36   99.80
   4   2  -5  414.66  114.56
   4   2  -5  558.24  171.15
  -4  -2   5  552.82  169.32
  -4  -2   5  479.38  128.63
   4  -2  -5  462.41  107.37
  -4   2  -5  420.21  128.00
  -4   2   6  504.62  117.15
   4   2  -6  790.46  240.93
  -4  -2   6  805.60  245.28
   4  -2  -6  444.88  103.46
  -4   2  -6  397.81  121.38
  -4   2   7  185.59   44.53
   4   2  -7  330.82  103.90
   4   2  -7  169.70   56.15
  -4  -2   7  240.61   77.47
  -4  -2   7  244.65   70.53
   4  -2  -7  247.42   58.66
  -4   2   8  130.84   32.46
   4   2  -8  224.77   72.86
   4   2  -8   63.78   36.27
  -4  -2   8  183.89   61.12
  -4  -2   8  112.92   40.32
   4  -2  -8   92.48   23.57
  -4   2   9   32.25   10.70
   4   2  -9   45.10   32.10
  -4  -2   9   64.16   31.99
   4  -2  -9   49.93   14.43
  -4   2  10   54.16   15.78
   4   2 -10   71.66   35.23
  -4  -2  10  142.89   49.19
   4  -2 -10   59.96   17.12
  -4   2  11   15.87    8.74
   4   2 -11   21.94   26.96
  -4  -2  11   -8.04   27.56
  -4  -2  11   22.96   13.66
   4  -2 -11   -3.13   22.57
   4  -2 -11   31.93   11.98
  -4   2  12   58.75   17.49
  -4   2  12    3.25   23.63
   4   2 -12   26.62   26.13
   4   2 -12   47.28   14.03
  -4  -2  12   19.93   28.56
  -4  -2  12   79.17   17.80
  -4  -2  12   82.01   20.17
   4  -2 -12   18.69   21.58
   4  -2 -12   55.70   17.56
  -4   2  13   46.99   15.43
  -4   2  13   15.58   23.06
   4   2 -13   79.93   17.72
   4   2 -13   26.91   24.99
  -4  -2  13   54.78  112.36
  -4  -2  13   20.63   28.77
  -4  -2  13   69.20   17.00
   4  -2 -13   16.79   21.22
   4  -2 -13   58.53   18.53
  -4   2  14   15.92    8.90
   4   2 -14   -3.38   24.89
  -4  -2  14   23.72    7.10
  -4  -2  14   20.36   43.06
   4  -2 -14    2.38   22.17
   4   3   0  278.27   76.59
   4   3   0  245.15   78.29
  -4  -3   0  254.73   70.84
  -4  -3   0  210.39   67.50
   4  -3   0  314.92   74.31
  -4   3   0  366.71   86.05
  -4   3   1  377.69   88.57
   4   3  -1  227.42   64.85
   4   3  -1  258.58   82.58
  -4  -3  -1  171.34   50.23
   4   3   1  211.46   59.62
  -4  -3   1  262.81   82.83
  -4  -3   1  256.18   71.73
   4  -3  -1  439.14  102.64
   4  -3   2   98.67   34.68
  -4   3   2   56.29   15.83
   4   3  -2  133.93   47.34
   4   3  -2  120.12   41.33
  -4  -3  -2   49.79   24.27
   4   3   2   55.27   24.26
  -4  -3   2  126.24   44.53
  -4  -3   2  112.61   38.65
   4  -3  -2   42.44   13.45
  -4   3  -2  144.72   47.02
   4  -3   3 1640.22  495.41
  -4   3   3 1744.31  400.72
   4   3  -3 2067.31  624.92
  -4  -3  -3  600.89  158.40
   4   3   3  738.10  193.04
  -4  -3   3 2149.95  649.78
   4  -3  -3 1723.49  396.05
  -4   3  -3 1693.83  511.50
   4  -3   4  438.00  133.24
  -4   3   4  579.12  134.31
   4   3  -4  521.27  160.17
  -4  -3  -4  165.72   49.19
   4   3   4  130.72   40.34
  -4  -3   4  447.22  138.16
   4  -3  -4  443.81  103.40
  -4   3  -4  433.15  131.79
   4  -3   5   70.91   26.55
   4   3  -5   91.09   37.44
   4   3  -5  113.87   43.36
  -4  -3   5   71.29   32.03
  -4  -3   5   75.83   31.59
  -4   3  -5   82.39   29.38
   4  -3   6  158.84   50.47
  -4   3   6  196.64   47.64
   4   3  -6  241.87   78.04
   4   3  -6  157.20   53.05
  -4  -3   6  188.18   62.44
  -4  -3   6  243.07   69.90
   4  -3  -6  250.89   59.66
  -4   3  -6  129.52   41.91
   4  -3   7   52.08   20.41
  -4   3   7   80.37   21.57
   4   3  -7  117.34   42.46
  -4  -3   7  113.43   40.62
   4  -3  -7   84.28   22.31
  -4   3  -7   42.27   18.17
  -4   3   8  255.17   60.96
   4   3  -8  275.68   87.56
   4   3  -8  199.85   64.85
  -4  -3   8  223.77   72.23
  -4  -3   8  164.27   52.51
   4  -3  -8  213.29   51.40
  -4   3   9  103.71   26.96
   4   3  -9  106.49   44.00
   4   3  -9  117.28   43.68
  -4  -3   9  157.46   30.55
  -4  -3   9  129.26   46.44
  -4  -3   9   96.02   38.01
   4  -3  -9  116.52   30.02
  -4   3  10   60.93   18.77
   4   3 -10   71.98   36.61
   4   3 -10  119.42   44.54
   4   3 -10  100.37   21.65
  -4  -3  10   17.85   26.60
  -4  -3  10   66.43   33.23
  -4  -3  10   87.44   20.98
   4  -3 -10   62.37   18.52
  -4   3  11  128.82   33.23
   4   3 -11   56.44   33.37
   4   3 -11  116.46   23.66
  -4  -3  11   57.36   34.69
  -4  -3  11  118.98   31.13
   4  -3 -11  128.82   33.96
  -4   3  12   20.40   10.91
   4   3 -12   18.38   25.44
   4   3 -12   28.08   12.28
  -4  -3  12    1.12   26.60
  -4  -3  12   15.12   14.47
   4  -3 -12   21.77   10.97
  -4   3  13   13.25    9.62
   4   3 -13   -0.89   24.17
   4   3 -13   20.68   15.76
  -4  -3  13   24.64   26.75
  -4  -3  13   15.10   34.88
   4  -3 -13    7.37    8.62
  -4   3  14    9.72    8.60
  -4  -3  14   11.48   12.78
   4   4   0  801.18  209.82
  -4  -4   0  815.06  213.42
   4  -4   0  941.23  217.46
  -4   4   0  957.01  221.05
   4  -4   1  854.18  197.71
  -4   4   1 1033.34  238.40
   4   4  -1  878.14  229.76
   4   4  -1  407.78  126.30
  -4  -4  -1  640.32  168.88
   4   4   1  739.36  193.80
  -4  -4   1  425.70  131.28
  -4   4  -1  936.19  216.32
   4  -4   2  291.83   69.39
  -4   4   2  257.76   61.27
   4   4  -2  391.13  106.80
   4   4  -2  225.53   73.24
  -4  -4  -2  276.12   76.65
   4   4   2  334.92   90.84
  -4  -4   2  392.33  106.61
  -4  -4   2  245.85   78.67
   4  -4  -2  297.95   70.59
  -4   4  -2  377.25   88.82
  -4   4   3  179.29   43.34
   4   4  -3  164.21   55.72
  -4  -4  -3  143.96   44.12
   4   4   3  117.97   37.69
  -4  -4   3  216.83   69.96
   4  -4  -3  211.97   51.00
  -4   4  -3  218.65   52.54
   4  -4   4  310.88   95.20
  -4   4   4  355.86   83.78
   4   4  -4  406.39  126.17
   4   4  -4  323.19   90.65
   4   4   4  319.72   86.55
  -4  -4   4  384.38  119.42
  -4  -4   4  492.57  131.79
   4  -4  -4  298.01   70.72
  -4   4  -4  266.09   81.88
   4  -4   5  165.34   51.97
  -4   4   5  144.66   35.95
   4   4  -5   89.14   37.36
  -4  -4  -5   52.81   22.75
   4   4   5   34.02   19.17
  -4  -4   5  142.13   50.11
  -4  -4   5  133.18   43.23
   4  -4  -5  154.55   38.25
  -4   4  -5  154.18   48.78
   4  -4   6   72.04   25.45
  -4   4   6   16.09    9.08
   4   4  -6   28.09   26.14
   4   4  -6   57.00   35.20
  -4  -4  -6    7.46   17.17
   4   4   6   11.61   16.70
  -4  -4   6   97.53   37.97
  -4  -4   6   34.99   26.99
   4  -4  -6   24.27   10.43
  -4   4  -6   56.25   21.38
   4  -4   7  141.38   44.94
  -4   4   7   69.14   19.51
   4   4  -7  134.69   51.40
   4   4  -7  112.92   41.28
  -4  -4  -7   17.01   17.45
   4   4   7   19.68   17.15
  -4  -4   7  137.59   47.71
  -4  -4   7  167.74   31.99
   4  -4  -7   95.70   25.50
  -4   4  -7   94.00   31.74
   4  -4   8   56.54   21.83
  -4   4   8   47.70   15.42
   4   4  -8   99.11   44.56
   4   4  -8   93.11   37.94
   4   4  -8   92.17   20.99
  -4  -4   8   90.84   36.82
  -4  -4   8   68.01   21.98
  -4  -4   8  106.17   40.29
   4  -4  -8   67.50   19.52
  -4   4  -8  100.49   33.79
  -4   4   9   71.16   20.83
   4   4  -9  102.20   39.74
   4   4  -9   39.60   35.02
   4   4  -9  107.50   23.40
  -4  -4   9  109.26   40.94
  -4  -4   9   31.41   28.33
  -4  -4   9   98.60   23.37
   4  -4  -9   66.05   19.79
  -4   4  -9   30.02   17.01
  -4   4  10  114.82   30.65
   4   4 -10   85.54   44.67
   4   4 -10  120.12   24.67
   4   4 -10  157.46   53.99
  -4  -4  10   84.03   37.76
  -4  -4  10  127.81   27.01
  -4  -4  10  136.46   48.15
   4  -4 -10  106.80   29.08
  -4   4  11   71.98   22.69
   4   4 -11   80.50   33.68
   4   4 -11   40.06   14.11
  -4  -4  11   29.37   23.73
  -4  -4  11   17.91   29.34
  -4  -4  11   52.62   16.81
   4  -4 -11   35.49   14.25
  -4   4  12   17.31   11.34
   4   4 -12    6.23   25.86
   4   4 -12   24.16   12.72
   4   4 -12   87.44   34.41
  -4  -4  12    0.37   28.10
  -4  -4  12   40.94   44.90
   4  -4 -12   19.06   12.24
  -4   4  13    8.40    9.68
   4   4 -13    0.58   24.12
  -4  -4  13   22.77   31.73
  -4  -4  13   14.80   14.60
   4  -4 -13    7.27    9.28
  -4  -4  14   19.10   19.28
   4   5   0  217.14   62.65
  -4  -5   0  166.23   50.19
   4  -5   0   60.36   17.43
  -4   5   0   67.06   19.03
   4  -5   1  536.67  125.16
  -4   5   1  648.52  150.59
   4   5  -1  666.81  176.19
  -4  -5  -1  573.06  152.03
   4   5   1  635.90  167.68
  -4  -5   1  679.42  179.41
   4  -5  -1  575.21  133.87
  -4   5  -1  717.28  166.54
  -4   5   2  591.74  137.72
   4   5  -2 1156.36  301.36
   4   5  -2  355.54  111.16
  -4  -5  -2 1181.58  307.41
   4   5   2  939.34  245.15
  -4  -5   2  454.33  140.18
  -4  -5   2 1131.75  294.92
   4  -5  -2  518.12  121.06
   4  -5   3  722.33  167.74
  -4   5   3  873.73  202.25
   4   5  -3 1192.31  311.20
   4   5  -3  568.65  175.00
  -4  -5  -3  796.13  208.43
   4   5   3  835.88  218.28
  -4  -5   3  505.56  155.75
  -4  -5   3  905.90  237.14
   4  -5  -3  835.25  193.73
  -4   5  -3  876.25  202.76
   4  -5   4   98.10   25.79
  -4   5   4   37.78   13.42
   4   5  -4  113.81   41.67
   4   5  -4   61.29   32.15
  -4  -5  -4   34.17   20.82
   4   5   4   54.30   23.71
  -4  -5   4   57.13   30.19
  -4  -5   4  110.59   38.84
   4  -5  -4   38.72   13.61
  -4   5  -4   51.50   15.75
   4  -5   5   90.65   30.22
   4  -5   5  110.97   28.73
  -4   5   5  144.22   36.61
   4   5  -5  114.56   45.02
   4   5  -5   99.42   39.81
  -4  -5  -5   52.85   24.44
   4   5   5   69.90   27.08
  -4  -5   5  143.59   30.60
  -4  -5   5  104.03   39.88
  -4  -5   5   79.17   33.41
   4  -5  -5   95.01   26.12
  -4   5  -5  108.95   28.27
   4  -5   6   87.06   28.75
  -4   5   6  125.42   32.39
   4   5  -6   89.71   43.28
   4   5  -6  109.58   41.08
   4   5  -6  164.40   30.84
  -4  -5  -6   65.17   25.86
   4   5   6   58.10   24.21
  -4  -5   6   76.71   32.54
  -4  -5   6  127.56   26.76
  -4  -5   6  122.07   43.01
   4  -5  -6   97.40   26.15
  -4   5  -6   98.92   32.50
   4  -5   7  110.15   35.61
  -4   5   7   75.26   22.30
   4   5  -7   79.42   35.26
   4   5  -7   68.76   18.53
  -4  -5  -7   47.98   22.87
   4   5   7   52.27   23.60
  -4  -5   7   56.84   30.53
  -4  -5   7  123.21   26.23
  -4  -5   7   70.91   35.57
   4  -5  -7   90.91   24.93
  -4   5  -7   90.02   30.51
   4  -5   8   28.02   15.25
  -4   5   8   29.85   12.48
   4   5  -8    5.84   36.04
   4   5  -8   48.07   27.90
   4   5  -8   45.23   16.67
  -4  -5  -8   32.03   18.86
   4   5   8    4.15   16.21
  -4  -5   8   38.22   26.00
  -4  -5   8   50.78   18.58
  -4  -5   8   61.99   34.01
   4  -5  -8   44.14   15.50
  -4   5  -8   45.40   20.17
   4  -5   9   87.81   29.39
  -4   5   9   47.84   16.67
   4   5  -9   87.63   36.05
   4   5  -9  103.14   45.57
  -4  -5  -9   23.10   16.86
   4   5   9    1.96   15.16
  -4  -5   9  116.08   43.01
   4  -5  -9   69.14   21.13
  -4   5  -9   80.06   28.38
   4  -5  10    2.76   10.16
  -4   5  10   49.19   17.61
   4   5 -10   68.83   18.84
   4   5 -10   53.81   27.10
   4   5 -10   29.93   34.58
   4   5  10    8.91   14.57
  -4  -5  10   61.00   19.15
  -4  -5  10   64.79   28.95
  -4  -5  10   47.72   34.19
   4  -5 -10   37.34   15.10
  -4   5 -10   37.14   16.40
  -4   5  11   69.71   22.38
   4   5 -11   48.95   26.08
   4   5 -11   33.75   32.92
   4   5 -11   80.43   19.35
  -4  -5  11   80.31   32.31
  -4  -5  11   38.92   30.74
  -4  -5  11   56.11   17.78
   4  -5 -11   38.34   16.76
  -4   5  12   11.65   11.55
   4   5 -12   18.63   20.70
   4   5 -12   30.34   13.93
   4   5 -12   19.98   27.14
  -4  -5  12   32.37   21.63
  -4  -5  12    4.76   25.53
  -4  -5  12   27.73   14.65
   4  -5 -12    2.52   10.51
  -4   5  13   26.88   13.94
   4   5 -13   27.71   28.41
  -4  -5  13   23.15   29.82
  -4  -5  13   42.78   43.50
   4  -5 -13   12.78   12.51
   4   6   0  234.74   66.93
  -4  -6   0  171.34   51.28
   4  -6   1  291.14   69.65
  -4   6   1  244.90   59.46
   4   6  -1  266.78   75.20
  -4  -6  -1  265.65   74.19
   4   6   1  285.77   79.11
  -4  -6   1  296.37   81.95
   4  -6  -1  185.47   45.83
   4  -6   2   96.46   25.93
  -4   6   2  109.58   28.86
   4   6  -2  202.57   60.59
  -4  -6  -2  186.42   54.83
   4   6   2  135.13   42.59
  -4  -6   2  157.20   49.06
   4  -6  -2   98.29   26.51
  -4   6  -2  100.31   26.55
   4  -6   3  192.91   47.54
  -4   6   3  154.11   39.03
   4   6  -3  287.79   84.72
  -4  -6  -3  357.56   97.34
   4   6   3  236.57   66.87
  -4  -6   3   80.81   35.08
  -4  -6   3  288.42   81.44
   4  -6  -3  270.06   65.48
  -4   6  -3  244.33   59.02
   4  -6   4  152.09   38.29
  -4   6   4   86.87   24.24
   4   6  -4   71.79   33.26
   4   6  -4  223.32   69.14
   4   6  -4  202.31   37.61
  -4  -6  -4  151.35   46.65
   4   6   4  172.91   51.33
  -4  -6   4   79.74   33.83
  -4  -6   4  209.95   64.47
  -4  -6   4  165.78   32.87
   4  -6  -4   99.74   27.39
  -4   6  -4  127.06   32.55
   4  -6   5   17.01    8.77
   4   6  -5   31.58   25.97
   4   6  -5   47.78   32.92
   4   6  -5   66.62   19.24
  -4  -6  -5   46.33   24.87
   4   6   5   63.40   26.20
  -4  -6   5   34.79   25.35
  -4  -6   5   63.53   34.79
  -4  -6   5   57.70   19.00
   4  -6  -5   30.15   12.38
  -4   6  -5    7.43    6.92
   4  -6   6   90.97   24.24
  -4   6   6   60.27   18.76
   4   6  -6   46.96   37.00
   4   6  -6   68.83   33.03
   4   6  -6   75.58   20.04
  -4  -6  -6  110.84   36.93
   4   6   6   45.78   23.68
  -4  -6   6   69.84   20.79
  -4  -6   6   39.23   26.94
  -4  -6   6   76.65   35.90
   4  -6  -6   49.91   17.36
  -4   6  -6   32.52   11.41
   4  -6   7  219.66   67.63
   4  -6   7  279.97   66.55
  -4   6   7  236.83   58.44
   4   6  -7  209.89   70.72
   4   6  -7  202.88   67.44
   4   6  -7  291.83   50.69
  -4  -6  -7  164.08   48.70
   4   6   7  137.97   42.33
  -4  -6   7  226.54   73.81
  -4  -6   7  334.23   95.64
  -4  -6   7  289.31   51.21
   4  -6  -7  247.61   60.90
  -4   6  -7  304.95   72.23
   4  -6   8   49.12   18.84
  -4   6   8   76.14   23.11
   4   6  -8   65.48   40.48
   4   6  -8   63.84   19.56
   4   6  -8   50.83   30.47
  -4  -6  -8   25.14   19.20
   4   6   8   12.16   17.12
  -4  -6   8   39.95   19.08
  -4  -6   8   45.28   28.84
  -4  -6   8   78.92   37.50
   4  -6  -8   43.44   16.00
  -4   6  -8   69.14   24.72
  -4   6  -8   48.75   14.41
   4  -6   9  123.71   39.11
  -4   6   9  174.24   45.40
   4   6  -9  144.72   56.20
   4   6  -9   96.58   38.18
   4   6  -9  142.83   29.52
  -4  -6  -9   59.05   23.96
   4   6   9   44.35   22.31
  -4  -6   9   78.16   33.47
  -4  -6   9  164.02   33.67
  -4  -6   9  124.85   48.22
   4  -6  -9  192.98   49.57
  -4   6  -9  161.05   50.30
   4  -6  10   16.37   11.18
  -4   6  10    7.54   11.44
   4   6 -10   -0.31   32.99
   4   6 -10   34.16   24.04
   4   6 -10   20.63   13.88
  -4  -6 -10    7.87   15.00
   4   6  10    6.26   14.55
  -4  -6  10   28.47   22.69
  -4  -6  10   26.46   27.73
  -4  -6  10   32.05   30.12
   4  -6 -10    8.28   11.73
  -4   6 -10   23.06   13.90
   4  -6  11   27.56   12.30
  -4   6  11   79.80   25.35
   4   6 -11   44.79   36.96
   4   6 -11   83.34   20.65
   4   6 -11   56.58   27.20
  -4  -6 -11   12.12   15.08
   4   6  11    8.21   14.07
  -4  -6  11  104.85   24.64
  -4  -6  11   64.09   28.62
  -4  -6  11   35.04   31.13
   4  -6 -11  114.44   33.28
  -4   6 -11   53.17   19.44
  -4   6  12    9.15   11.34
   4   6 -12    3.54   27.61
   4   6 -12   14.53   16.43
   4   6 -12    6.65   19.04
  -4  -6 -12    9.39   13.53
   4   6  12   -1.10   13.89
  -4  -6  12   15.60   25.50
  -4  -6  12   14.21   18.24
  -4  -6  12  -14.94   25.86
   4  -6 -12    8.48   11.37
  -4  -6  13   24.00   13.92
   4   7   0  127.25   43.63
  -4  -7   0  132.48   44.93
   4  -7   0   72.42   21.69
  -4   7   0   81.51   23.70
   4  -7   1  302.93   73.12
   4   7  -1  260.79   75.20
  -4  -7  -1  336.18   93.18
   4   7   1  403.68  111.28
  -4  -7   1  332.15   92.86
   4  -7  -1  162.25   41.38
  -4   7  -1  188.81   47.21
   4  -7   2  164.71   41.95
  -4   7   2  143.78   37.09
   4   7  -2  253.72   74.06
  -4  -7  -2  205.15   60.30
   4   7   2  167.30   51.26
  -4  -7   2  265.90   75.70
   4  -7  -2  189.57   47.57
  -4   7  -2  282.05   68.20
   4  -7   3  263.50   63.84
  -4   7   3  171.40   43.19
   4   7  -3  254.23   46.03
   4   7  -3  287.48   84.98
  -4  -7  -3  313.66   86.99
   4   7   3  361.66   98.60
  -4  -7   3  307.86   86.24
  -4  -7   3  347.86   59.49
   4  -7  -3  339.34   81.44
  -4   7  -3  264.64   63.84
   4  -7   4   31.86   12.01
  -4   7   4   16.77   10.74
   4   7  -4  105.42   43.59
   4   7  -4   58.95   19.29
  -4  -7  -4   77.41   31.47
   4   7   4   81.38   31.68
  -4  -7   4   99.04   38.20
  -4  -7   4   14.30   23.16
  -4  -7   4   83.84   22.45
   4  -7  -4   39.10   15.03
  -4   7  -4   40.65   13.71
   4  -7   5  355.29   84.60
  -4   7   5  302.05   73.30
   4   7  -5   78.48   36.87
   4   7  -5  259.53   79.49
   4   7  -5  399.90   67.69
  -4  -7  -5  261.80   73.87
   4   7   5  310.82   85.67
  -4  -7   5  154.11   54.05
  -4  -7   5  285.40   82.77
  -4  -7   5  257.13   46.44
   4  -7  -5  257.64   63.15
  -4   7  -5  276.69   66.37
   4  -7   6  135.57   34.16
  -4   7   6  226.04   56.47
   4   7  -6  180.48   62.91
   4   7  -6  121.82   46.21
   4   7  -6  148.89   31.20
  -4  -7  -6  174.74   52.30
   4   7   6  141.57   44.21
  -4  -7   6  230.33   70.66
  -4  -7   6  107.69   41.86
  -4  -7   6  225.66   42.46
   4  -7  -6  168.94   43.43
  -4   7  -6  176.83   43.28
   4  -7   7  432.51  101.57
  -4   7   7  434.03  104.53
   4   7  -7  272.40   85.80
   4   7  -7  233.48   76.52
  -4  -7  -7  306.28   84.09
   4   7   7  234.55   66.18
  -4  -7   7  358.89  102.51
  -4  -7   7  218.72   72.11
   4  -7  -7  289.50   70.91
  -4   7  -7  319.78   75.83
   4  -7   8   34.41   11.59
  -4   7   8   16.97   12.83
   4   7  -8   21.28   37.28
   4   7  -8   39.17   27.00
   4   7  -8   46.73   18.41
  -4  -7  -8   34.42   21.11
   4   7   8   42.84   21.69
  -4  -7   8   23.15   24.19
  -4  -7   8   36.44   32.05
  -4  -7   8   43.76   19.47
   4  -7  -8   20.47   14.25
  -4   7  -8   12.54    7.55
   4  -7   9  132.29   41.30
   4  -7   9  205.09   49.57
  -4   7   9  146.24   40.12
   4   7  -9   96.02   49.40
   4   7  -9  110.84   41.98
  -4  -7  -9   68.01   26.57
   4   7   9   51.35   23.28
  -4  -7   9  138.54   48.64
  -4  -7   9  121.31   48.44
   4  -7  -9  163.70   44.17
  -4   7  -9  196.38   47.86
   4  -7  10   68.83   18.89
   4  -7  10   71.41   23.59
  -4   7  10   73.75   24.33
   4   7 -10   39.68   37.28
   4   7 -10   71.10   18.74
   4   7 -10   76.46   32.68
  -4  -7 -10   45.19   20.70
   4   7  10   17.23   16.54
  -4  -7  10   41.54  100.62
  -4  -7  10   33.69   24.41
  -4  -7  10   30.94   30.91
   4  -7 -10   63.01   22.65
  -4   7 -10   60.50   20.91
  -4   7 -10   40.94   13.09
   4  -7  11   40.17   14.86
  -4   7  11   44.90   18.98
   4   7 -11   20.85   33.34
   4   7 -11   22.43   21.37
   4   7 -11   55.89   22.52
  -4  -7 -11   22.02   18.07
   4   7  11   14.86   14.87
  -4  -7  11   36.06  232.53
  -4  -7  11   34.87   21.47
  -4  -7  11   17.56   28.14
   4  -7 -11   37.64   18.12
  -4   7 -11   36.75   14.84
  -4   7 -11   56.50   16.59
  -4   7  12    6.22   10.33
   4   7 -12   19.67   30.65
  -4  -7 -12    4.19   15.04
  -4  -7  12    3.37   18.98
  -4  -7  12   -5.13   27.13
   4  -7 -12    7.81   11.29
   4   8   0  177.96   55.92
   4   8   0  154.11   31.38
  -4  -8   0  154.62   49.77
  -4  -8   0  201.37   38.72
   4  -8   0  108.95   30.14
  -4   8   0  112.92   30.54
   4  -8   1  215.69   53.62
  -4   8   1  236.64   58.23
   4   8  -1  248.81   73.56
   4   8  -1  244.21   44.70
  -4  -8  -1  238.91   69.90
   4   8   1  227.68   67.63
  -4  -8   1  191.71   58.25
  -4  -8   1  259.91   46.99
   4  -8  -1  157.08   40.36
  -4   8  -1  204.59   51.53
   4  -8   2   49.87   16.79
  -4   8   2   69.58   21.64
   4   8  -2  159.66   53.50
   4   8  -2  129.71   28.74
  -4  -8  -2   99.74   37.51
   4   8   2  187.80   57.43
  -4  -8   2  145.92   48.35
  -4  -8   2  144.97   30.47
   4  -8  -2   66.62   20.58
  -4   8  -2   50.95   17.06
   4  -8   3  384.57   91.73
  -4   8   3  332.97   80.43
   4   8  -3  480.71  132.42
   4   8  -3  544.18   90.46
  -4  -8  -3  521.40  141.00
   4   8   3  472.25  127.31
  -4  -8   3  408.41   69.08
  -4  -8   3  429.74  117.09
   4  -8  -3  538.75  127.81
  -4   8  -3  403.49   95.76
   4  -8   4   97.34   26.62
  -4   8   4  183.70   46.99
   4   8  -4  128.51   49.36
   4   8  -4  239.41   45.14
  -4  -8  -4  199.22   59.77
   4   8   4  160.11   49.76
  -4  -8   4  182.76   36.68
  -4  -8   4  160.86   51.07
   4  -8  -4   97.85   27.91
  -4   8  -4  140.43   36.31
   4  -8   5   52.76   16.44
  -4   8   5   38.44   16.38
   4   8  -5   47.70   35.01
   4   8  -5   83.21   24.94
  -4  -8  -5   52.22   26.46
   4   8   5   78.35   32.46
  -4  -8   5   73.18   23.78
  -4  -8   5  102.32   38.90
   4  -8  -5   37.22   15.37
  -4   8  -5   63.53   18.68
   4  -8   6  165.78   41.63
  -4   8   6  187.05   49.29
   4   8  -6   34.48   29.29
   4   8  -6  154.11   57.83
   4   8  -6  243.07   45.57
  -4  -8  -6  238.40   67.82
   4   8   6  234.55   66.81
  -4  -8   6  222.12   68.32
  -4  -8   6   69.65   34.07
  -4  -8   6  215.18   41.87
   4  -8  -6  153.73   41.10
  -4   8  -6  256.88   62.04
   4  -8   7   23.42   10.13
  -4   8   7    7.34   12.99
   4   8  -7   -5.21   34.87
   4   8  -7   31.27   18.28
   4   8  -7   41.16   27.42
  -4  -8  -7   34.24   22.12
   4   8   7   51.36   24.39
  -4  -8   7   37.72   20.07
  -4  -8   7   48.83   27.78
  -4  -8   7   45.41   32.99
   4  -8  -7   16.61   13.55
  -4   8  -7   32.72   12.01
   4  -8   8    4.69    5.48
  -4   8   8   16.16   13.72
   4   8  -8    1.81   37.21
   4   8  -8    1.62   15.12
   4   8  -8   11.44   23.95
  -4  -8  -8   18.06   19.11
   4   8   8   26.78   19.74
  -4  -8   8  -23.42   16.19
  -4  -8   8   14.48   23.05
  -4  -8   8   14.57   30.54
   4  -8  -8    4.51   11.95
  -4   8  -8    3.92    6.22
   4  -8   9  125.16   31.58
  -4   8   9   85.23   27.67
   4   8  -9   61.47   29.56
   4   8  -9   28.63   41.02
   4   8  -9  116.58   25.90
  -4  -8  -9   80.94   29.09
   4   8   9   66.43   25.93
[truncated: 171,115 more chars]
