# Supplementary material for: Reducing dynamical electron scattering reveals hydrogen atoms
Source: Acta Crystallogr A Found Adv. 2019 Jan 1;75(Pt 1):82–93. doi: 10.1107/S2053273318013918 (PMC6302931; doi:10.1107/S2053273318013918)
Supplement: Supplementary file 2 [file a-75-00082-IRELOHsup2.hkl]

#
# h,k,l, Fo-squared, sigma(Fo-squared), Fc and phi(calc)
#
data_IRELOH
_shelx_title ' N14_a.res in P2(1)2(1)2(1)'
_shelx_refln_list_code          6
_shelx_F_calc_maximum       51.72
_exptl_crystal_F_000       238.09
_reflns_d_resolution_high  0.8146

loop_
 _space_group_symop_operation_xyz
 'x, y, z'
 '-x+1/2, -y, z+1/2'
 '-x, y+1/2, -z+1/2'
 'x+1/2, -y+1/2, -z'

_cell_length_a     8.0150
_cell_length_b    10.0149
_cell_length_c    17.7032
_cell_angle_alpha  90.000
_cell_angle_beta   90.000
_cell_angle_gamma  90.000

loop_
 _refln_index_h
 _refln_index_k
 _refln_index_l
 _refln_F_squared_meas
 _refln_F_squared_sigma
 _refln_F_calc
 _refln_phase_calc
1 1 0 1026.59 108.45 40.77 90.0
2 1 0 174.94 26.79 15.79 0.0
0 2 0 1335.77 71.86 43.85 0.0
1 2 0 591.08 30.71 25.88 270.0
2 2 0 529.11 55.68 11.68 0.0
3 2 0 8.94 1.63 1.97 90.0
4 2 0 5.93 1.30 4.03 0.0
1 3 0 109.71 16.06 9.28 270.0
2 3 0 45.17 5.57 6.48 0.0
3 3 0 92.11 22.50 6.54 90.0
4 3 0 301.21 31.80 16.30 180.0
5 3 0 14.87 4.96 0.15 90.0
6 3 0 2.54 1.06 0.89 180.0
1 4 0 218.73 12.60 15.01 270.0
2 4 0 83.12 7.46 7.40 0.0
3 4 0 61.14 5.45 7.51 90.0
4 4 0 17.66 2.97 2.16 180.0
5 4 0 2.63 0.85 0.82 270.0
6 4 0 4.83 1.33 1.91 0.0
7 4 0 11.22 4.99 2.72 90.0
8 4 0 0.27 1.08 0.69 180.0
1 5 0 54.60 5.46 6.18 90.0
2 5 0 71.46 9.89 8.16 0.0
3 5 0 22.35 5.07 3.69 270.0
4 5 0 12.62 1.64 2.44 180.0
5 5 0 20.34 2.83 5.02 270.0
6 5 0 27.40 3.19 4.46 0.0
7 5 0 3.20 1.01 0.80 270.0
8 5 0 3.74 1.16 1.84 0.0
0 6 0 79.95 10.15 10.96 0.0
1 6 0 55.32 5.82 8.53 270.0
2 6 0 15.62 3.04 2.98 180.0
3 6 0 3.83 3.02 0.95 270.0
4 6 0 5.94 2.06 2.50 180.0
5 6 0 3.03 2.40 0.70 270.0
6 6 0 3.63 1.07 0.86 0.0
7 6 0 12.93 1.79 2.91 90.0
8 6 0 2.71 1.21 1.29 180.0
1 7 0 14.35 6.77 0.40 270.0
2 7 0 35.01 4.26 5.47 0.0
3 7 0 8.29 1.71 1.47 270.0
4 7 0 26.45 3.75 6.00 180.0
5 7 0 17.46 2.09 3.78 270.0
6 7 0 2.89 0.89 1.92 180.0
7 7 0 3.18 1.20 1.69 270.0
8 7 0 0.41 0.99 0.21 0.0
0 8 0 36.61 11.20 1.44 0.0
1 8 0 40.65 8.32 5.85 270.0
2 8 0 128.56 10.01 11.82 0.0
3 8 0 20.68 3.14 4.25 90.0
4 8 0 7.98 1.67 2.07 0.0
5 8 0 18.36 3.08 4.31 270.0
6 8 0 2.36 0.82 1.05 0.0
7 8 0 2.06 1.03 1.67 90.0
1 9 0 39.51 12.45 6.10 270.0
2 9 0 62.97 9.61 8.17 0.0
3 9 0 34.89 5.17 6.76 90.0
4 9 0 19.51 3.29 4.61 180.0
5 9 0 4.30 1.32 2.30 90.0
6 9 0 5.17 1.96 2.70 180.0
2 10 0 12.74 2.36 3.24 0.0
3 10 0 7.17 2.12 2.20 270.0
4 10 0 4.05 1.82 2.70 0.0
5 10 0 1.10 1.57 2.57 270.0
2 11 0 8.58 2.62 3.04 180.0
3 11 0 1.28 1.57 1.36 90.0
1 1 1 294.11 21.83 13.32 158.9
2 1 1 508.82 77.79 25.21 68.6
0 2 1 273.68 15.81 13.31 0.0
1 2 1 346.89 11.18 16.02 22.3
2 2 1 92.38 11.89 8.88 26.1
3 2 1 160.69 17.42 13.87 258.9
4 2 1 117.33 18.06 12.81 199.5
0 3 1 240.97 12.68 21.22 90.0
1 3 1 129.71 10.67 14.76 327.7
2 3 1 378.51 27.01 19.15 35.4
3 3 1 57.76 4.30 6.36 52.2
4 3 1 67.98 5.18 7.40 348.7
5 3 1 53.02 5.84 7.47 299.5
6 3 1 2.85 1.13 1.91 296.6
0 4 1 41.86 6.05 7.27 180.0
1 4 1 246.00 9.92 16.56 90.4
2 4 1 117.90 6.52 9.78 59.6
3 4 1 53.10 4.70 5.98 99.3
4 4 1 32.86 2.99 3.28 237.7
5 4 1 12.14 1.34 2.76 182.1
6 4 1 8.52 1.25 2.81 209.5
7 4 1 4.91 0.94 2.08 102.9
8 4 1 1.08 0.68 1.59 244.3
9 4 1 1.65 1.24 1.56 183.0
0 5 1 41.88 6.43 6.39 270.0
1 5 1 50.96 4.89 6.75 10.7
2 5 1 20.87 2.89 4.19 356.6
3 5 1 26.78 4.15 4.63 76.0
4 5 1 2.59 0.96 0.86 144.0
5 5 1 51.20 4.57 5.57 303.9
6 5 1 14.97 1.38 2.72 286.3
7 5 1 5.25 0.84 2.09 270.4
8 5 1 2.29 0.91 0.42 190.5
0 6 1 9.69 5.80 1.38 180.0
1 6 1 18.97 2.30 4.66 8.9
2 6 1 7.97 2.05 1.92 88.8
3 6 1 10.02 1.55 3.54 184.2
4 6 1 5.53 1.32 0.67 165.1
5 6 1 25.97 2.11 4.62 64.1
6 6 1 18.42 1.63 4.05 68.4
7 6 1 1.90 0.60 1.14 118.0
8 6 1 3.59 0.94 1.31 139.5
0 7 1 32.90 6.66 7.45 270.0
1 7 1 16.78 3.98 4.06 40.9
2 7 1 48.33 3.57 5.93 111.6
3 7 1 13.38 2.74 2.76 202.8
4 7 1 42.68 4.25 6.99 301.6
5 7 1 92.70 7.82 8.77 265.2
6 7 1 6.57 0.82 2.44 310.6
7 7 1 1.97 0.64 0.42 322.4
8 7 1 1.67 0.77 1.34 324.4
0 8 1 0.00 7.39 0.02 0.0
1 8 1 72.56 7.49 9.48 4.4
2 8 1 15.48 3.73 2.95 93.9
3 8 1 21.80 3.69 4.38 130.2
4 8 1 18.71 2.18 4.07 155.3
5 8 1 21.74 2.97 5.59 59.0
6 8 1 1.89 0.58 0.66 337.3
7 8 1 1.17 0.70 1.53 21.6
0 9 1 10.39 8.55 4.95 270.0
1 9 1 14.86 6.06 3.52 21.6
2 9 1 44.20 4.06 6.49 50.3
3 9 1 8.44 3.18 2.47 39.6
4 9 1 3.06 0.99 1.43 19.7
5 9 1 6.54 1.14 3.09 199.2
6 9 1 2.10 1.10 0.54 283.5
2 10 1 19.54 2.43 4.89 325.6
3 10 1 10.11 1.73 2.88 108.2
4 10 1 11.50 2.68 4.08 21.0
5 10 1 1.45 1.10 0.83 23.4
2 11 1 4.57 1.39 2.63 347.8
3 11 1 3.41 1.34 1.54 2.5
0 0 2 20.97 3.31 2.97 180.0
0 1 2 338.61 45.54 13.44 270.0
1 1 2 64.82 3.43 6.61 22.9
2 1 2 15.13 2.51 5.24 95.5
3 1 2 51.71 11.36 9.42 285.6
0 2 2 56.92 15.96 4.00 0.0
1 2 2 872.02 31.29 32.59 244.8
2 2 2 10.83 1.17 1.29 196.8
3 2 2 7.09 0.96 1.19 135.9
4 2 2 52.83 8.11 5.19 29.4
5 2 2 4.95 1.76 2.42 288.8
2 3 2 92.54 7.26 10.42 198.2
3 3 2 12.47 1.79 1.82 307.0
4 3 2 48.61 3.74 6.65 36.9
5 3 2 20.43 2.36 4.87 325.0
6 3 2 72.35 11.30 9.31 31.0
7 3 2 26.19 6.07 6.52 98.2
0 4 2 36.00 6.74 4.86 180.0
1 4 2 15.49 6.76 1.71 230.4
2 4 2 109.26 5.98 8.87 134.9
3 4 2 24.39 2.44 4.13 154.3
4 4 2 70.11 4.49 7.48 146.0
5 4 2 11.75 1.31 3.32 333.3
6 4 2 23.40 2.98 4.96 99.4
7 4 2 5.24 0.97 2.15 186.4
8 4 2 1.78 0.95 0.76 100.6
9 4 2 1.84 1.27 0.77 195.0
0 5 2 106.46 7.74 11.85 270.0
1 5 2 8.58 3.37 2.69 195.8
2 5 2 48.54 4.47 7.79 61.1
3 5 2 10.85 2.42 2.34 132.3
4 5 2 10.16 1.02 2.37 219.9
5 5 2 17.68 2.17 2.94 21.0
6 5 2 14.30 1.31 3.51 98.3
7 5 2 6.96 0.95 2.27 333.8
8 5 2 2.39 0.73 0.94 130.6
0 6 2 11.51 5.85 2.49 180.0
1 6 2 119.84 5.56 11.60 35.1
2 6 2 10.85 1.29 2.54 48.2
3 6 2 87.49 5.58 9.05 104.1
4 6 2 80.64 5.09 8.18 16.0
5 6 2 29.28 2.44 4.04 351.1
6 6 2 10.46 1.21 2.45 53.4
7 6 2 4.39 0.70 2.04 116.6
8 6 2 1.75 0.77 0.73 148.6
0 7 2 10.89 5.79 3.54 270.0
1 7 2 17.77 3.34 4.03 96.0
2 7 2 22.60 2.64 4.85 164.3
3 7 2 13.56 3.13 1.72 99.3
4 7 2 26.22 2.67 4.83 219.4
5 7 2 9.39 1.01 2.52 271.6
6 7 2 22.18 1.85 4.53 28.7
7 7 2 5.99 0.89 2.22 318.5
8 7 2 0.85 0.88 0.69 102.3
0 8 2 6.18 7.97 0.31 180.0
1 8 2 29.34 5.77 4.92 279.1
2 8 2 15.82 2.04 3.31 250.7
3 8 2 23.21 2.92 4.68 42.1
4 8 2 5.47 1.30 2.19 147.4
5 8 2 12.27 2.00 3.72 357.7
6 8 2 11.03 1.77 3.07 8.1
7 8 2 1.89 0.70 0.99 350.5
0 9 2 0.00 8.07 2.32 90.0
1 9 2 12.73 5.90 3.08 259.8
2 9 2 26.28 2.58 5.15 248.5
3 9 2 4.52 2.42 1.18 188.1
4 9 2 3.25 0.99 1.98 236.1
5 9 2 4.67 1.09 2.80 237.0
6 9 2 1.88 1.08 0.56 184.2
2 10 2 12.21 2.91 1.54 348.8
3 10 2 12.16 1.59 3.42 1.9
4 10 2 4.01 1.24 1.18 161.1
5 10 2 0.10 1.13 0.50 319.8
2 11 2 4.15 1.34 2.82 339.2
3 11 2 5.25 1.46 2.82 174.3
4 11 2 2.11 1.70 1.59 15.7
1 0 3 218.45 33.47 14.96 90.0
0 1 3 212.96 31.14 17.82 270.0
1 1 3 685.35 58.26 23.83 269.6
2 1 3 88.23 7.38 8.64 53.7
3 1 3 162.19 24.90 15.15 154.6
0 2 3 1308.05 127.67 35.99 180.0
1 2 3 591.09 22.43 26.20 47.7
2 2 3 152.54 7.82 13.92 302.5
3 2 3 96.09 15.98 9.12 72.2
4 2 3 59.61 9.27 7.97 226.8
5 2 3 6.52 1.46 2.64 94.4
0 3 3 0.00 7.29 2.93 270.0
1 3 3 87.12 6.14 9.92 347.2
2 3 3 20.46 2.75 4.06 83.2
3 3 3 16.88 1.44 3.67 324.6
4 3 3 82.69 4.96 9.37 344.4
5 3 3 13.40 1.91 4.49 269.7
6 3 3 43.62 6.95 7.37 12.9
7 3 3 10.68 2.07 4.10 46.8
0 4 3 507.01 28.86 24.71 0.0
1 4 3 51.77 6.89 6.95 350.8
2 4 3 40.94 3.31 7.12 213.8
3 4 3 38.50 3.19 6.19 299.4
4 4 3 50.27 3.44 6.07 172.2
5 4 3 10.20 1.15 2.35 116.8
6 4 3 7.55 1.29 2.48 339.6
7 4 3 4.76 1.04 2.52 187.6
8 4 3 3.11 1.10 0.67 74.9
9 4 3 3.57 1.52 2.17 298.8
0 5 3 75.25 8.96 8.84 270.0
1 5 3 10.99 2.79 3.46 351.2
2 5 3 47.68 4.43 8.00 239.8
3 5 3 119.83 6.39 11.94 278.5
4 5 3 42.13 3.22 5.51 336.0
5 5 3 35.91 2.66 4.82 298.4
6 5 3 5.60 0.85 2.30 15.1
7 5 3 6.86 0.93 2.27 31.2
8 5 3 2.50 0.74 1.36 349.9
0 6 3 58.40 8.00 7.66 0.0
1 6 3 47.86 5.93 6.03 47.5
2 6 3 24.95 2.88 4.14 280.8
3 6 3 17.89 2.34 4.44 62.5
4 6 3 42.81 3.78 6.11 220.4
5 6 3 33.50 2.56 4.32 151.8
6 6 3 4.86 0.77 1.32 156.7
7 6 3 1.35 0.62 0.69 119.9
8 6 3 1.64 0.74 0.63 113.2
0 7 3 4.23 5.83 0.88 90.0
1 7 3 44.02 4.07 7.30 221.2
2 7 3 9.41 1.61 1.69 179.7
3 7 3 29.88 3.28 5.19 145.6
4 7 3 10.98 1.88 2.89 181.5
5 7 3 4.12 0.75 1.78 56.2
6 7 3 12.48 1.27 3.21 239.7
7 7 3 4.30 0.76 1.66 55.1
0 8 3 12.45 8.11 1.14 0.0
1 8 3 27.49 4.36 4.10 26.4
2 8 3 19.82 2.10 4.75 311.8
3 8 3 18.63 3.34 3.79 61.7
4 8 3 6.13 1.41 1.39 324.8
5 8 3 22.47 2.33 5.37 170.7
6 8 3 10.69 1.20 2.91 311.8
7 8 3 2.06 0.76 1.96 28.1
0 9 3 0.00 9.44 1.39 90.0
1 9 3 46.89 6.99 6.86 155.4
2 9 3 10.56 2.10 3.11 215.9
3 9 3 11.35 1.82 3.73 13.1
4 9 3 7.41 1.46 2.39 92.4
5 9 3 4.00 1.14 2.18 225.8
6 9 3 2.94 1.50 1.04 351.0
2 10 3 27.35 3.49 6.67 247.3
3 10 3 11.71 1.66 2.79 65.3
4 10 3 2.16 0.87 1.14 285.3
5 10 3 7.62 2.35 3.36 106.9
2 11 3 22.44 5.27 1.67 241.8
3 11 3 3.15 1.27 1.60 294.0
0 0 4 4.96 1.14 3.67 180.0
1 0 4 176.19 26.95 12.94 180.0
0 1 4 1207.99 284.46 46.03 90.0
1 1 4 233.12 18.49 14.13 284.7
2 1 4 153.14 8.72 13.83 39.3
3 1 4 24.78 3.89 5.53 91.9
4 1 4 12.08 3.09 4.08 313.4
0 2 4 1399.49 77.94 51.72 180.0
1 2 4 235.04 12.28 15.66 144.9
2 2 4 222.44 9.36 15.84 152.4
3 2 4 12.75 2.20 3.47 217.1
4 2 4 29.23 4.68 6.29 259.9
5 2 4 24.31 3.89 4.47 241.7
6 2 4 20.01 4.80 5.67 241.6
0 3 4 237.61 19.70 16.14 90.0
1 3 4 91.51 5.73 9.46 205.7
2 3 4 54.09 3.47 5.74 193.8
3 3 4 58.08 4.07 6.36 159.0
4 3 4 32.63 2.80 5.12 166.3
5 3 4 29.37 4.75 5.24 79.3
6 3 4 6.35 1.56 2.34 163.2
7 3 4 10.99 1.97 3.44 257.3
8 3 4 2.62 1.39 2.60 125.0
0 4 4 249.81 16.21 14.81 180.0
1 4 4 187.01 8.07 14.03 128.5
2 4 4 222.99 10.72 18.12 132.1
3 4 4 9.95 2.24 2.24 110.5
4 4 4 17.11 1.47 3.38 256.5
5 4 4 12.27 1.13 3.33 124.9
6 4 4 5.14 1.08 1.73 201.4
7 4 4 3.80 1.19 1.04 7.2
8 4 4 1.98 0.98 0.42 281.2
9 4 4 1.73 1.29 1.33 353.9
1 5 4 28.05 4.50 3.98 54.7
2 5 4 22.39 2.68 5.85 144.0
3 5 4 9.43 1.12 2.85 298.5
4 5 4 19.58 1.67 4.60 352.6
5 5 4 13.86 1.34 3.08 17.5
6 5 4 10.04 1.24 2.89 38.3
7 5 4 8.78 1.00 2.83 80.5
8 5 4 2.21 0.72 1.37 42.3
0 6 4 0.00 6.43 2.43 180.0
1 6 4 39.95 3.79 6.98 63.8
2 6 4 104.51 6.58 12.93 125.6
3 6 4 9.68 1.53 3.35 347.5
4 6 4 21.33 1.86 4.15 179.5
5 6 4 12.71 1.26 3.01 35.5
6 6 4 4.75 0.76 1.01 319.8
7 6 4 3.93 0.66 1.58 79.5
8 6 4 1.16 0.75 0.87 154.4
0 7 4 32.39 8.86 5.59 90.0
1 7 4 14.77 2.95 3.18 24.2
2 7 4 23.65 3.04 4.17 88.3
3 7 4 5.98 2.43 1.28 340.7
4 7 4 6.91 1.23 1.76 247.9
5 7 4 5.06 0.75 2.06 7.5
6 7 4 8.54 0.92 2.07 324.4
7 7 4 4.01 0.84 2.35 83.0
0 8 4 12.83 8.16 4.70 0.0
1 8 4 10.48 3.17 2.90 48.8
2 8 4 42.27 3.83 6.51 54.3
3 8 4 15.26 1.89 4.36 92.6
4 8 4 13.05 1.93 3.56 274.4
5 8 4 9.88 1.25 3.24 236.4
6 8 4 9.93 1.41 2.53 258.7
7 8 4 1.92 0.75 1.61 104.1
0 9 4 0.00 12.09 1.12 90.0
1 9 4 8.43 2.64 2.54 347.4
2 9 4 22.97 3.62 5.37 26.7
3 9 4 6.21 1.07 2.68 85.9
4 9 4 4.45 1.23 2.19 58.7
5 9 4 12.09 1.82 4.50 69.0
6 9 4 1.52 0.46 2.22 311.7
2 10 4 13.02 2.30 1.12 172.1
3 10 4 11.12 1.49 2.82 243.4
4 10 4 6.33 1.17 2.23 303.9
5 10 4 0.92 1.39 1.43 207.2
2 11 4 22.70 5.40 3.80 146.5
3 11 4 2.48 1.21 1.33 119.2
1 0 5 8.36 2.35 1.66 90.0
2 0 5 20.63 3.32 7.17 90.0
0 1 5 121.40 12.79 9.94 90.0
1 1 5 137.22 10.14 10.57 87.1
2 1 5 65.75 4.17 7.29 158.7
3 1 5 23.94 3.71 3.33 10.2
4 1 5 15.53 2.64 4.66 133.5
0 2 5 336.37 49.17 20.71 0.0
1 2 5 88.25 6.40 10.34 152.9
2 2 5 15.39 1.45 2.92 158.8
3 2 5 113.23 9.32 9.36 222.1
4 2 5 30.25 4.25 6.52 71.9
5 2 5 8.20 1.65 3.00 40.1
6 2 5 19.54 3.33 5.80 93.0
0 3 5 1.92 3.29 0.29 270.0
1 3 5 34.44 4.21 4.77 204.4
2 3 5 34.47 2.83 5.41 104.2
3 3 5 99.93 5.80 9.32 301.5
4 3 5 13.64 1.35 4.18 315.2
5 3 5 28.48 4.61 5.72 84.0
6 3 5 35.80 5.79 6.10 157.4
7 3 5 4.59 1.33 2.09 188.1
8 3 5 0.85 0.88 0.73 88.8
0 4 5 123.11 11.12 10.21 0.0
1 4 5 61.92 5.26 8.05 52.8
2 4 5 44.63 3.53 6.86 108.7
3 4 5 57.25 3.74 8.21 195.9
4 4 5 31.86 3.40 6.60 353.9
5 4 5 29.95 2.18 4.42 358.8
6 4 5 18.16 2.45 3.65 222.0
7 4 5 9.41 1.93 3.17 301.4
8 4 5 1.65 1.01 0.57 221.5
9 4 5 0.47 1.20 0.21 224.7
0 5 5 245.82 16.24 15.89 270.0
1 5 5 40.22 3.82 6.25 144.0
2 5 5 23.00 2.58 4.67 148.6
3 5 5 29.59 3.01 5.32 272.6
4 5 5 57.43 4.16 6.76 170.9
5 5 5 22.37 2.04 3.60 98.1
6 5 5 8.59 0.96 2.32 132.6
7 5 5 3.28 0.82 1.50 159.7
8 5 5 2.07 0.77 1.44 238.9
0 6 5 12.87 8.01 5.38 0.0
1 6 5 73.19 4.93 9.19 243.2
2 6 5 32.60 3.09 5.85 194.3
3 6 5 11.41 3.68 3.64 206.9
4 6 5 13.41 1.35 3.03 10.3
5 6 5 55.00 4.10 6.40 344.2
6 6 5 3.77 0.81 0.98 93.8
7 6 5 4.05 0.68 1.45 20.1
8 6 5 2.35 0.84 1.30 188.4
0 7 5 0.00 5.94 1.72 270.0
1 7 5 8.29 5.38 2.44 158.9
2 7 5 69.99 5.20 9.16 207.4
3 7 5 11.85 1.47 3.62 265.2
4 7 5 23.97 2.59 5.15 222.5
5 7 5 10.97 1.40 2.92 163.7
6 7 5 3.15 0.61 1.25 356.4
7 7 5 3.04 0.81 0.92 124.7
0 8 5 16.25 9.94 1.53 180.0
1 8 5 14.38 3.09 2.92 173.5
2 8 5 23.40 3.51 4.78 159.9
3 8 5 5.45 1.26 1.25 272.2
4 8 5 9.35 1.51 3.34 133.1
5 8 5 5.74 0.93 1.84 21.7
6 8 5 5.97 0.89 2.29 258.0
7 8 5 2.93 0.86 1.74 43.7
0 9 5 7.31 7.89 0.33 90.0
1 9 5 6.98 6.00 2.41 168.4
2 9 5 6.32 3.25 2.30 136.1
3 9 5 9.62 3.02 1.91 146.6
4 9 5 6.35 1.32 2.86 112.5
5 9 5 12.54 1.85 3.91 136.7
6 9 5 0.47 0.31 0.28 329.0
1 10 5 5.90 2.14 2.47 182.8
2 10 5 8.17 1.80 2.07 80.6
3 10 5 2.58 0.79 1.70 201.3
4 10 5 7.11 1.60 2.58 51.6
5 10 5 3.65 1.69 2.58 271.4
2 11 5 13.09 3.54 2.56 77.9
3 11 5 3.57 1.78 1.83 173.6
0 0 6 73.18 11.27 8.41 180.0
1 0 6 38.98 6.03 7.07 0.0
2 0 6 25.43 6.77 6.06 180.0
0 1 6 520.48 55.00 27.88 270.0
1 1 6 153.04 11.43 11.45 99.2
2 1 6 103.18 15.90 11.64 330.9
3 1 6 18.08 2.59 4.77 68.4
4 1 6 44.90 6.89 7.01 156.8
0 2 6 392.18 57.29 19.52 0.0
1 2 6 92.72 10.64 8.99 228.8
2 2 6 216.87 18.39 13.07 260.2
3 2 6 11.97 2.17 2.77 56.2
4 2 6 21.13 2.73 4.73 40.6
5 2 6 12.51 2.20 4.43 313.9
6 2 6 3.55 1.26 1.79 191.0
7 2 6 1.18 1.34 1.12 193.9
1 3 6 81.11 6.89 8.00 88.4
2 3 6 22.45 1.89 4.57 292.3
3 3 6 53.30 3.22 7.41 287.5
4 3 6 4.84 0.87 1.78 359.6
5 3 6 11.73 2.04 3.73 114.4
6 3 6 9.29 1.90 2.71 82.7
7 3 6 2.55 1.12 1.32 265.3
8 3 6 1.19 0.93 1.53 229.4
9 3 6 0.00 1.22 1.11 213.3
0 4 6 155.48 12.30 11.91 0.0
1 4 6 83.19 6.60 9.95 172.5
2 4 6 50.92 3.85 6.35 148.8
3 4 6 30.83 2.31 5.81 276.2
4 4 6 44.06 3.05 6.42 184.3
5 4 6 12.35 1.39 3.56 287.3
6 4 6 31.20 4.60 6.07 173.8
7 4 6 1.58 1.04 1.47 193.4
8 4 6 2.21 1.08 1.06 227.0
0 5 6 4.80 8.11 4.18 90.0
1 5 6 22.27 3.90 4.89 234.2
2 5 6 71.80 4.97 8.47 10.9
3 5 6 68.72 4.36 8.37 176.7
4 5 6 42.32 3.15 5.88 117.0
5 5 6 25.69 2.11 4.50 49.2
6 5 6 47.91 3.59 6.12 202.4
7 5 6 2.22 0.62 1.52 339.5
8 5 6 6.25 1.14 3.17 176.3
0 6 6 16.49 11.44 3.16 180.0
1 6 6 17.97 4.53 3.25 85.6
2 6 6 20.02 2.33 4.50 358.7
3 6 6 16.87 2.04 2.41 80.1
4 6 6 21.88 2.00 4.45 285.6
5 6 6 29.91 2.39 5.09 205.9
6 6 6 4.45 0.79 1.22 171.3
7 6 6 11.80 1.35 3.03 59.0
8 6 6 7.36 1.33 3.25 219.6
0 7 6 6.47 7.65 2.23 90.0
1 7 6 8.77 1.99 1.19 3.3
2 7 6 14.86 1.97 2.96 0.2
3 7 6 20.73 2.89 3.77 73.1
4 7 6 25.91 2.72 4.47 144.4
5 7 6 5.13 1.33 0.90 56.9
6 7 6 6.35 0.79 2.35 322.0
7 7 6 4.57 0.99 1.85 78.7
0 8 6 14.28 8.25 1.75 0.0
1 8 6 10.25 6.88 1.92 266.1
2 8 6 31.49 3.48 6.09 279.7
3 8 6 7.59 2.75 2.41 43.9
4 8 6 5.63 1.21 2.14 202.5
5 8 6 4.27 0.82 1.70 342.7
6 8 6 2.93 0.70 1.76 151.3
0 9 6 1.13 7.60 1.27 270.0
1 9 6 11.00 2.73 3.25 289.9
2 9 6 4.81 1.38 1.91 274.5
3 9 6 6.73 3.12 1.57 220.0
4 9 6 10.22 1.45 3.85 255.8
5 9 6 5.14 1.09 1.27 123.8
6 9 6 0.97 0.70 0.40 73.9
1 10 6 8.59 2.59 1.83 25.9
2 10 6 16.68 2.89 3.71 10.5
3 10 6 5.69 1.24 2.73 239.3
4 10 6 2.82 1.26 1.29 299.4
1 11 6 13.60 3.53 3.46 321.8
2 11 6 9.58 2.81 2.35 112.1
3 11 6 9.39 2.64 2.37 135.1
1 0 7 14.72 2.47 3.41 90.0
2 0 7 9.93 1.83 1.96 90.0
3 0 7 69.00 14.74 9.59 270.0
0 1 7 690.27 84.60 28.06 270.0
1 1 7 73.57 7.78 8.13 137.9
2 1 7 18.56 3.08 3.92 354.3
3 1 7 88.54 4.57 10.89 170.8
4 1 7 6.60 1.32 2.94 140.4
5 1 7 6.18 1.37 2.12 117.0
0 2 7 15.37 2.43 2.02 0.0
1 2 7 36.14 4.04 4.10 43.8
2 2 7 94.97 6.43 9.83 274.6
3 2 7 29.02 2.41 4.84 181.2
4 2 7 50.71 4.61 6.99 9.8
5 2 7 8.77 1.68 1.24 112.0
6 2 7 25.93 4.28 6.18 117.6
7 2 7 5.03 1.41 2.74 2.7
0 3 7 12.81 2.12 3.73 90.0
1 3 7 79.23 8.89 9.33 111.9
2 3 7 21.39 1.83 4.43 70.0
3 3 7 30.29 2.63 4.94 115.4
4 3 7 3.95 0.86 1.89 2.0
5 3 7 7.40 2.25 2.78 142.1
6 3 7 10.98 2.11 3.44 91.2
7 3 7 4.20 1.31 1.97 156.0
8 3 7 3.41 1.21 1.45 69.7
9 3 7 4.09 1.77 2.80 31.9
0 4 7 83.41 7.27 8.79 0.0
1 4 7 82.89 9.19 8.61 245.9
2 4 7 12.03 1.60 3.25 63.2
3 4 7 58.58 4.25 8.04 262.0
4 4 7 54.51 4.41 7.19 94.3
5 4 7 19.79 2.08 3.73 1.1
6 4 7 45.38 6.37 5.88 80.2
7 4 7 1.45 0.95 1.28 198.9
8 4 7 4.20 1.19 1.96 160.4
0 5 7 19.75 12.35 1.60 90.0
1 5 7 11.10 5.85 4.01 25.9
2 5 7 22.62 2.43 4.61 21.2
3 5 7 7.90 1.09 2.28 356.6
4 5 7 23.43 2.11 4.86 286.1
5 5 7 19.73 1.98 4.01 293.6
6 5 7 10.39 1.11 2.67 84.3
7 5 7 2.88 0.71 1.91 127.9
8 5 7 1.90 1.29 1.22 239.4
0 6 7 1.28 8.08 1.45 180.0
1 6 7 41.45 4.50 5.72 304.2
2 6 7 11.94 2.78 2.02 116.6
3 6 7 16.34 1.89 4.12 172.2
4 6 7 6.13 1.16 2.30 179.7
5 6 7 10.70 1.04 2.52 314.4
6 6 7 8.76 1.02 2.52 170.0
7 6 7 4.90 0.75 1.98 94.0
0 7 7 2.79 11.56 1.10 90.0
1 7 7 7.05 1.78 1.76 100.7
2 7 7 60.74 5.35 8.98 54.4
3 7 7 23.80 2.48 5.38 147.7
4 7 7 5.09 1.00 2.58 251.4
5 7 7 4.70 0.95 1.19 40.1
6 7 7 1.51 0.56 0.77 92.9
7 7 7 1.86 0.81 1.07 246.8
0 8 7 0.00 12.43 2.58 180.0
1 8 7 36.53 4.89 5.99 309.8
2 8 7 15.86 3.01 3.58 94.1
3 8 7 15.31 1.81 4.18 176.2
4 8 7 10.11 1.38 2.73 39.0
5 8 7 3.52 1.05 1.10 194.1
6 8 7 1.03 0.76 1.20 212.4
0 9 7 0.00 11.62 2.91 270.0
1 9 7 20.92 3.36 4.69 163.5
2 9 7 9.34 1.86 2.45 32.7
3 9 7 6.63 1.34 1.76 48.9
4 9 7 6.51 1.04 2.66 323.5
5 9 7 8.66 1.78 2.92 224.1
1 10 7 7.74 1.67 3.09 296.5
2 10 7 5.42 1.42 1.62 297.7
3 10 7 3.26 0.92 0.91 44.5
4 10 7 4.13 1.50 2.38 92.9
1 11 7 4.68 1.98 2.70 230.5
2 11 7 3.36 1.86 2.00 92.6
0 0 8 311.27 47.70 14.68 0.0
1 0 8 52.63 8.15 7.14 0.0
2 0 8 82.19 12.68 10.17 180.0
3 0 8 7.44 1.57 1.73 0.0
0 1 8 324.07 27.89 17.66 270.0
1 1 8 308.24 29.65 15.91 113.8
2 1 8 119.87 18.47 11.98 323.5
3 1 8 46.25 4.23 5.93 293.6
4 1 8 49.96 3.67 7.29 317.5
5 1 8 6.64 1.42 3.05 113.0
1 2 8 215.33 18.47 12.94 16.8
2 2 8 43.51 3.77 5.64 263.9
3 2 8 19.62 1.93 4.01 286.2
4 2 8 114.68 6.38 11.10 358.4
5 2 8 36.23 4.44 6.63 248.7
6 2 8 4.53 1.28 2.57 268.4
7 2 8 0.77 1.01 0.96 124.1
8 2 8 1.50 1.37 0.95 200.0
0 3 8 553.63 80.93 24.74 270.0
1 3 8 144.65 17.58 13.42 176.4
2 3 8 19.04 1.90 4.27 296.9
3 3 8 12.37 1.67 2.88 179.8
4 3 8 3.91 1.69 1.62 203.1
5 3 8 16.59 2.58 4.23 232.6
6 3 8 11.70 2.01 3.81 3.3
7 3 8 7.71 1.68 3.03 246.5
8 3 8 4.88 1.36 2.42 183.0
1 4 8 50.33 5.44 7.82 290.6
2 4 8 23.17 2.19 4.93 307.4
3 4 8 16.04 1.86 3.09 124.3
4 4 8 15.06 1.45 3.45 317.9
5 4 8 20.48 1.90 4.13 252.0
6 4 8 5.41 1.56 2.22 69.3
7 4 8 4.74 1.29 1.93 144.3
8 4 8 1.99 1.41 1.81 203.7
0 5 8 15.96 4.32 5.12 270.0
1 5 8 7.98 2.35 1.73 351.4
2 5 8 18.21 2.54 4.02 268.2
3 5 8 23.72 2.05 4.32 318.4
4 5 8 5.97 0.89 1.84 226.3
5 5 8 7.49 0.79 2.27 268.6
6 5 8 14.30 1.30 4.19 19.3
7 5 8 1.46 0.62 1.03 146.5
8 5 8 2.62 1.49 1.79 155.4
0 6 8 0.00 7.73 4.03 180.0
1 6 8 5.39 1.83 2.04 271.1
2 6 8 23.64 3.25 3.70 244.8
3 6 8 9.52 1.25 3.25 356.8
4 6 8 19.42 2.17 4.49 110.1
5 6 8 3.70 0.70 1.43 319.1
6 6 8 10.29 1.00 2.79 96.7
7 6 8 1.66 0.56 0.80 112.3
0 7 8 15.63 12.00 4.03 270.0
1 7 8 20.76 3.03 4.30 229.4
2 7 8 35.28 4.97 5.68 222.2
3 7 8 20.68 2.33 4.14 324.7
4 7 8 6.75 0.93 2.67 279.4
5 7 8 5.40 0.85 2.51 271.4
6 7 8 5.78 0.75 2.26 321.6
7 7 8 2.27 0.76 0.86 126.3
0 8 8 18.29 12.49 0.55 0.0
1 8 8 5.96 6.65 1.95 95.2
2 8 8 12.13 3.11 3.20 24.2
3 8 8 12.70 1.89 3.40 136.9
4 8 8 12.02 1.70 3.24 152.2
5 8 8 5.32 0.78 2.30 199.7
6 8 8 0.44 0.77 0.82 40.0
1 9 8 15.17 2.59 4.34 249.8
2 9 8 7.06 1.61 1.78 342.8
3 9 8 4.01 0.88 0.54 256.6
4 9 8 2.39 0.76 0.18 263.3
5 9 8 5.02 1.33 2.47 280.4
1 10 8 5.33 1.36 3.00 244.4
2 10 8 4.19 1.30 0.45 334.5
3 10 8 3.90 1.25 1.42 173.7
4 10 8 3.31 1.15 1.91 126.0
1 11 8 13.32 3.41 3.59 190.1
1 0 9 19.74 3.98 3.75 270.0
2 0 9 28.16 5.54 5.98 270.0
3 0 9 314.09 48.12 19.10 90.0
4 0 9 49.09 10.93 9.43 270.0
0 1 9 8.52 1.13 0.14 270.0
1 1 9 53.94 4.49 6.77 340.6
2 1 9 19.53 2.92 4.21 114.8
3 1 9 27.24 4.40 5.68 181.8
4 1 9 24.45 2.10 5.27 157.9
5 1 9 5.26 1.34 1.07 95.1
6 1 9 16.51 4.03 4.12 34.2
0 2 9 13.19 2.73 1.13 0.0
1 2 9 27.44 2.88 5.94 257.9
2 2 9 39.10 3.23 4.52 331.8
3 2 9 27.72 2.95 4.81 180.3
4 2 9 14.02 1.80 3.13 278.4
5 2 9 15.85 2.78 4.38 169.0
6 2 9 4.40 1.19 1.50 300.6
7 2 9 13.30 2.44 4.84 208.5
8 2 9 3.84 1.63 2.34 40.7
1 3 9 72.64 10.71 7.33 252.5
2 3 9 18.79 1.82 3.62 161.3
3 3 9 18.80 1.70 4.28 197.5
4 3 9 24.09 2.53 4.93 19.6
5 3 9 7.97 2.26 2.49 355.7
6 3 9 4.24 1.52 1.21 243.4
7 3 9 7.91 1.65 3.12 331.2
8 3 9 0.78 1.25 0.45 137.8
0 4 9 38.77 5.82 6.14 180.0
1 4 9 10.69 2.38 2.65 331.1
2 4 9 20.75 2.33 2.97 80.8
3 4 9 5.05 0.84 1.12 296.6
4 4 9 46.07 5.68 6.73 258.9
5 4 9 52.27 3.95 6.14 195.1
6 4 9 17.55 2.47 4.16 298.4
7 4 9 10.76 2.10 3.38 328.9
8 4 9 2.25 1.41 1.69 213.5
0 5 9 15.60 2.35 3.95 270.0
1 5 9 12.80 2.70 2.07 233.6
2 5 9 16.79 2.19 4.60 32.2
3 5 9 15.88 2.04 3.10 96.4
4 5 9 62.50 5.38 7.77 96.1
5 5 9 13.58 1.36 2.74 332.9
6 5 9 5.81 0.78 2.34 310.9
7 5 9 1.49 0.94 0.93 46.6
0 6 9 7.04 3.74 3.68 180.0
1 6 9 10.75 6.29 2.99 279.2
2 6 9 23.93 2.81 5.35 267.2
3 6 9 13.66 2.19 3.46 78.7
4 6 9 6.24 0.88 2.74 231.8
5 6 9 7.20 0.87 2.73 245.2
6 6 9 2.61 0.57 1.04 47.4
7 6 9 3.60 0.79 1.72 286.0
0 7 9 28.77 12.65 6.26 270.0
1 7 9 33.07 5.57 4.79 305.0
2 7 9 8.22 1.80 2.43 282.0
3 7 9 16.12 1.79 4.57 342.3
4 7 9 12.71 1.42 3.25 273.5
5 7 9 4.96 0.99 1.81 50.4
6 7 9 2.20 0.58 1.07 30.4
0 8 9 0.00 11.63 0.86 0.0
1 8 9 39.29 5.21 6.66 55.7
2 8 9 3.94 1.65 0.88 308.8
3 8 9 2.97 0.77 0.54 116.2
4 8 9 5.84 1.13 1.91 189.7
5 8 9 2.45 0.62 1.12 118.5
6 8 9 2.99 0.91 1.63 211.0
1 9 9 15.82 2.73 4.08 243.4
2 9 9 5.85 1.47 1.27 113.5
3 9 9 5.59 0.94 2.25 316.6
4 9 9 2.96 0.93 0.92 8.0
5 9 9 3.11 1.12 2.25 41.9
1 10 9 2.77 1.12 1.50 93.1
2 10 9 6.72 1.49 2.01 14.3
3 10 9 3.10 1.13 1.43 270.8
0 0 10 52.10 8.13 5.24 0.0
1 0 10 8.09 4.74 1.58 0.0
2 0 10 55.61 9.72 6.63 180.0
3 0 10 11.27 2.10 3.43 180.0
4 0 10 1.32 0.90 0.43 0.0
0 1 10 5.79 1.25 0.67 90.0
1 1 10 55.84 4.55 7.09 114.4
2 1 10 23.95 2.76 5.74 333.5
3 1 10 25.73 4.10 5.26 141.2
4 1 10 16.88 2.87 4.76 232.9
5 1 10 31.87 2.74 6.05 135.2
6 1 10 8.94 1.78 4.16 283.9
0 2 10 13.10 1.51 2.75 0.0
1 2 10 49.67 4.35 6.79 159.1
2 2 10 18.90 1.71 3.54 335.9
3 2 10 21.79 3.48 4.28 84.5
4 2 10 3.47 1.11 1.63 99.0
5 2 10 18.62 2.48 4.15 196.9
6 2 10 21.85 3.69 5.17 32.2
7 2 10 7.21 1.59 2.76 194.3
8 2 10 0.89 1.25 1.07 110.9
0 3 10 481.94 70.49 24.47 90.0
1 3 10 132.34 19.22 9.97 316.7
2 3 10 6.50 1.04 1.97 31.1
3 3 10 10.32 2.84 1.07 336.6
4 3 10 11.83 2.04 2.16 274.6
5 3 10 5.00 1.47 1.48 274.3
6 3 10 5.94 1.38 2.65 11.9
7 3 10 6.77 1.53 3.27 127.9
8 3 10 0.93 1.20 0.75 303.4
1 4 10 12.63 4.08 1.94 117.3
2 4 10 28.94 2.36 5.30 78.1
3 4 10 10.99 1.16 2.62 249.2
4 4 10 38.10 3.05 6.34 191.4
5 4 10 7.16 1.10 1.88 266.0
6 4 10 4.97 1.14 2.06 21.5
7 4 10 1.21 1.02 0.99 116.2
8 4 10 1.50 1.31 0.93 26.9
0 5 10 7.56 20.20 2.26 270.0
1 5 10 23.41 11.81 4.10 334.6
2 5 10 58.53 6.32 8.34 45.7
3 5 10 14.38 1.40 3.73 190.8
4 5 10 3.64 0.79 0.40 31.1
5 5 10 4.03 0.77 1.66 344.9
6 5 10 2.50 0.55 1.94 223.7
7 5 10 1.05 0.94 0.54 218.4
0 6 10 8.33 2.63 2.01 180.0
1 6 10 27.93 4.11 4.83 24.4
2 6 10 18.02 3.22 4.18 139.7
3 6 10 37.03 3.55 6.31 188.1
4 6 10 8.71 1.05 3.03 295.7
5 6 10 13.28 1.28 3.58 202.6
6 6 10 4.08 0.65 2.22 320.8
7 6 10 1.71 0.67 1.33 61.6
0 7 10 32.29 6.13 6.62 270.0
1 7 10 10.69 2.44 3.89 48.8
2 7 10 15.16 3.18 3.60 7.6
3 7 10 8.20 1.78 2.87 14.7
4 7 10 3.86 0.69 0.68 92.0
5 7 10 1.73 0.72 0.57 259.1
6 7 10 5.25 1.43 1.97 359.6
0 8 10 0.00 12.65 0.45 0.0
1 8 10 5.35 2.46 0.98 133.3
2 8 10 2.76 1.12 1.70 284.1
3 8 10 4.71 0.88 1.90 106.0
4 8 10 3.64 0.92 1.59 117.4
5 8 10 3.16 0.77 1.48 344.7
1 9 10 13.56 2.42 4.53 216.4
2 9 10 9.88 1.90 3.80 309.3
3 9 10 3.24 0.80 0.27 3.6
4 9 10 3.99 1.21 1.21 268.4
1 10 10 9.59 1.85 2.29 94.2
2 10 10 5.81 2.28 2.81 20.8
3 10 10 1.67 0.98 0.56 282.0
1 0 11 3.98 1.16 1.15 90.0
2 0 11 57.55 8.96 7.76 90.0
3 0 11 11.99 2.17 3.77 270.0
4 0 11 11.50 2.14 3.04 270.0
5 0 11 2.31 1.41 2.33 90.0
0 1 11 386.20 33.22 16.73 270.0
1 1 11 22.71 1.83 4.81 321.0
2 1 11 6.28 1.37 1.85 287.0
3 1 11 18.35 3.03 4.37 45.6
4 1 11 0.99 1.18 0.73 83.1
5 1 11 16.70 1.81 4.64 318.3
6 1 11 2.86 1.07 1.41 228.5
7 1 11 1.93 1.29 2.49 222.4
0 2 11 12.20 1.42 2.97 180.0
1 2 11 45.47 4.11 5.87 289.8
2 2 11 63.97 7.31 7.36 8.6
3 2 11 12.82 1.57 3.17 172.5
4 2 11 34.55 3.54 6.69 308.8
5 2 11 6.42 1.17 1.69 74.2
6 2 11 7.83 1.85 2.82 348.2
7 2 11 4.51 1.25 1.73 336.4
8 2 11 1.39 1.28 1.54 234.0
0 3 11 5.67 1.93 0.75 270.0
1 3 11 41.93 6.54 5.48 24.9
2 3 11 16.88 1.44 4.06 128.3
3 3 11 10.91 1.21 1.85 97.7
4 3 11 20.88 2.98 3.49 185.9
5 3 11 3.58 1.33 1.58 23.1
6 3 11 9.67 1.94 3.21 181.3
7 3 11 1.44 1.01 1.14 199.3
0 4 11 13.26 4.73 2.35 180.0
1 4 11 11.72 2.02 3.36 230.9
2 4 11 37.12 3.83 6.75 144.0
3 4 11 10.74 1.16 2.91 274.6
4 4 11 18.14 1.84 4.79 23.8
5 4 11 5.68 1.64 1.51 351.7
6 4 11 0.88 0.81 1.11 49.3
7 4 11 3.95 1.65 1.72 269.4
0 5 11 6.96 1.45 1.96 270.0
1 5 11 45.05 5.31 7.55 38.2
2 5 11 16.90 3.73 2.41 200.9
3 5 11 38.99 3.77 6.13 330.3
4 5 11 4.20 0.98 2.12 224.5
5 5 11 4.98 0.78 1.62 63.8
6 5 11 10.19 1.22 3.21 218.7
7 5 11 0.18 1.03 0.94 274.4
0 6 11 49.92 5.92 7.91 180.0
1 6 11 32.19 6.34 6.09 83.6
2 6 11 28.82 5.79 5.70 181.1
3 6 11 4.17 0.75 1.69 227.7
4 6 11 3.31 0.67 1.97 321.1
5 6 11 2.01 0.50 1.20 266.1
6 6 11 10.01 1.04 3.09 244.8
0 7 11 18.98 3.18 3.64 270.0
1 7 11 17.48 3.47 4.24 9.2
2 7 11 10.15 2.59 2.71 80.9
3 7 11 5.26 0.87 1.11 217.7
4 7 11 3.63 0.73 0.86 119.6
5 7 11 1.37 0.60 0.27 33.0
6 7 11 4.83 0.87 2.16 240.2
0 8 11 3.74 1.62 1.37 180.0
1 8 11 8.52 1.72 3.78 94.3
2 8 11 17.46 2.87 2.61 115.4
3 8 11 7.16 1.42 2.95 172.6
4 8 11 3.04 0.75 1.78 12.9
5 8 11 4.61 1.30 2.16 219.1
1 9 11 10.06 1.93 3.56 60.4
2 9 11 6.43 1.45 2.75 270.3
3 9 11 4.85 1.03 1.72 332.7
4 9 11 2.74 1.07 1.66 136.7
1 10 11 0.00 0.74 1.42 168.6
2 10 11 1.44 0.69 2.90 250.6
0 0 12 134.74 20.74 10.24 0.0
1 0 12 43.80 3.85 5.21 180.0
2 0 12 8.60 1.72 1.34 0.0
3 0 12 4.68 1.21 2.04 0.0
4 0 12 14.04 2.50 4.30 180.0
5 0 12 0.76 0.87 0.40 180.0
0 1 12 113.51 9.85 9.54 90.0
1 1 12 12.55 2.15 3.16 122.4
2 1 12 4.16 0.91 1.15 333.8
3 1 12 3.89 0.79 1.85 263.1
4 1 12 20.78 3.48 5.07 42.3
5 1 12 7.85 1.31 3.06 269.0
6 1 12 1.77 1.02 1.04 230.1
7 1 12 0.64 1.16 0.51 286.5
0 2 12 69.44 10.76 6.41 0.0
1 2 12 17.01 1.23 4.21 172.8
2 2 12 6.39 1.56 1.44 82.2
3 2 12 50.00 5.37 6.40 338.4
4 2 12 4.00 1.54 1.16 126.5
5 2 12 6.63 1.34 2.55 17.8
6 2 12 2.29 0.99 1.14 70.4
7 2 12 3.61 1.62 2.73 354.6
0 3 12 127.73 18.70 9.72 90.0
1 3 12 56.58 6.05 7.67 97.1
2 3 12 4.49 1.00 0.95 86.1
3 3 12 24.56 2.31 5.05 154.3
4 3 12 71.94 5.72 8.08 101.6
5 3 12 6.28 1.59 3.23 267.6
6 3 12 1.68 0.92 0.09 7.9
7 3 12 2.74 1.42 1.64 190.7
0 4 12 110.14 16.16 11.44 0.0
1 4 12 61.88 9.22 8.00 233.5
2 4 12 8.75 1.33 3.29 314.5
3 4 12 54.50 4.20 6.51 70.0
4 4 12 36.09 3.02 5.75 272.6
5 4 12 12.11 1.64 2.43 6.0
6 4 12 6.36 1.23 2.74 77.3
7 4 12 2.24 1.37 1.81 313.5
0 5 12 14.54 2.42 3.03 90.0
1 5 12 110.43 22.69 13.00 17.3
2 5 12 15.72 2.58 4.65 49.1
3 5 12 5.35 1.13 2.09 116.4
4 5 12 33.82 3.02 5.63 155.1
5 5 12 10.16 1.98 2.48 37.6
6 5 12 7.39 1.16 2.55 112.0
7 5 12 1.03 1.93 0.75 159.7
0 6 12 15.00 13.11 1.11 0.0
1 6 12 15.24 3.33 3.77 325.3
2 6 12 11.85 2.60 3.47 271.8
3 6 12 15.61 2.04 4.12 75.5
4 6 12 6.26 0.83 2.45 340.8
5 6 12 10.00 1.40 3.89 8.6
6 6 12 7.37 1.10 2.43 123.2
0 7 12 17.80 3.53 4.61 270.0
1 7 12 9.14 1.80 2.44 13.1
2 7 12 8.57 1.59 1.16 142.1
3 7 12 3.39 1.03 0.74 120.7
4 7 12 8.22 1.05 3.16 221.9
5 7 12 3.90 0.72 2.20 65.0
0 8 12 1.69 1.42 0.72 0.0
1 8 12 4.79 1.33 0.90 89.3
2 8 12 10.67 2.01 1.84 28.7
3 8 12 4.87 0.86 2.30 110.1
4 8 12 4.15 0.95 1.19 310.9
0 9 12 7.55 2.28 0.90 90.0
1 9 12 2.74 1.08 1.72 333.7
2 9 12 3.99 1.16 2.61 4.8
3 9 12 5.56 1.70 2.34 150.0
1 10 12 1.10 0.76 1.90 274.6
1 0 13 41.88 3.68 5.61 90.0
2 0 13 11.67 2.12 2.84 90.0
3 0 13 6.37 1.44 2.45 90.0
4 0 13 1.16 0.91 0.50 270.0
5 0 13 11.46 2.16 4.07 90.0
6 0 13 5.84 1.94 3.65 90.0
0 1 13 38.22 3.41 5.51 90.0
1 1 13 28.03 2.58 5.10 326.3
2 1 13 14.01 1.90 3.83 160.7
3 1 13 11.55 1.52 3.34 189.2
4 1 13 3.65 0.92 1.96 356.7
5 1 13 7.99 2.28 3.06 328.2
6 1 13 3.11 1.06 1.29 70.1
7 1 13 0.99 1.19 0.90 225.2
0 2 13 5.89 2.18 0.61 0.0
1 2 13 17.00 1.24 3.57 355.7
2 2 13 17.13 1.74 3.52 23.9
3 2 13 37.27 4.04 5.73 292.5
4 2 13 5.18 1.56 2.50 89.1
5 2 13 7.72 1.49 3.43 68.9
6 2 13 11.50 2.14 4.55 75.2
7 2 13 3.73 1.59 2.63 136.4
0 3 13 14.50 2.38 2.67 270.0
1 3 13 12.53 1.72 3.02 91.2
2 3 13 30.53 2.56 5.63 166.7
3 3 13 8.66 0.85 1.99 217.4
4 3 13 68.32 8.32 9.01 306.1
5 3 13 5.51 1.12 2.88 342.6
6 3 13 1.15 0.91 1.37 185.6
7 3 13 0.57 1.22 0.88 272.3
0 4 13 40.06 6.00 5.56 0.0
1 4 13 84.26 12.39 10.16 347.3
2 4 13 71.29 11.13 7.18 159.9
3 4 13 43.40 3.22 6.92 256.9
4 4 13 4.13 0.77 0.98 290.5
5 4 13 5.26 1.17 2.29 28.5
6 4 13 0.26 0.85 1.23 9.1
0 5 13 73.99 10.97 3.71 270.0
1 5 13 128.44 18.81 12.04 93.0
2 5 13 32.59 4.57 6.47 71.1
3 5 13 14.74 1.52 3.91 168.6
4 5 13 8.87 1.05 2.74 322.8
5 5 13 4.50 0.81 0.47 185.2
6 5 13 4.85 0.96 1.63 34.7
0 6 13 11.88 2.06 2.96 0.0
1 6 13 12.90 2.66 3.65 327.7
2 6 13 17.04 2.68 4.21 204.1
3 6 13 14.57 1.54 3.58 95.1
4 6 13 2.07 0.79 0.47 91.9
5 6 13 4.07 0.79 1.59 344.7
6 6 13 2.35 0.70 1.82 73.2
0 7 13 16.16 2.69 1.22 90.0
1 7 13 6.05 1.41 1.92 66.4
2 7 13 9.69 1.87 3.22 341.7
3 7 13 3.45 0.75 1.34 85.1
4 7 13 11.98 1.35 3.96 275.3
5 7 13 4.03 1.15 2.48 170.7
0 8 13 5.90 1.71 2.59 0.0
1 8 13 13.01 2.31 3.44 31.0
2 8 13 5.24 1.36 2.09 322.7
3 8 13 7.36 1.24 3.13 47.4
4 8 13 2.23 1.30 0.79 152.2
0 9 13 3.31 1.58 0.91 90.0
1 9 13 4.47 1.16 1.94 161.4
2 9 13 2.00 1.53 2.21 75.5
0 0 14 7.71 1.63 2.02 0.0
1 0 14 22.42 2.04 3.22 0.0
2 0 14 0.66 0.94 0.90 0.0
3 0 14 8.40 4.78 1.05 180.0
4 0 14 1.70 0.91 0.41 0.0
5 0 14 5.47 1.39 1.82 0.0
6 0 14 0.81 0.89 0.22 180.0
0 1 14 48.29 4.28 5.51 270.0
1 1 14 19.50 1.58 4.45 203.8
2 1 14 8.53 1.53 2.32 253.1
3 1 14 35.28 4.47 7.30 226.9
4 1 14 11.25 1.48 3.86 207.1
5 1 14 7.61 1.66 3.23 220.7
6 1 14 3.47 1.11 2.01 102.8
7 1 14 0.73 1.18 0.42 141.9
0 2 14 16.69 2.30 0.86 0.0
1 2 14 6.00 0.69 1.69 348.8
2 2 14 16.18 1.41 3.50 196.4
3 2 14 27.29 3.38 4.69 54.9
4 2 14 7.50 1.64 2.77 1.1
5 2 14 2.66 1.03 0.92 73.7
6 2 14 3.04 1.15 1.92 169.0
0 3 14 110.52 13.41 11.31 90.0
1 3 14 15.24 1.38 3.15 130.8
2 3 14 38.23 3.45 6.25 182.6
3 3 14 59.64 5.71 7.40 280.4
4 3 14 12.51 1.95 3.33 188.2
5 3 14 0.26 0.71 0.17 56.4
6 3 14 4.87 1.81 3.34 70.6
0 4 14 11.94 4.15 2.97 0.0
1 4 14 11.44 2.18 0.94 74.2
2 4 14 11.88 1.40 3.52 167.1
3 4 14 23.60 1.87 4.86 5.2
4 4 14 5.07 0.66 1.75 336.8
5 4 14 3.75 0.92 2.17 10.2
6 4 14 1.95 0.91 1.40 227.9
0 5 14 10.43 5.16 1.10 90.0
1 5 14 8.41 1.59 2.01 168.9
2 5 14 7.14 1.29 1.57 178.5
3 5 14 7.08 0.88 2.56 245.9
4 5 14 5.63 1.21 1.55 148.8
5 5 14 8.64 1.32 3.23 335.1
6 5 14 3.34 1.71 1.71 40.2
0 6 14 15.28 2.53 3.54 180.0
1 6 14 14.46 2.41 2.24 273.5
2 6 14 11.38 2.06 2.49 94.8
3 6 14 4.28 0.73 1.92 183.7
4 6 14 10.27 1.21 2.87 281.5
5 6 14 4.63 0.89 2.28 218.7
1 7 14 13.82 2.34 1.28 28.2
2 7 14 3.27 1.13 1.06 225.9
3 7 14 3.78 0.85 1.62 68.9
4 7 14 3.74 0.79 2.16 165.2
0 8 14 3.33 1.09 1.15 0.0
1 8 14 8.81 1.72 3.56 242.9
2 8 14 3.80 1.18 1.31 57.7
3 8 14 3.00 1.26 1.65 68.3
0 9 14 1.60 1.36 0.56 90.0
1 9 14 6.61 2.15 2.07 182.7
1 0 15 82.33 7.13 8.32 90.0
2 0 15 39.78 6.32 7.71 90.0
3 0 15 3.29 1.06 1.37 90.0
4 0 15 7.00 1.53 3.16 90.0
5 0 15 3.65 1.13 1.98 90.0
6 0 15 0.45 0.90 0.46 270.0
0 1 15 11.14 1.21 3.18 270.0
1 1 15 31.10 2.70 4.70 158.8
2 1 15 5.83 1.14 2.20 236.0
3 1 15 1.09 0.63 1.06 350.5
4 1 15 11.02 1.73 4.24 15.9
5 1 15 1.95 0.74 1.48 2.4
6 1 15 1.80 1.34 0.97 289.6
0 2 15 55.55 5.30 8.32 0.0
1 2 15 9.64 0.78 2.94 98.6
2 2 15 14.03 1.60 3.29 16.1
3 2 15 8.36 1.12 2.58 59.2
4 2 15 12.27 2.28 3.80 309.7
5 2 15 1.99 0.95 1.33 58.8
6 2 15 2.75 1.45 0.78 318.3
0 3 15 5.06 1.04 2.23 90.0
1 3 15 4.80 0.60 1.92 155.7
2 3 15 10.83 1.15 3.24 142.7
3 3 15 23.14 1.95 4.20 193.4
4 3 15 2.12 0.69 1.09 47.9
5 3 15 3.94 1.21 2.19 73.8
6 3 15 1.17 1.25 0.37 230.4
0 4 15 21.12 3.31 5.19 0.0
1 4 15 11.92 1.64 3.22 27.8
2 4 15 3.24 0.87 1.01 105.8
3 4 15 2.87 0.54 0.81 46.6
4 4 15 3.28 0.56 0.96 259.5
5 4 15 0.40 0.72 0.17 82.3
6 4 15 0.70 1.64 1.24 60.3
0 5 15 15.34 4.00 4.62 270.0
1 5 15 15.79 3.05 3.84 169.7
2 5 15 5.77 1.14 2.07 127.8
3 5 15 2.59 0.79 1.00 282.6
4 5 15 2.24 0.45 0.80 296.2
5 5 15 3.39 0.90 1.11 112.1
0 6 15 2.43 1.00 1.13 0.0
1 6 15 13.87 2.39 3.32 43.7
2 6 15 11.25 1.95 2.29 250.3
3 6 15 2.38 0.54 0.86 53.9
4 6 15 6.01 0.86 2.32 178.8
5 6 15 1.04 1.01 0.53 342.3
0 7 15 4.60 1.18 1.77 90.0
1 7 15 11.07 2.00 3.79 202.3
2 7 15 4.15 1.16 2.06 71.7
3 7 15 5.88 1.23 1.80 230.4
4 7 15 3.05 1.16 2.32 60.0
0 8 15 18.23 5.24 1.18 0.0
1 8 15 4.39 1.18 1.59 137.4
2 8 15 7.11 2.21 1.03 16.6
0 0 16 5.23 1.31 1.95 180.0
1 0 16 18.07 2.76 3.00 180.0
2 0 16 2.87 1.03 1.69 180.0
3 0 16 7.95 1.66 2.94 180.0
4 0 16 5.33 1.30 3.31 180.0
5 0 16 0.09 0.87 0.39 0.0
6 0 16 3.10 1.53 2.48 180.0
0 1 16 5.03 0.72 1.48 270.0
1 1 16 17.73 1.45 4.39 245.2
2 1 16 14.84 1.62 3.27 259.6
3 1 16 6.40 1.02 3.02 309.0
4 1 16 8.26 1.19 3.51 282.3
5 1 16 3.20 0.89 2.66 96.9
6 1 16 1.57 1.27 0.64 223.5
0 2 16 2.88 0.82 1.13 180.0
1 2 16 6.28 0.83 1.84 184.2
2 2 16 11.82 1.23 3.69 150.5
3 2 16 15.84 1.66 3.75 219.1
4 2 16 7.24 1.56 3.07 107.7
5 2 16 2.16 1.03 2.19 10.0
6 2 16 1.68 1.34 1.67 239.8
0 3 16 1.99 0.60 0.48 270.0
1 3 16 16.68 1.33 4.74 154.1
2 3 16 2.01 0.57 0.73 192.9
3 3 16 16.56 1.61 3.95 165.2
4 3 16 2.24 0.80 0.99 345.7
5 3 16 5.41 1.32 2.64 105.3
1 4 16 16.78 2.03 4.26 188.2
2 4 16 11.30 1.54 3.34 114.5
3 4 16 15.56 1.31 4.06 164.7
4 4 16 11.59 1.11 3.37 249.7
5 4 16 1.38 0.77 0.90 245.1
0 5 16 33.05 9.06 4.24 90.0
1 5 16 17.29 2.27 4.50 326.6
2 5 16 8.54 1.69 2.74 14.7
3 5 16 12.36 1.25 3.90 143.5
4 5 16 2.07 0.55 1.19 132.8
5 5 16 2.80 1.33 1.73 54.0
0 6 16 24.21 8.24 4.95 180.0
1 6 16 9.39 1.78 1.40 116.3
2 6 16 7.40 1.46 1.73 14.2
3 6 16 2.57 0.68 0.68 312.2
4 6 16 1.78 0.87 0.78 182.6
0 7 16 2.03 0.91 0.25 270.0
1 7 16 6.24 1.39 3.17 230.2
2 7 16 4.72 1.17 1.57 179.4
3 7 16 3.37 1.03 1.65 131.6
0 8 16 3.38 2.73 2.58 180.0
1 8 16 6.01 1.99 2.10 61.7
1 0 17 13.17 1.45 3.41 90.0
2 0 17 1.11 0.58 1.59 270.0
3 0 17 2.52 0.97 1.67 90.0
4 0 17 1.62 0.89 0.47 270.0
5 0 17 1.47 0.88 0.79 270.0
6 0 17 0.79 1.25 0.44 270.0
0 1 17 22.44 2.09 4.45 90.0
1 1 17 3.46 0.52 1.64 179.3
2 1 17 8.69 1.00 2.95 5.8
3 1 17 1.93 0.66 1.71 284.7
4 1 17 3.62 1.26 1.52 146.2
5 1 17 1.85 0.66 1.50 158.6
6 1 17 2.66 1.09 2.69 180.7
0 2 17 1.61 0.48 0.55 0.0
1 2 17 10.19 0.87 3.45 109.1
2 2 17 9.15 1.08 2.43 281.4
3 2 17 6.47 0.75 2.77 340.0
4 2 17 2.89 1.07 2.37 37.2
5 2 17 1.41 1.23 0.48 89.4
0 3 17 5.51 1.44 2.87 90.0
1 3 17 3.09 0.50 0.60 200.4
2 3 17 6.91 0.95 2.81 259.4
3 3 17 15.97 1.33 3.54 322.5
4 3 17 3.88 0.92 1.78 310.4
5 3 17 2.38 0.94 0.64 116.7
0 4 17 7.40 1.81 0.56 0.0
1 4 17 5.82 0.98 2.48 201.3
2 4 17 1.71 0.56 0.60 12.2
3 4 17 17.38 1.43 4.69 254.3
4 4 17 1.94 0.61 0.41 5.6
5 4 17 0.88 1.45 1.51 224.5
0 5 17 6.48 1.35 2.61 90.0
1 5 17 3.79 0.74 1.25 42.4
2 5 17 2.46 0.94 0.95 35.6
3 5 17 1.57 0.55 0.72 199.8
4 5 17 4.56 0.71 2.19 99.4
0 6 17 3.68 1.07 0.94 180.0
1 6 17 19.98 2.59 3.90 210.5
2 6 17 6.06 1.27 0.95 121.7
3 6 17 7.03 1.63 2.34 156.1
0 7 17 7.24 2.75 3.24 90.0
1 7 17 4.84 1.00 2.79 23.9
2 7 17 1.74 1.05 1.15 197.1
0 0 18 16.33 2.84 4.29 0.0
1 0 18 32.43 3.39 5.20 180.0
2 0 18 4.62 1.89 1.07 0.0
3 0 18 1.21 0.85 1.40 0.0
4 0 18 1.05 0.90 1.01 0.0
5 0 18 1.03 1.15 0.15 180.0
0 1 18 2.16 0.56 0.56 90.0
1 1 18 9.38 0.96 2.73 91.5
2 1 18 11.01 1.17 3.44 271.3
3 1 18 15.69 1.94 4.35 139.3
4 1 18 8.40 1.52 3.54 89.9
5 1 18 0.48 0.31 0.89 121.3
0 2 18 2.25 0.51 1.43 180.0
1 2 18 6.82 0.63 2.51 208.0
2 2 18 1.40 0.51 0.59 242.4
3 2 18 4.58 0.58 2.17 24.0
4 2 18 3.74 1.01 2.16 282.5
5 2 18 3.69 1.60 2.10 162.9
0 3 18 2.70 0.85 0.94 90.0
1 3 18 1.88 0.38 1.20 90.2
2 3 18 2.61 0.57 1.23 259.1
3 3 18 8.00 0.79 3.32 93.0
4 3 18 1.81 0.88 1.34 122.7
0 4 18 4.39 1.78 0.70 180.0
1 4 18 2.75 0.59 1.36 314.3
2 4 18 2.38 0.52 1.49 34.8
3 4 18 5.73 0.68 2.52 33.0
4 4 18 1.86 0.77 0.66 146.0
0 5 18 7.08 1.40 2.26 270.0
1 5 18 5.76 1.31 1.37 195.9
2 5 18 3.75 0.91 1.89 354.8
3 5 18 1.65 0.61 1.22 73.3
0 6 18 6.85 1.64 2.61 180.0
1 6 18 5.40 1.21 1.80 288.5
2 6 18 2.60 1.36 1.32 91.2
1 0 19 7.87 0.99 2.47 270.0
2 0 19 3.97 1.23 0.61 270.0
3 0 19 4.82 1.27 2.50 270.0
4 0 19 3.64 3.58 3.47 90.0
0 1 19 6.41 0.79 2.00 270.0
1 1 19 3.41 0.45 1.07 83.9
2 1 19 2.26 0.49 1.03 211.9
3 1 19 1.93 0.70 1.48 20.5
4 1 19 1.01 0.79 1.69 339.0
0 2 19 1.89 0.50 1.30 0.0
1 2 19 10.23 0.92 3.12 266.7
2 2 19 3.97 0.59 1.44 251.8
3 2 19 7.98 1.15 3.08 227.7
4 2 19 4.32 1.24 2.35 253.8
0 3 19 2.85 0.64 1.44 90.0
1 3 19 5.18 0.77 1.98 342.3
2 3 19 3.60 0.58 1.68 107.6
3 3 19 12.97 1.82 3.75 194.0
0 4 19 5.17 1.28 1.99 0.0
1 4 19 3.69 0.74 1.94 293.5
2 4 19 2.27 0.62 1.40 192.3
3 4 19 2.71 0.67 1.67 219.7
0 5 19 12.40 2.20 1.60 270.0
1 5 19 7.27 1.23 1.44 155.2
2 5 19 1.05 0.86 0.76 216.5
0 0 20 2.49 1.01 1.10 180.0
1 0 20 1.89 0.56 1.00 0.0
2 0 20 3.62 0.73 1.18 180.0
3 0 20 5.11 1.86 2.95 0.0
0 1 20 2.24 0.55 1.14 90.0
1 1 20 2.75 0.51 1.19 328.1
2 1 20 2.13 0.59 1.18 235.6
3 1 20 6.79 2.06 3.28 315.7
0 2 20 1.63 0.49 1.33 0.0
1 2 20 3.69 0.51 1.56 88.7
2 2 20 1.76 0.55 0.74 66.7
3 2 20 1.44 0.66 1.86 328.1
0 3 20 1.25 0.54 0.94 270.0
1 3 20 1.41 0.40 0.87 171.1
2 3 20 2.29 0.78 1.61 259.8
0 4 20 4.16 1.12 2.44 0.0
1 4 20 2.08 0.56 1.27 154.6
1 0 21 0.69 0.64 0.62 270.0
2 0 21 1.33 1.74 1.35 90.0
0 1 21 2.25 0.78 1.85 270.0
1 1 21 1.54 0.57 1.63 356.9
2 1 21 0.84 0.66 0.41 333.3
0 2 21 2.47 0.77 1.73 180.0
1 2 21 4.38 1.13 2.02 32.9
 
