# Supplementary material for: Reducing dynamical electron scattering reveals hydrogen atoms
Source: Acta Crystallogr A Found Adv. 2019 Jan 1;75(Pt 1):82–93. doi: 10.1107/S2053273318013918 (PMC6302931; doi:10.1107/S2053273318013918)
Supplement: Supplementary file 3 [file a-75-00082-EPICZAsup3.hkl]

#
# h,k,l, Fo-squared, sigma(Fo-squared), Fc and phi(calc)
#
data_EPICZA
_shelx_title ' N15_a.res in P2(1)2(1)2(1)'
_shelx_refln_list_code          6
_shelx_F_calc_maximum       58.46
_exptl_crystal_F_000       320.83
_reflns_d_resolution_high  0.8193

loop_
 _space_group_symop_operation_xyz
 'x, y, z'
 '-x+1/2, -y, z+1/2'
 '-x, y+1/2, -z+1/2'
 'x+1/2, -y+1/2, -z'

_cell_length_a    10.9956
_cell_length_b    12.4519
_cell_length_c    13.2180
_cell_angle_alpha  90.000
_cell_angle_beta   90.000
_cell_angle_gamma  90.000

loop_
 _refln_index_h
 _refln_index_k
 _refln_index_l
 _refln_F_squared_meas
 _refln_F_squared_sigma
 _refln_F_calc
 _refln_phase_calc
2 0 0 1872.32 399.17 52.31 180.0
4 0 0 689.28 145.59 6.15 180.0
8 0 0 277.76 59.36 16.85 180.0
10 0 0 39.02 9.38 0.80 180.0
12 0 0 15.83 7.21 3.17 180.0
1 1 0 342.59 41.45 14.52 90.0
2 1 0 617.03 89.46 35.90 0.0
3 1 0 62.47 11.25 4.72 270.0
4 1 0 69.43 10.66 7.56 0.0
5 1 0 108.30 16.50 11.94 270.0
6 1 0 19.56 3.72 4.25 180.0
7 1 0 12.07 3.17 0.74 90.0
8 1 0 19.21 4.51 0.68 180.0
9 1 0 10.36 3.42 2.36 270.0
10 1 0 17.35 3.89 3.56 180.0
11 1 0 2.39 2.78 0.11 270.0
12 1 0 5.33 3.68 1.98 0.0
0 2 0 238.24 21.63 10.83 180.0
1 2 0 221.09 17.76 12.89 270.0
2 2 0 57.09 7.06 7.65 180.0
3 2 0 30.46 6.50 2.44 270.0
4 2 0 109.12 19.07 2.45 180.0
5 2 0 82.63 17.22 10.94 270.0
6 2 0 17.54 5.21 5.95 0.0
7 2 0 71.37 11.21 7.21 90.0
8 2 0 21.43 4.30 1.32 0.0
9 2 0 9.62 3.33 1.98 90.0
10 2 0 6.34 2.90 0.25 0.0
11 2 0 4.67 3.80 0.97 90.0
1 3 0 1292.06 104.76 33.54 270.0
2 3 0 156.48 18.76 10.66 180.0
3 3 0 55.37 6.95 4.83 90.0
4 3 0 65.93 7.18 8.79 180.0
5 3 0 14.97 3.40 3.28 270.0
6 3 0 66.26 8.75 11.91 180.0
7 3 0 100.68 24.61 13.13 270.0
8 3 0 73.76 28.38 9.56 0.0
9 3 0 39.22 6.76 6.75 90.0
10 3 0 45.11 7.54 6.71 0.0
11 3 0 0.79 2.62 1.16 270.0
0 4 0 277.17 27.59 18.06 0.0
1 4 0 425.77 34.56 18.07 90.0
2 4 0 282.74 23.05 15.14 0.0
3 4 0 79.37 10.26 10.58 90.0
4 4 0 206.81 25.25 14.43 180.0
5 4 0 12.24 4.52 0.91 270.0
6 4 0 19.72 3.97 4.12 180.0
7 4 0 85.62 11.20 12.10 270.0
8 4 0 7.72 2.64 2.28 0.0
9 4 0 2.20 2.39 0.24 90.0
10 4 0 4.17 2.35 2.31 180.0
11 4 0 11.67 3.15 2.29 270.0
1 5 0 84.22 8.07 7.46 90.0
2 5 0 840.60 68.03 28.70 0.0
3 5 0 18.84 5.43 1.76 90.0
4 5 0 22.00 8.67 4.18 180.0
5 5 0 35.80 4.94 7.68 270.0
6 5 0 18.23 2.74 3.97 180.0
7 5 0 2.51 1.80 1.47 270.0
8 5 0 6.21 3.06 0.39 180.0
9 5 0 9.12 3.07 2.68 270.0
10 5 0 7.37 2.45 3.30 180.0
11 5 0 1.28 2.15 0.36 270.0
0 6 0 343.20 34.34 22.53 180.0
1 6 0 258.53 23.73 14.18 270.0
2 6 0 79.11 16.06 4.54 180.0
3 6 0 532.86 57.05 22.89 90.0
4 6 0 46.82 9.55 6.02 0.0
5 6 0 65.09 8.41 7.94 270.0
6 6 0 24.37 4.05 5.46 0.0
7 6 0 4.83 1.41 1.83 270.0
8 6 0 12.10 2.72 3.51 180.0
9 6 0 13.11 3.60 4.82 90.0
10 6 0 1.69 2.31 0.40 0.0
11 6 0 0.00 4.82 0.54 270.0
1 7 0 45.16 4.82 6.31 270.0
2 7 0 103.52 8.79 8.03 0.0
3 7 0 166.10 13.87 11.15 270.0
4 7 0 21.90 3.58 3.99 180.0
5 7 0 19.13 3.76 3.33 90.0
6 7 0 9.04 1.99 0.16 0.0
7 7 0 3.01 1.56 0.50 90.0
8 7 0 2.95 1.64 1.20 180.0
9 7 0 6.95 2.08 1.89 90.0
10 7 0 4.18 2.17 1.62 0.0
0 8 0 11.79 2.59 2.78 0.0
1 8 0 21.65 2.85 3.60 90.0
2 8 0 41.31 5.81 4.68 0.0
3 8 0 15.22 2.10 2.69 90.0
4 8 0 35.19 3.47 4.23 180.0
5 8 0 17.52 2.93 3.34 90.0
6 8 0 4.64 1.53 1.97 0.0
7 8 0 29.35 4.54 5.00 270.0
8 8 0 5.05 1.60 1.72 0.0
9 8 0 3.43 1.65 2.13 270.0
10 8 0 6.11 3.17 3.30 180.0
1 9 0 56.43 5.88 7.71 270.0
2 9 0 8.13 1.95 1.40 180.0
3 9 0 28.94 3.12 4.81 90.0
4 9 0 101.65 8.87 9.23 0.0
5 9 0 6.03 2.27 1.89 270.0
6 9 0 37.57 5.33 7.57 180.0
7 9 0 8.50 2.03 2.72 90.0
8 9 0 5.02 2.11 1.55 0.0
9 9 0 2.88 1.96 0.79 270.0
10 9 0 6.55 3.61 1.98 0.0
0 10 0 109.97 11.87 11.91 180.0
1 10 0 125.52 21.29 10.75 270.0
2 10 0 55.12 6.08 7.44 0.0
3 10 0 15.43 2.51 3.08 270.0
4 10 0 9.62 2.43 1.15 0.0
5 10 0 14.70 2.24 2.14 270.0
6 10 0 3.73 1.78 1.60 180.0
7 10 0 32.69 4.71 5.82 90.0
8 10 0 4.03 1.78 2.39 180.0
9 10 0 7.70 3.37 2.67 90.0
1 11 0 4.37 2.03 0.93 90.0
2 11 0 18.94 3.25 4.38 0.0
3 11 0 15.46 2.61 4.84 270.0
4 11 0 5.83 1.74 1.39 180.0
5 11 0 17.94 2.49 4.90 90.0
6 11 0 15.59 3.01 3.08 180.0
7 11 0 3.00 1.66 0.79 270.0
8 11 0 2.75 2.38 0.51 0.0
0 12 0 128.26 13.69 11.91 180.0
1 12 0 5.16 1.88 1.05 270.0
2 12 0 10.41 2.41 2.31 180.0
3 12 0 10.31 2.53 3.68 90.0
4 12 0 5.54 1.77 1.88 0.0
5 12 0 11.16 2.47 2.73 270.0
6 12 0 3.89 2.14 0.25 180.0
7 12 0 4.41 2.70 1.98 90.0
1 13 0 5.07 2.05 2.00 90.0
2 13 0 6.35 2.24 2.28 180.0
3 13 0 3.74 2.08 2.47 90.0
4 13 0 21.13 3.16 4.72 180.0
5 13 0 3.90 2.10 0.78 90.0
6 13 0 7.51 3.68 2.79 0.0
0 14 0 1.46 2.52 1.69 0.0
1 14 0 0.89 1.85 0.69 270.0
2 14 0 1.86 2.66 1.80 0.0
3 14 0 2.25 2.65 0.52 90.0
4 14 0 11.53 4.51 4.04 0.0
1 15 0 3.80 3.00 2.89 270.0
2 0 1 1389.32 208.12 44.95 270.0
3 0 1 51.45 10.04 6.25 270.0
4 0 1 27.52 4.82 3.22 270.0
5 0 1 283.92 42.97 17.63 270.0
6 0 1 22.61 4.20 4.06 90.0
7 0 1 90.99 14.12 9.87 90.0
8 0 1 30.68 5.46 4.26 270.0
9 0 1 17.11 5.21 3.27 270.0
10 0 1 25.55 4.83 3.84 270.0
11 0 1 12.10 3.35 2.92 90.0
12 0 1 0.00 3.41 1.06 270.0
0 1 1 459.90 32.02 17.35 270.0
1 1 1 710.83 74.27 27.74 111.2
2 1 1 160.81 16.21 12.56 115.6
3 1 1 250.93 30.28 19.65 88.6
4 1 1 97.60 10.38 11.55 327.9
5 1 1 44.28 6.64 5.44 11.7
6 1 1 124.56 13.36 12.16 192.0
7 1 1 10.01 2.17 2.19 210.8
8 1 1 50.60 5.78 6.49 107.9
9 1 1 13.31 2.56 4.07 80.4
10 1 1 5.18 2.05 1.99 345.9
11 1 1 10.02 2.22 2.46 233.1
12 1 1 5.25 4.60 0.95 49.1
0 2 1 245.84 17.28 18.07 180.0
1 2 1 428.82 29.42 19.88 320.3
2 2 1 491.89 40.89 22.43 268.1
3 2 1 68.02 8.18 9.43 356.7
4 2 1 11.35 2.48 1.79 40.5
5 2 1 29.34 5.77 4.16 347.6
6 2 1 48.77 5.31 7.07 285.2
7 2 1 36.18 4.26 4.84 75.7
8 2 1 15.82 2.61 3.71 159.5
9 2 1 64.74 7.17 6.80 147.6
10 2 1 11.21 2.31 2.57 55.4
11 2 1 17.22 2.71 3.28 233.4
0 3 1 265.47 18.65 14.64 90.0
1 3 1 50.20 3.28 5.64 254.9
2 3 1 295.06 25.18 15.13 68.0
3 3 1 156.94 12.34 13.35 343.3
4 3 1 62.20 6.10 8.30 209.5
5 3 1 26.09 3.19 5.60 210.5
6 3 1 26.62 3.77 6.80 18.4
7 3 1 14.19 2.23 3.91 347.3
8 3 1 20.50 3.49 3.10 190.6
9 3 1 15.66 2.72 2.91 177.1
10 3 1 37.16 4.50 5.46 280.9
11 3 1 3.16 2.02 0.52 38.6
0 4 1 63.85 4.77 11.89 0.0
1 4 1 393.13 24.03 19.07 198.3
2 4 1 834.14 56.15 27.77 220.0
3 4 1 197.21 26.11 15.98 51.2
4 4 1 168.01 18.61 15.39 16.6
5 4 1 120.23 13.14 11.66 313.8
6 4 1 16.30 2.13 3.63 169.8
7 4 1 18.86 2.55 4.87 161.1
8 4 1 8.57 2.09 2.75 74.9
9 4 1 10.82 2.16 3.87 5.2
10 4 1 13.02 2.56 3.80 318.0
11 4 1 8.37 2.18 2.49 144.4
0 5 1 16.04 1.84 3.19 90.0
1 5 1 817.13 52.62 26.47 27.2
2 5 1 223.42 12.93 13.40 223.3
3 5 1 192.71 16.41 12.71 71.4
4 5 1 145.97 12.68 12.48 246.6
5 5 1 25.71 2.67 4.00 26.9
6 5 1 51.77 7.89 7.53 125.0
7 5 1 51.02 5.42 9.54 179.9
8 5 1 12.33 2.42 3.56 174.5
9 5 1 12.84 3.06 5.27 127.9
10 5 1 12.00 2.08 3.87 81.6
11 5 1 4.79 1.69 1.89 258.5
0 6 1 27.34 2.62 5.76 0.0
1 6 1 53.68 4.28 5.95 232.5
2 6 1 286.11 17.19 16.62 125.9
3 6 1 40.61 3.10 5.34 339.6
4 6 1 59.66 5.92 5.67 277.5
5 6 1 85.18 10.22 7.99 27.7
6 6 1 16.56 2.35 3.85 106.7
7 6 1 10.37 3.96 1.22 204.1
8 6 1 19.29 3.04 4.77 295.4
9 6 1 7.59 2.10 3.50 85.9
10 6 1 4.73 1.77 2.33 149.1
11 6 1 0.46 3.54 1.68 246.8
0 7 1 12.49 1.76 2.32 270.0
1 7 1 167.09 12.03 13.55 230.0
2 7 1 49.95 3.26 6.08 130.2
3 7 1 109.91 6.62 8.83 143.2
4 7 1 64.39 8.28 7.76 295.7
5 7 1 17.20 3.41 2.06 125.5
6 7 1 7.79 1.30 2.37 93.5
7 7 1 8.15 1.46 2.42 23.7
8 7 1 24.68 4.69 5.16 41.6
9 7 1 16.55 4.43 4.52 11.9
10 7 1 4.67 1.70 2.99 260.4
0 8 1 86.76 6.54 10.98 180.0
1 8 1 19.92 2.27 3.20 230.1
2 8 1 24.45 2.96 3.87 338.3
3 8 1 47.53 3.11 5.79 172.2
4 8 1 52.25 3.97 6.75 76.6
5 8 1 11.33 2.30 1.26 307.9
6 8 1 21.61 2.47 4.37 187.6
7 8 1 7.31 1.44 1.58 42.9
8 8 1 17.88 3.27 4.62 354.6
9 8 1 2.63 1.08 1.32 81.2
10 8 1 2.48 1.47 0.91 334.9
0 9 1 206.60 14.89 17.36 90.0
1 9 1 10.90 1.56 3.75 73.4
2 9 1 19.47 2.48 3.73 150.4
3 9 1 22.26 6.04 2.38 51.6
4 9 1 7.05 1.25 0.75 3.8
5 9 1 17.44 2.43 3.74 231.9
6 9 1 71.53 7.17 8.58 201.4
7 9 1 5.39 1.32 0.76 62.8
8 9 1 7.91 1.50 1.34 273.4
9 9 1 5.18 1.69 1.90 129.8
10 9 1 1.36 1.58 0.69 42.9
0 10 1 145.61 10.33 12.43 180.0
1 10 1 33.21 3.39 4.95 172.7
2 10 1 117.87 8.15 10.72 62.7
3 10 1 39.48 2.89 6.19 312.6
4 10 1 37.63 2.98 5.68 195.4
5 10 1 11.24 1.55 2.87 137.6
6 10 1 15.82 2.11 4.09 6.2
7 10 1 4.76 1.20 0.84 222.5
8 10 1 4.90 1.49 1.61 186.8
9 10 1 1.71 1.45 0.57 343.6
0 11 1 11.40 2.12 2.51 90.0
1 11 1 68.40 6.15 9.48 88.3
2 11 1 20.39 2.26 3.90 216.8
3 11 1 42.89 3.10 6.29 177.8
4 11 1 9.06 1.55 0.50 15.0
5 11 1 15.69 1.69 3.74 350.8
6 11 1 3.51 1.15 1.18 343.5
7 11 1 10.38 1.94 3.58 89.1
8 11 1 3.80 1.78 1.56 82.5
0 12 1 8.65 1.77 2.18 180.0
1 12 1 11.50 1.88 3.86 308.9
2 12 1 8.67 1.94 2.42 80.2
3 12 1 12.10 1.68 3.84 159.3
4 12 1 15.04 1.72 3.85 291.0
5 12 1 13.81 1.67 3.28 90.3
6 12 1 7.95 1.84 1.97 135.2
7 12 1 3.29 1.83 1.86 283.8
0 13 1 2.65 1.49 0.95 270.0
1 13 1 4.44 1.18 0.64 193.6
2 13 1 3.68 1.64 1.26 157.6
3 13 1 6.37 1.57 1.91 325.0
4 13 1 4.88 1.54 1.04 343.7
5 13 1 3.60 1.67 1.69 259.4
6 13 1 2.99 1.89 1.90 221.4
0 14 1 9.78 2.17 3.47 180.0
1 14 1 0.46 1.67 1.06 261.5
2 14 1 5.20 2.10 1.90 37.7
3 14 1 2.01 1.62 1.47 122.3
4 14 1 2.27 1.84 1.90 123.7
0 15 1 6.59 2.69 3.36 270.0
1 15 1 2.27 2.46 2.65 109.3
1 0 2 1038.08 122.71 43.57 180.0
2 0 2 1080.48 162.89 50.37 0.0
3 0 2 48.77 7.71 6.37 180.0
4 0 2 205.42 31.02 1.27 0.0
5 0 2 283.28 42.70 15.28 180.0
6 0 2 119.21 21.03 11.83 180.0
7 0 2 62.93 9.71 7.24 180.0
8 0 2 45.63 7.51 6.03 180.0
9 0 2 7.28 3.17 0.30 0.0
10 0 2 2.19 2.76 1.41 0.0
11 0 2 10.11 3.22 2.87 0.0
0 1 2 1957.73 229.17 58.46 90.0
1 1 2 447.68 32.03 24.05 88.7
2 1 2 428.55 39.75 21.31 270.4
3 1 2 62.24 12.06 7.22 29.1
4 1 2 44.69 9.12 7.27 191.8
5 1 2 33.27 3.91 5.26 129.2
6 1 2 178.85 19.06 14.42 359.2
7 1 2 37.87 4.43 6.26 183.3
8 1 2 32.72 4.02 5.26 185.2
9 1 2 15.14 2.73 3.92 197.1
10 1 2 23.05 3.41 4.30 26.3
11 1 2 12.08 2.79 3.37 32.1
0 2 2 180.03 12.69 13.96 180.0
1 2 2 820.56 52.37 28.89 335.8
2 2 2 292.95 28.47 13.04 46.7
3 2 2 127.45 24.72 11.60 20.6
4 2 2 191.98 26.25 16.34 108.3
5 2 2 21.95 4.32 5.76 340.3
6 2 2 18.75 2.44 4.25 224.3
7 2 2 15.20 2.83 3.83 37.7
8 2 2 61.95 6.97 7.95 33.5
9 2 2 10.65 2.43 1.79 329.5
10 2 2 2.52 2.02 0.95 204.4
11 2 2 6.65 2.01 1.53 126.9
0 3 2 173.04 12.19 14.63 270.0
1 3 2 364.09 26.94 15.18 212.7
2 3 2 235.81 17.80 15.16 182.0
3 3 2 44.29 4.45 6.10 77.0
4 3 2 18.17 3.08 3.58 55.9
5 3 2 18.27 2.02 4.12 293.5
6 3 2 10.80 2.76 1.85 210.3
7 3 2 28.81 3.33 5.72 24.8
8 3 2 25.00 3.24 5.53 40.4
9 3 2 9.83 2.11 1.87 350.3
10 3 2 10.16 2.31 2.51 25.2
11 3 2 5.15 1.93 2.10 261.1
0 4 2 99.72 7.21 8.84 180.0
1 4 2 678.15 40.89 24.64 120.9
2 4 2 158.56 16.47 10.77 186.4
3 4 2 82.84 8.30 8.21 200.2
4 4 2 71.11 5.83 8.34 249.8
5 4 2 21.47 2.35 4.18 136.3
6 4 2 24.95 2.59 5.94 270.5
7 4 2 29.16 4.22 6.92 245.4
8 4 2 18.96 3.38 4.51 43.0
9 4 2 14.04 3.16 2.90 257.2
10 4 2 6.99 1.88 1.05 25.2
11 4 2 4.94 1.76 2.22 54.3
0 5 2 29.82 2.63 7.87 270.0
1 5 2 180.64 11.82 11.32 118.9
2 5 2 149.56 9.57 11.21 108.5
3 5 2 97.10 6.66 8.92 195.2
4 5 2 158.10 29.19 15.63 313.4
5 5 2 54.49 4.89 7.49 47.2
6 5 2 20.35 2.40 4.23 222.9
7 5 2 16.21 2.52 4.01 158.4
8 5 2 9.46 1.74 2.51 1.3
9 5 2 12.19 2.44 4.73 250.3
10 5 2 1.33 1.59 0.67 100.4
11 5 2 5.51 1.94 3.33 17.2
0 6 2 77.98 5.87 7.47 0.0
1 6 2 104.55 7.01 10.99 61.0
2 6 2 706.33 40.46 24.03 123.2
3 6 2 21.10 2.89 3.96 55.3
4 6 2 27.96 3.24 4.92 57.9
5 6 2 7.66 2.10 1.31 233.2
6 6 2 54.47 6.33 7.31 68.9
7 6 2 17.86 2.02 4.29 94.0
8 6 2 5.48 1.48 1.64 5.7
9 6 2 16.83 3.43 5.09 280.1
10 6 2 4.94 1.79 2.76 326.9
11 6 2 5.54 4.06 1.76 250.8
0 7 2 167.45 12.05 14.69 270.0
1 7 2 13.70 2.05 3.19 141.0
2 7 2 242.03 14.81 14.90 358.1
3 7 2 28.78 13.70 4.53 223.9
4 7 2 46.36 4.31 5.98 134.6
5 7 2 32.62 3.23 5.12 269.8
6 7 2 34.85 4.78 6.23 42.2
7 7 2 28.70 3.94 5.46 65.1
8 7 2 9.87 1.98 2.70 97.6
9 7 2 10.61 2.34 3.27 70.4
10 7 2 3.67 1.48 2.15 207.1
0 8 2 57.36 4.56 8.94 180.0
1 8 2 80.51 5.59 8.44 153.8
2 8 2 50.32 4.65 6.98 307.8
3 8 2 41.84 3.14 5.52 73.2
4 8 2 22.23 3.45 1.86 300.4
5 8 2 38.88 4.47 6.61 276.4
6 8 2 42.45 4.12 5.95 272.8
7 8 2 8.64 1.43 3.10 160.4
8 8 2 6.70 1.53 1.83 61.8
9 8 2 4.12 1.14 1.99 280.1
10 8 2 2.29 2.19 1.35 117.1
0 9 2 6.32 1.59 2.35 270.0
1 9 2 27.76 2.77 5.41 145.0
2 9 2 38.46 3.06 6.30 46.4
3 9 2 40.30 7.07 6.44 40.9
4 9 2 63.27 4.14 7.73 279.5
5 9 2 12.12 1.64 3.06 74.3
6 9 2 6.81 1.36 2.31 20.2
7 9 2 12.37 1.86 2.84 240.6
8 9 2 3.55 1.17 0.49 220.7
9 9 2 8.81 2.74 2.77 67.6
10 9 2 2.09 1.66 0.74 343.4
0 10 2 1.62 1.64 0.96 180.0
1 10 2 10.82 1.88 3.54 270.4
2 10 2 82.80 5.99 9.03 108.9
3 10 2 108.56 6.67 10.04 244.6
4 10 2 27.58 2.31 4.99 70.3
5 10 2 137.47 9.76 11.80 106.9
6 10 2 16.83 2.30 3.54 99.4
7 10 2 8.59 1.59 2.71 247.5
8 10 2 2.98 1.34 1.03 302.7
9 10 2 2.71 1.60 0.96 67.9
0 11 2 197.02 14.31 15.47 270.0
1 11 2 5.67 1.50 1.08 295.3
2 11 2 12.88 1.93 3.02 125.6
3 11 2 7.02 1.32 1.51 81.7
4 11 2 20.23 1.96 4.42 41.7
5 11 2 7.20 1.30 1.68 241.8
6 11 2 6.36 1.35 1.14 18.9
7 11 2 6.26 1.85 2.52 129.5
8 11 2 5.42 2.11 2.53 109.4
0 12 2 3.89 1.82 0.21 0.0
1 12 2 6.34 1.46 1.14 94.8
2 12 2 22.33 2.30 5.17 184.7
3 12 2 5.53 1.31 1.24 75.1
4 12 2 10.92 1.64 3.33 264.9
5 12 2 6.41 1.35 2.42 355.3
6 12 2 6.72 1.89 1.16 313.7
7 12 2 5.81 2.17 2.08 339.9
0 13 2 3.65 1.62 1.12 90.0
1 13 2 2.00 1.43 1.35 190.1
2 13 2 10.97 1.91 3.20 353.8
3 13 2 9.51 1.73 2.77 86.1
4 13 2 12.16 2.63 3.74 185.1
5 13 2 10.33 2.52 3.27 68.2
6 13 2 4.50 2.93 1.17 293.6
0 14 2 0.97 2.07 2.03 180.0
1 14 2 7.22 2.50 3.61 174.8
2 14 2 9.24 2.93 3.58 25.3
3 14 2 4.63 1.94 1.90 180.5
4 14 2 1.06 2.17 2.04 213.2
0 15 2 0.57 5.16 0.77 90.0
1 0 3 327.34 39.61 17.51 270.0
2 0 3 342.39 62.43 29.89 90.0
3 0 3 169.57 25.22 21.65 90.0
4 0 3 278.97 41.37 20.07 270.0
5 0 3 20.14 4.24 0.91 270.0
6 0 3 53.90 8.46 6.00 90.0
7 0 3 114.12 17.35 11.17 270.0
8 0 3 3.21 2.79 1.62 270.0
9 0 3 7.18 3.12 1.59 90.0
10 0 3 10.85 3.28 3.67 90.0
11 0 3 11.52 3.23 3.08 270.0
1 1 3 624.65 70.77 29.18 217.6
2 1 3 1226.48 114.66 40.62 24.0
3 1 3 244.38 25.72 16.01 119.1
4 1 3 295.60 51.42 18.80 170.7
5 1 3 68.92 8.01 9.93 26.4
6 1 3 107.86 13.58 11.10 354.7
7 1 3 37.23 4.28 5.78 82.1
8 1 3 10.53 2.53 0.32 332.9
9 1 3 12.24 2.64 1.78 345.5
10 1 3 27.41 3.60 5.43 262.7
11 1 3 9.64 2.20 2.15 296.0
0 2 3 97.55 7.79 11.55 0.0
1 2 3 531.90 33.84 23.72 40.3
2 2 3 75.06 6.70 8.35 198.2
3 2 3 158.18 16.33 12.89 242.7
4 2 3 16.59 3.20 2.07 304.2
5 2 3 92.55 13.11 11.69 41.1
6 2 3 12.40 2.04 2.73 202.5
7 2 3 23.39 4.04 3.68 354.0
8 2 3 23.35 3.17 4.78 102.1
9 2 3 37.00 4.55 5.58 194.6
10 2 3 8.98 2.29 2.96 286.1
11 2 3 4.55 1.93 0.77 50.3
0 3 3 64.92 5.26 3.78 90.0
1 3 3 55.50 13.73 5.97 332.6
2 3 3 149.83 9.73 11.29 342.6
3 3 3 194.00 17.19 9.88 335.8
4 3 3 294.59 55.96 21.33 35.3
5 3 3 18.53 2.15 4.12 202.8
6 3 3 19.41 2.77 3.39 225.6
7 3 3 15.30 2.53 3.61 283.2
8 3 3 14.46 2.49 4.12 298.9
9 3 3 15.23 2.86 2.65 241.8
10 3 3 11.10 2.27 3.39 84.9
11 3 3 5.86 1.94 1.44 173.4
0 4 3 202.69 14.33 14.47 180.0
1 4 3 81.56 5.37 8.13 90.1
2 4 3 174.94 12.11 14.17 82.9
3 4 3 262.11 20.58 15.77 1.4
4 4 3 41.65 4.27 7.19 301.8
5 4 3 29.25 3.18 4.77 112.6
6 4 3 28.22 2.88 5.60 72.0
7 4 3 14.86 2.09 3.68 313.4
8 4 3 5.58 2.01 0.72 0.2
9 4 3 20.91 4.99 4.76 249.6
10 4 3 8.44 1.98 2.64 82.1
11 4 3 4.78 1.74 2.75 159.3
0 5 3 384.72 26.97 18.39 90.0
1 5 3 69.65 4.81 8.35 268.8
2 5 3 473.47 39.99 20.52 271.3
3 5 3 54.41 4.77 6.16 109.1
4 5 3 186.01 14.63 13.88 123.0
5 5 3 130.29 10.71 11.37 78.0
6 5 3 43.26 5.35 8.42 190.8
7 5 3 5.94 1.57 2.09 257.0
8 5 3 11.06 2.36 1.53 21.9
9 5 3 7.53 1.68 2.99 92.5
10 5 3 4.92 1.96 1.40 7.1
11 5 3 3.36 2.82 1.38 335.7
0 6 3 119.36 8.68 11.14 180.0
1 6 3 116.12 7.70 10.59 38.8
2 6 3 81.56 4.89 8.24 6.6
3 6 3 51.14 4.03 6.97 199.2
4 6 3 49.76 6.13 6.39 9.2
5 6 3 17.85 2.81 4.02 288.9
6 6 3 49.82 4.71 8.09 144.7
7 6 3 61.08 7.75 8.33 18.3
8 6 3 9.62 1.92 2.76 188.9
9 6 3 4.85 1.42 0.37 241.0
10 6 3 6.83 1.66 3.09 275.9
0 7 3 45.59 3.66 7.00 270.0
1 7 3 45.97 3.53 6.38 97.7
2 7 3 30.50 2.60 4.72 62.0
3 7 3 20.24 3.72 2.10 355.4
4 7 3 65.70 4.75 7.71 10.0
5 7 3 34.20 4.86 4.78 131.9
6 7 3 24.05 2.52 5.98 322.5
7 7 3 6.44 1.37 1.60 272.8
8 7 3 7.83 1.67 2.56 46.9
9 7 3 3.89 1.42 1.14 287.5
10 7 3 3.38 1.63 1.96 190.8
11 7 3 8.09 3.99 1.85 27.3
0 8 3 8.31 1.58 2.59 180.0
1 8 3 71.21 5.81 9.00 332.0
2 8 3 65.56 8.90 7.89 158.8
3 8 3 11.46 1.73 2.07 95.9
4 8 3 104.13 7.35 9.79 72.0
5 8 3 13.56 1.72 3.11 167.9
6 8 3 48.12 5.26 7.96 327.4
7 8 3 12.56 1.96 3.17 329.6
8 8 3 13.88 2.50 3.99 159.7
9 8 3 2.86 1.08 1.59 145.5
10 8 3 1.89 3.58 2.26 314.7
0 9 3 3.44 1.46 0.80 90.0
1 9 3 109.79 7.73 11.55 197.8
2 9 3 79.13 6.18 8.42 137.0
3 9 3 27.78 2.21 4.60 340.9
4 9 3 33.85 2.93 6.05 185.2
5 9 3 38.89 3.17 5.75 220.5
6 9 3 1.93 1.02 1.57 172.7
7 9 3 16.84 2.41 4.83 11.7
8 9 3 5.80 1.28 2.25 268.2
9 9 3 3.41 1.52 0.30 299.6
10 9 3 3.39 2.80 0.27 166.3
0 10 3 3.38 1.66 2.25 0.0
1 10 3 13.30 1.77 3.55 171.3
2 10 3 15.85 1.90 4.02 220.4
3 10 3 27.79 2.27 4.64 189.2
4 10 3 24.96 2.07 4.32 61.4
5 10 3 25.89 2.46 4.77 330.8
6 10 3 8.57 1.86 2.68 135.2
7 10 3 3.04 1.16 0.80 17.5
8 10 3 3.51 1.52 1.65 191.6
9 10 3 5.58 2.13 1.65 332.7
0 11 3 6.70 1.78 2.18 90.0
1 11 3 41.28 3.53 6.87 296.6
2 11 3 41.92 3.69 6.46 138.8
3 11 3 7.94 1.31 2.38 106.4
4 11 3 21.10 1.89 4.12 356.9
5 11 3 12.96 1.71 3.35 67.0
6 11 3 3.01 1.14 1.06 352.8
7 11 3 8.63 2.42 2.57 209.7
8 11 3 6.83 2.31 2.61 267.7
0 12 3 0.93 1.68 0.30 180.0
1 12 3 3.23 1.51 1.57 272.5
2 12 3 3.70 1.61 1.39 348.4
3 12 3 7.57 1.79 2.06 3.3
4 12 3 4.03 1.47 1.00 235.9
5 12 3 2.38 1.04 1.19 216.7
6 12 3 6.16 1.93 2.09 58.4
7 12 3 11.46 3.15 3.72 78.5
0 13 3 8.80 2.00 4.35 270.0
1 13 3 2.93 1.30 1.69 233.2
2 13 3 4.30 1.43 1.35 112.7
3 13 3 9.50 1.60 3.24 267.8
4 13 3 8.53 1.90 3.76 239.5
5 13 3 6.82 2.24 2.29 244.6
6 13 3 3.33 2.54 1.25 101.3
0 14 3 1.42 2.06 1.73 0.0
1 14 3 2.58 1.71 1.06 160.9
2 14 3 9.61 2.62 4.19 297.0
3 14 3 3.84 2.00 2.45 227.2
4 14 3 6.25 3.10 2.63 98.5
1 0 4 17.76 5.94 3.91 180.0
2 0 4 273.24 32.34 4.44 180.0
3 0 4 320.68 58.69 27.32 180.0
4 0 4 146.42 21.83 0.45 180.0
5 0 4 69.76 15.84 6.05 0.0
6 0 4 22.75 4.20 2.93 0.0
7 0 4 30.13 5.21 3.52 0.0
8 0 4 42.72 7.11 5.13 180.0
9 0 4 9.87 3.32 1.26 0.0
10 0 4 11.02 3.29 2.67 0.0
11 0 4 3.37 2.60 0.03 0.0
0 1 4 238.23 43.15 14.68 90.0
1 1 4 382.73 31.06 20.54 3.6
2 1 4 431.06 53.94 24.96 75.2
3 1 4 38.65 4.70 5.46 62.6
4 1 4 188.88 22.29 15.61 206.5
5 1 4 62.06 10.88 9.50 216.9
6 1 4 10.84 2.33 1.70 46.9
7 1 4 25.34 3.18 4.56 173.3
8 1 4 24.24 3.68 5.06 325.3
9 1 4 20.41 3.06 3.94 357.5
10 1 4 18.70 2.88 4.03 320.0
11 1 4 15.20 2.48 3.98 136.4
0 2 4 720.05 79.63 14.90 0.0
1 2 4 36.78 3.75 4.39 285.0
2 2 4 443.23 31.55 19.76 335.8
3 2 4 383.16 35.95 20.34 21.8
4 2 4 217.52 20.53 14.84 116.1
5 2 4 191.07 30.47 15.76 323.9
6 2 4 16.06 3.18 3.47 169.4
7 2 4 25.22 3.25 5.38 37.1
8 2 4 9.55 2.43 2.23 203.8
9 2 4 18.83 2.91 4.61 216.6
10 2 4 21.43 2.99 3.82 140.7
11 2 4 6.03 2.18 1.78 113.5
0 3 4 127.71 10.79 15.37 90.0
1 3 4 163.32 12.90 12.88 185.3
2 3 4 21.17 2.11 2.76 11.7
3 3 4 104.50 17.00 10.58 116.9
4 3 4 75.87 15.15 10.98 222.2
5 3 4 40.11 4.18 6.62 15.3
6 3 4 31.64 3.93 6.16 25.8
7 3 4 108.42 25.87 11.78 303.3
8 3 4 13.82 2.64 4.48 170.7
9 3 4 9.97 2.21 2.58 90.4
10 3 4 5.15 1.82 2.11 301.8
11 3 4 9.00 2.03 3.32 219.5
0 4 4 864.65 60.48 32.49 180.0
1 4 4 99.62 8.93 9.16 325.6
2 4 4 58.71 5.74 3.28 171.4
3 4 4 84.01 7.29 9.99 228.3
4 4 4 79.77 7.25 3.86 287.0
5 4 4 60.74 7.79 8.22 106.1
6 4 4 19.65 2.28 3.78 293.7
7 4 4 53.58 6.94 7.43 333.2
8 4 4 12.00 2.36 2.80 2.1
9 4 4 9.00 2.29 2.88 35.4
10 4 4 7.30 2.23 2.97 70.6
11 4 4 2.46 2.15 1.70 128.3
0 5 4 162.54 11.59 12.90 90.0
1 5 4 109.63 7.27 10.52 47.6
2 5 4 51.45 5.34 6.90 241.9
3 5 4 195.25 12.41 13.74 209.7
4 5 4 13.38 1.74 2.48 83.4
5 5 4 10.20 2.32 1.77 327.2
6 5 4 21.44 2.55 4.55 251.1
7 5 4 3.73 1.11 1.89 177.8
8 5 4 4.58 1.51 0.57 301.5
9 5 4 11.77 2.65 3.44 33.2
10 5 4 5.55 1.86 2.42 323.1
11 5 4 5.38 5.68 1.63 108.0
0 6 4 192.26 13.73 13.38 0.0
1 6 4 103.22 6.88 9.65 75.1
2 6 4 84.10 5.70 10.16 136.6
3 6 4 118.33 9.76 10.98 50.7
4 6 4 32.40 3.24 4.07 56.6
5 6 4 29.46 2.99 5.20 58.1
6 6 4 34.20 3.79 5.69 307.5
7 6 4 57.82 12.91 9.95 267.3
8 6 4 9.22 1.68 3.26 129.2
9 6 4 7.83 1.59 2.91 226.9
10 6 4 2.17 1.25 1.14 296.8
0 7 4 14.33 2.75 3.27 90.0
1 7 4 20.10 2.04 4.27 223.7
2 7 4 27.76 2.71 5.17 236.2
3 7 4 22.83 2.29 3.80 154.8
4 7 4 11.71 2.27 0.77 348.2
5 7 4 6.89 1.47 1.83 11.1
6 7 4 42.63 5.03 7.28 44.5
7 7 4 11.90 2.05 3.26 321.5
8 7 4 21.61 4.30 5.69 200.6
9 7 4 4.74 1.25 1.52 194.3
10 7 4 2.26 1.71 1.00 37.4
0 8 4 7.47 1.42 0.75 0.0
1 8 4 88.15 6.00 9.90 257.4
2 8 4 48.35 3.36 4.69 48.3
3 8 4 14.19 1.88 3.30 241.3
4 8 4 36.11 3.17 4.90 309.3
5 8 4 16.29 2.18 3.87 68.9
6 8 4 15.26 2.13 3.81 230.8
7 8 4 8.16 1.49 2.78 106.6
8 8 4 2.46 1.00 0.66 1.5
9 8 4 2.11 1.14 0.62 167.3
10 8 4 11.11 4.25 3.02 136.5
0 9 4 6.21 2.39 2.53 90.0
1 9 4 132.62 8.87 11.80 302.7
2 9 4 35.13 3.07 6.28 239.0
3 9 4 13.47 1.69 3.30 218.2
4 9 4 81.97 6.30 9.32 58.6
5 9 4 11.00 1.47 1.35 175.7
6 9 4 25.56 3.01 5.13 215.6
7 9 4 6.86 1.31 2.15 46.3
8 9 4 6.72 1.34 2.80 299.4
9 9 4 5.97 2.33 2.44 87.6
0 10 4 28.22 3.99 6.59 0.0
1 10 4 14.35 1.80 3.59 317.4
2 10 4 42.62 3.38 6.75 187.4
3 10 4 13.06 1.51 3.11 104.2
4 10 4 26.90 2.36 4.94 110.0
5 10 4 14.84 2.28 2.90 168.2
6 10 4 8.13 1.36 2.94 13.5
7 10 4 3.49 1.13 1.59 282.5
8 10 4 2.83 1.54 0.78 259.6
9 10 4 1.30 2.17 0.64 159.8
0 11 4 10.57 1.95 3.67 270.0
1 11 4 59.03 4.07 8.77 65.6
2 11 4 10.25 1.77 1.97 248.2
3 11 4 22.44 2.06 4.25 278.6
4 11 4 5.21 1.08 0.64 214.2
5 11 4 11.04 1.57 2.91 127.7
6 11 4 6.45 1.28 1.99 165.7
7 11 4 4.86 1.69 1.38 92.0
8 11 4 3.00 1.90 2.84 24.2
0 12 4 6.30 1.87 3.35 0.0
1 12 4 13.23 1.78 4.60 305.2
2 12 4 7.65 1.43 1.73 235.1
3 12 4 11.92 1.87 2.75 43.0
4 12 4 5.44 1.36 1.49 293.2
5 12 4 9.44 1.96 2.86 254.4
6 12 4 1.93 1.55 1.19 273.2
7 12 4 17.22 5.59 3.13 84.1
0 13 4 0.00 1.94 0.77 270.0
1 13 4 3.71 1.36 2.09 286.2
2 13 4 1.52 1.19 0.29 167.4
3 13 4 2.81 1.43 0.82 163.4
4 13 4 1.90 1.68 1.64 61.7
5 13 4 0.77 1.44 0.43 120.7
6 13 4 4.48 3.34 1.36 247.9
0 14 4 6.45 2.70 3.94 180.0
1 14 4 1.78 1.57 0.88 63.5
2 14 4 1.82 1.69 1.74 314.5
3 14 4 3.84 2.41 2.00 139.5
1 0 5 30.67 6.41 3.23 270.0
2 0 5 22.62 3.38 1.90 90.0
3 0 5 25.97 6.28 3.70 270.0
4 0 5 210.36 39.14 22.98 270.0
5 0 5 43.82 10.40 6.39 90.0
6 0 5 50.53 9.54 8.27 90.0
7 0 5 10.99 3.03 2.49 90.0
8 0 5 10.32 5.20 1.44 270.0
9 0 5 24.93 4.74 4.38 270.0
10 0 5 7.04 2.88 0.34 270.0
11 0 5 4.87 2.61 0.12 270.0
0 1 5 37.03 7.62 1.82 90.0
1 1 5 55.28 5.15 8.65 159.8
2 1 5 803.84 97.11 28.34 94.4
3 1 5 142.89 15.10 12.02 267.8
4 1 5 271.98 42.11 19.73 344.7
5 1 5 37.18 8.68 5.60 24.7
6 1 5 35.94 4.18 5.94 229.0
7 1 5 12.25 2.58 1.69 6.2
8 1 5 10.16 2.65 2.24 329.7
9 1 5 16.88 2.68 2.73 237.8
10 1 5 18.44 2.79 3.52 278.5
11 1 5 6.30 1.91 1.86 317.0
0 2 5 130.58 29.98 8.04 180.0
1 2 5 92.58 7.49 9.48 331.0
2 2 5 137.54 10.56 11.58 274.1
3 2 5 89.24 9.35 8.03 100.0
4 2 5 106.16 10.21 10.52 110.0
5 2 5 11.48 2.01 0.29 253.4
6 2 5 12.31 2.47 3.30 347.3
7 2 5 17.14 3.17 4.44 276.7
8 2 5 28.40 3.96 6.49 254.6
9 2 5 8.61 1.99 2.30 169.2
10 2 5 4.11 1.97 1.38 37.7
11 2 5 1.83 1.81 0.58 68.2
0 3 5 13.75 2.59 1.73 90.0
1 3 5 187.88 12.09 13.97 80.6
2 3 5 266.90 19.21 15.16 263.9
3 3 5 336.28 77.51 22.74 11.8
4 3 5 19.35 3.08 3.96 357.3
5 3 5 65.05 6.64 6.41 172.3
6 3 5 29.25 3.29 5.82 122.2
7 3 5 15.77 2.71 2.73 147.8
8 3 5 8.81 2.40 2.99 80.1
9 3 5 25.69 3.60 5.97 200.2
10 3 5 1.30 1.74 0.62 136.8
11 3 5 1.93 2.25 0.97 153.5
0 4 5 10.35 1.45 1.78 180.0
1 4 5 164.98 12.34 13.33 166.7
2 4 5 62.14 4.27 7.13 268.3
3 4 5 20.69 1.89 3.94 84.8
4 4 5 25.05 3.87 5.01 189.8
5 4 5 73.69 7.73 9.65 45.0
6 4 5 76.59 7.57 9.16 289.9
7 4 5 25.92 3.40 4.44 214.3
8 4 5 21.51 3.08 4.48 115.2
9 4 5 3.24 2.19 0.66 164.8
10 4 5 8.15 2.27 3.42 50.0
11 4 5 4.86 6.40 3.81 219.5
0 5 5 189.35 14.90 10.41 270.0
1 5 5 27.95 2.60 4.59 332.6
2 5 5 47.53 3.78 5.95 120.7
3 5 5 77.69 5.26 8.48 173.2
4 5 5 23.95 2.10 4.09 239.9
5 5 5 28.81 2.89 6.20 19.3
6 5 5 12.84 2.59 3.23 11.3
7 5 5 38.15 24.26 9.41 117.8
8 5 5 10.07 1.92 2.46 167.8
9 5 5 28.17 4.24 4.76 294.3
10 5 5 3.29 1.49 1.62 26.3
0 6 5 15.85 2.37 1.71 180.0
1 6 5 63.81 4.41 8.41 203.0
2 6 5 24.43 2.68 4.73 358.2
3 6 5 55.72 3.94 7.05 137.9
4 6 5 8.20 1.34 0.51 89.4
5 6 5 27.21 3.61 4.15 241.6
6 6 5 9.61 2.39 2.26 30.7
7 6 5 9.42 1.64 2.18 357.0
8 6 5 8.60 1.71 3.27 265.5
9 6 5 4.70 1.31 1.74 168.1
10 6 5 2.37 1.88 1.32 146.5
0 7 5 121.82 8.86 10.06 270.0
1 7 5 56.43 4.02 7.06 323.8
2 7 5 8.47 1.42 2.50 320.3
3 7 5 41.44 3.43 5.22 80.7
4 7 5 61.27 4.76 7.73 194.5
5 7 5 7.31 1.31 2.07 92.0
6 7 5 10.22 1.69 2.52 11.5
7 7 5 14.23 2.28 3.84 159.6
8 7 5 7.00 1.60 1.81 95.9
9 7 5 6.78 1.59 2.58 169.7
10 7 5 1.65 2.34 1.06 339.5
0 8 5 45.02 3.64 6.69 180.0
1 8 5 44.68 3.35 6.75 196.7
2 8 5 5.89 1.73 1.53 230.9
3 8 5 42.43 3.41 6.32 189.7
4 8 5 13.94 1.59 3.86 126.6
5 8 5 44.48 3.63 6.86 338.0
6 8 5 10.28 1.66 3.85 239.2
7 8 5 10.82 1.77 3.63 137.9
8 8 5 9.32 1.58 3.21 9.7
9 8 5 3.56 1.54 1.36 199.1
0 9 5 27.43 2.64 5.09 90.0
1 9 5 14.81 1.75 2.91 28.7
2 9 5 21.57 2.10 4.50 270.0
3 9 5 124.65 7.87 12.32 215.1
4 9 5 11.56 1.85 2.44 180.6
5 9 5 17.01 1.94 3.80 83.5
6 9 5 7.11 1.78 2.28 47.3
7 9 5 9.07 1.52 2.97 24.4
8 9 5 1.96 1.13 0.87 228.1
9 9 5 7.64 2.40 2.58 337.0
0 10 5 0.76 1.31 1.19 0.0
1 10 5 12.09 1.49 3.88 165.0
2 10 5 29.37 2.54 4.84 205.7
3 10 5 7.33 1.24 2.70 331.6
4 10 5 9.39 1.51 2.24 343.0
5 10 5 10.18 1.73 2.75 188.3
6 10 5 5.77 1.21 1.22 328.2
7 10 5 4.77 1.43 2.28 199.5
8 10 5 1.91 1.47 1.27 132.2
9 10 5 3.12 2.65 1.79 39.5
0 11 5 11.21 1.77 4.00 90.0
1 11 5 25.32 2.30 5.51 45.4
2 11 5 3.96 1.34 1.30 70.7
3 11 5 11.17 1.39 2.92 282.8
4 11 5 17.60 1.70 3.24 168.8
5 11 5 5.00 1.28 2.68 316.8
6 11 5 6.38 1.50 3.22 250.1
7 11 5 4.14 1.85 2.15 160.6
8 11 5 4.89 2.87 1.06 213.2
0 12 5 3.57 1.57 0.70 0.0
1 12 5 5.26 1.33 2.05 13.5
2 12 5 3.48 1.25 1.23 102.4
3 12 5 9.93 1.66 4.10 220.7
4 12 5 4.58 1.42 0.98 296.5
5 12 5 3.98 1.48 1.28 60.5
6 12 5 2.05 1.41 1.28 210.4
7 12 5 2.62 2.51 0.36 344.3
0 13 5 31.39 3.60 7.01 270.0
1 13 5 9.49 1.63 3.84 305.0
2 13 5 2.87 1.41 1.48 233.8
3 13 5 3.98 1.48 1.51 164.5
4 13 5 0.88 1.32 0.77 333.7
5 13 5 0.99 1.75 0.98 158.7
0 14 5 1.54 2.13 0.89 0.0
1 14 5 0.99 1.51 0.47 285.4
2 14 5 2.78 2.35 1.23 289.5
3 14 5 1.42 1.87 0.86 24.4
1 0 6 55.03 4.60 6.93 0.0
2 0 6 96.99 11.76 9.34 180.0
3 0 6 53.99 10.33 4.59 180.0
4 0 6 53.92 11.05 7.46 0.0
5 0 6 5.91 7.22 0.98 0.0
6 0 6 22.15 4.08 3.12 180.0
7 0 6 5.93 2.96 1.46 0.0
8 0 6 18.20 4.00 3.99 0.0
9 0 6 4.49 2.82 0.42 0.0
10 0 6 6.41 2.82 0.95 0.0
11 0 6 0.00 4.87 0.11 180.0
0 1 6 24.49 4.84 2.02 270.0
1 1 6 59.36 3.78 8.03 87.1
2 1 6 95.27 8.09 9.99 114.6
3 1 6 65.58 10.73 7.51 294.6
4 1 6 171.51 18.12 14.95 178.0
5 1 6 14.21 4.09 2.66 126.8
6 1 6 18.77 3.71 3.78 301.1
7 1 6 33.70 3.97 7.09 347.7
8 1 6 9.31 2.28 1.87 67.9
9 1 6 8.68 2.18 2.83 168.7
10 1 6 2.52 1.91 0.70 20.2
1 2 6 117.76 10.49 11.31 218.1
2 2 6 82.16 7.56 9.96 65.2
3 2 6 210.67 22.09 13.22 160.6
4 2 6 123.26 20.01 6.09 269.3
5 2 6 31.92 3.81 5.22 251.2
6 2 6 31.54 3.45 4.76 146.7
7 2 6 7.18 2.51 2.33 237.6
8 2 6 13.96 2.87 3.40 159.2
9 2 6 11.46 2.22 3.52 67.6
10 2 6 5.23 1.89 2.43 144.3
0 3 6 289.67 32.64 12.16 270.0
1 3 6 56.41 5.09 7.20 148.6
2 3 6 37.03 3.68 4.90 328.6
3 3 6 73.91 5.47 9.44 69.3
4 3 6 45.20 4.54 4.36 116.2
5 3 6 16.99 3.02 3.72 256.9
6 3 6 47.39 4.96 5.99 257.4
7 3 6 21.78 3.25 4.84 134.3
8 3 6 9.04 3.14 2.25 25.0
9 3 6 16.19 2.93 3.99 331.4
10 3 6 4.92 1.92 2.45 119.7
11 3 6 2.36 6.91 2.57 279.0
0 4 6 7.84 1.52 0.47 0.0
1 4 6 85.05 6.92 9.96 220.9
2 4 6 129.45 8.10 12.52 170.9
3 4 6 105.47 8.08 9.19 306.0
4 4 6 7.45 1.85 1.31 189.7
5 4 6 27.70 18.65 9.05 65.8
6 4 6 118.52 11.49 11.28 55.7
7 4 6 10.77 1.96 3.69 310.1
8 4 6 14.23 2.83 2.04 344.4
9 4 6 7.99 2.14 3.03 109.1
10 4 6 3.63 2.01 1.37 24.8
0 5 6 152.98 10.90 12.88 270.0
1 5 6 45.05 3.32 7.43 188.2
2 5 6 104.32 6.93 9.75 160.7
3 5 6 18.40 1.79 2.90 264.1
4 5 6 24.76 2.07 3.51 348.5
5 5 6 86.87 9.01 9.93 210.8
6 5 6 22.31 3.38 5.42 177.0
7 5 6 35.12 26.89 10.00 26.1
8 5 6 10.79 2.23 2.98 42.5
9 5 6 3.92 1.42 1.70 295.9
10 5 6 1.73 1.15 1.17 169.6
0 6 6 13.05 1.55 1.98 0.0
1 6 6 62.06 4.26 7.64 100.7
2 6 6 10.63 1.58 2.62 298.2
3 6 6 32.78 2.53 5.74 143.1
4 6 6 14.29 1.44 2.64 281.7
5 6 6 37.37 3.93 6.45 277.3
6 6 6 11.26 2.10 1.01 85.5
7 6 6 7.75 1.74 2.02 185.8
8 6 6 14.35 2.77 4.21 244.2
9 6 6 10.77 2.05 3.74 245.8
10 6 6 2.57 2.34 1.34 55.5
0 7 6 9.60 1.40 2.80 270.0
1 7 6 16.03 1.80 4.63 182.4
2 7 6 71.34 6.36 8.68 332.8
3 7 6 12.93 1.86 2.65 351.1
4 7 6 39.48 2.98 6.24 160.0
5 7 6 41.12 3.39 7.03 146.5
6 7 6 10.43 1.57 3.04 346.3
7 7 6 8.96 1.69 3.20 304.6
8 7 6 5.38 1.48 2.28 120.2
9 7 6 9.33 2.01 3.00 357.8
0 8 6 40.00 3.33 5.83 180.0
1 8 6 69.55 4.87 8.88 277.0
2 8 6 119.70 7.52 11.16 343.2
3 8 6 26.06 2.39 4.52 83.9
4 8 6 41.17 4.01 7.44 107.0
5 8 6 17.71 1.92 4.34 203.2
6 8 6 26.10 4.00 4.99 111.5
7 8 6 15.81 2.35 4.21 129.2
8 8 6 2.78 1.09 1.46 26.9
9 8 6 5.32 2.80 2.44 73.1
0 9 6 16.79 1.92 2.91 90.0
1 9 6 35.63 2.73 7.08 277.6
2 9 6 7.44 1.21 2.70 322.7
3 9 6 7.00 1.20 2.83 288.0
4 9 6 17.67 2.03 3.38 226.7
5 9 6 15.09 1.78 4.01 225.9
6 9 6 10.21 1.66 3.99 86.7
7 9 6 2.27 0.94 1.10 268.8
8 9 6 2.57 1.60 1.38 93.6
9 9 6 15.08 5.45 3.05 48.1
0 10 6 6.48 1.42 3.74 180.0
1 10 6 18.15 1.75 4.12 137.0
2 10 6 24.71 2.21 5.43 70.0
3 10 6 15.16 1.62 3.97 300.7
4 10 6 5.86 1.44 0.70 227.3
5 10 6 5.70 1.29 1.15 61.3
6 10 6 3.80 1.07 1.49 281.0
7 10 6 6.87 1.81 2.84 229.3
8 10 6 1.31 1.93 0.66 71.5
0 11 6 4.31 1.48 0.38 270.0
1 11 6 2.12 0.92 1.20 64.9
2 11 6 34.40 2.82 5.23 258.2
3 11 6 6.62 1.38 2.33 92.0
4 11 6 1.90 1.04 1.20 167.1
5 11 6 5.79 1.19 2.04 4.4
6 11 6 3.72 1.69 0.89 132.5
7 11 6 2.22 1.94 1.47 168.6
0 12 6 6.19 1.61 2.66 0.0
1 12 6 3.22 1.02 2.18 264.4
2 12 6 2.74 1.24 0.71 304.2
3 12 6 6.19 1.51 2.23 189.2
4 12 6 3.02 1.37 1.64 75.6
5 12 6 5.93 2.06 2.14 141.9
6 12 6 5.41 2.63 1.42 188.3
0 13 6 1.39 1.46 0.17 90.0
1 13 6 4.78 1.49 2.99 271.9
2 13 6 3.13 1.37 1.76 38.1
3 13 6 2.83 1.76 1.27 188.9
4 13 6 5.00 2.50 1.84 279.4
0 14 6 1.35 1.76 1.18 180.0
1 14 6 2.16 1.33 2.32 104.7
1 0 7 165.66 24.23 13.74 270.0
2 0 7 50.66 6.36 6.68 90.0
3 0 7 11.36 1.74 3.94 90.0
4 0 7 24.43 6.24 6.36 90.0
5 0 7 7.25 4.45 0.75 270.0
6 0 7 4.78 7.73 0.48 90.0
7 0 7 16.70 3.66 4.69 90.0
8 0 7 5.11 2.81 1.09 270.0
9 0 7 5.02 2.80 0.05 90.0
10 0 7 3.36 2.55 1.14 270.0
0 1 7 15.26 3.62 1.75 90.0
1 1 7 32.94 2.50 5.34 189.6
2 1 7 60.27 5.55 7.56 325.5
3 1 7 19.90 5.32 8.17 224.6
4 1 7 26.56 4.50 5.16 60.8
5 1 7 53.42 8.32 5.92 288.1
6 1 7 14.50 3.61 3.18 31.0
7 1 7 12.18 3.33 3.24 289.3
8 1 7 13.01 2.34 3.99 246.4
9 1 7 17.30 2.69 4.66 355.1
10 1 7 5.45 1.87 1.67 274.2
0 2 7 31.27 5.92 5.07 180.0
1 2 7 18.18 2.59 5.68 245.7
2 2 7 32.95 3.09 5.04 146.5
3 2 7 30.66 11.09 4.02 63.4
4 2 7 53.66 6.75 6.52 96.5
5 2 7 6.92 1.24 2.76 17.3
6 2 7 18.59 3.17 4.76 251.5
7 2 7 12.82 2.89 3.25 213.5
8 2 7 49.78 7.38 9.33 75.1
9 2 7 5.87 2.11 2.58 243.6
10 2 7 3.18 1.68 1.45 251.8
0 3 7 46.10 5.57 6.52 90.0
1 3 7 23.21 1.99 5.43 277.2
2 3 7 62.50 5.05 7.93 154.3
3 3 7 99.39 7.84 8.38 74.3
4 3 7 17.56 2.94 3.44 238.4
5 3 7 85.71 8.42 9.66 153.0
6 3 7 25.39 2.97 5.69 141.3
7 3 7 26.46 3.19 5.35 32.2
8 3 7 17.03 2.97 3.75 252.8
9 3 7 4.82 2.40 0.54 317.8
10 3 7 3.94 1.92 2.72 90.2
0 4 7 37.08 3.87 5.86 0.0
1 4 7 9.22 3.43 2.66 86.2
2 4 7 35.14 2.77 5.60 252.7
3 4 7 32.69 5.42 5.68 355.3
4 4 7 20.93 3.46 4.62 90.4
5 4 7 16.95 2.38 2.67 99.4
6 4 7 26.07 4.01 5.08 178.8
7 4 7 20.05 2.72 2.98 128.4
8 4 7 9.14 2.06 2.16 281.2
9 4 7 9.70 2.12 2.93 327.2
10 4 7 2.21 3.21 0.15 62.4
0 5 7 19.25 1.62 3.06 270.0
1 5 7 28.28 2.84 5.43 105.9
2 5 7 45.53 3.26 6.00 288.1
3 5 7 36.73 2.64 4.77 273.9
4 5 7 18.59 1.84 3.95 33.6
5 5 7 24.83 4.70 5.56 95.5
6 5 7 11.12 2.51 2.88 90.8
7 5 7 5.66 2.32 0.29 68.4
8 5 7 10.03 1.92 2.21 281.0
9 5 7 5.09 1.59 2.07 331.1
10 5 7 6.50 2.97 1.65 146.0
0 6 7 7.02 1.17 0.65 180.0
1 6 7 83.68 5.79 9.86 351.0
2 6 7 55.38 3.89 7.39 93.4
3 6 7 41.31 3.25 6.08 177.0
4 6 7 57.40 3.88 8.20 277.0
5 6 7 15.44 2.15 4.12 183.7
6 6 7 39.83 9.38 7.57 60.5
7 6 7 11.28 1.78 3.10 206.0
8 6 7 3.04 1.37 0.03 221.7
9 6 7 5.18 1.49 2.00 29.6
0 7 7 10.33 1.44 4.03 270.0
1 7 7 3.92 0.91 1.07 53.3
2 7 7 30.94 2.54 5.08 145.3
3 7 7 18.59 1.81 4.51 193.8
4 7 7 72.08 6.01 8.39 208.2
5 7 7 13.18 1.53 2.94 49.4
6 7 7 3.81 1.22 1.72 188.6
7 7 7 7.04 1.58 3.36 112.5
8 7 7 5.26 1.36 2.78 86.2
9 7 7 3.61 2.39 0.17 31.8
0 8 7 8.40 1.60 2.16 0.0
1 8 7 15.03 1.52 3.60 26.0
2 8 7 16.87 1.60 4.20 119.7
3 8 7 44.13 5.67 7.89 301.5
4 8 7 6.92 1.15 1.78 227.2
5 8 7 17.34 2.18 3.93 152.5
6 8 7 6.15 1.24 2.63 106.0
7 8 7 13.72 2.12 4.04 320.7
8 8 7 1.79 1.32 1.65 250.0
0 9 7 15.99 1.89 3.92 90.0
1 9 7 33.26 2.67 5.66 183.6
2 9 7 10.99 1.38 3.23 283.8
3 9 7 48.25 4.27 6.86 8.8
4 9 7 15.10 2.12 4.32 35.8
5 9 7 5.72 1.19 1.66 197.4
6 9 7 2.73 0.95 0.77 149.7
7 9 7 5.65 1.46 2.25 50.3
8 9 7 6.11 2.15 2.70 295.4
0 10 7 19.22 2.24 5.14 180.0
1 10 7 14.85 1.54 3.91 187.6
2 10 7 5.12 1.42 2.06 159.3
3 10 7 10.48 1.63 2.61 348.7
4 10 7 7.84 1.44 2.66 278.3
5 10 7 3.32 0.94 0.57 146.5
6 10 7 7.03 1.47 2.41 8.3
7 10 7 2.91 1.69 1.70 155.6
8 10 7 4.29 2.56 0.70 310.6
0 11 7 15.01 1.96 5.31 90.0
1 11 7 14.10 1.75 4.20 293.7
2 11 7 2.00 1.17 0.84 235.9
3 11 7 4.29 1.07 1.95 269.2
4 11 7 23.77 2.96 6.29 183.3
5 11 7 4.36 1.51 2.13 300.1
6 11 7 2.62 1.58 0.24 3.8
7 11 7 4.15 2.40 1.42 222.9
0 12 7 1.33 1.41 0.21 0.0
1 12 7 3.51 1.32 2.01 7.1
2 12 7 3.11 1.26 1.82 327.9
3 12 7 2.64 1.79 1.18 71.5
4 12 7 2.79 1.56 1.34 245.2
5 12 7 5.93 2.64 2.33 277.7
0 13 7 1.21 1.59 1.26 270.0
1 13 7 1.75 1.60 0.16 104.2
2 13 7 2.53 1.67 1.81 56.4
3 13 7 2.20 1.79 2.62 33.0
1 0 8 11.96 2.93 2.66 180.0
2 0 8 108.45 8.92 11.21 180.0
3 0 8 7.70 4.19 3.52 0.0
4 0 8 15.15 2.38 3.66 0.0
5 0 8 4.10 4.53 1.30 0.0
6 0 8 8.32 5.17 3.26 0.0
7 0 8 24.27 6.13 6.30 0.0
8 0 8 8.68 3.01 4.08 180.0
9 0 8 16.42 3.67 4.28 180.0
10 0 8 1.98 2.94 2.21 0.0
0 1 8 128.50 33.43 9.62 90.0
1 1 8 14.66 1.62 3.73 181.7
2 1 8 42.77 3.21 6.25 160.8
3 1 8 17.51 4.29 3.96 323.1
4 1 8 50.54 7.07 8.40 177.9
5 1 8 12.79 2.99 2.92 69.7
6 1 8 27.56 7.21 4.00 326.4
7 1 8 20.57 5.26 4.81 47.5
8 1 8 6.67 3.16 2.51 172.4
9 1 8 3.78 1.86 1.35 280.7
10 1 8 1.85 2.33 1.38 253.7
0 2 8 104.13 19.09 7.72 180.0
1 2 8 98.19 12.89 12.45 206.9
2 2 8 58.18 8.53 6.76 258.4
3 2 8 10.69 2.04 2.12 154.8
4 2 8 27.22 4.45 3.87 118.3
5 2 8 40.80 4.93 5.93 253.1
6 2 8 17.19 2.49 4.26 221.3
7 2 8 30.73 4.08 5.87 88.8
8 2 8 11.45 3.07 3.53 53.4
9 2 8 2.72 2.27 0.82 326.5
10 2 8 1.58 3.63 1.77 7.6
1 3 8 120.47 17.69 12.44 311.7
2 3 8 21.88 2.56 4.12 270.1
3 3 8 81.95 6.54 7.65 141.2
4 3 8 51.43 5.92 7.31 306.9
5 3 8 38.07 4.51 6.75 92.7
6 3 8 32.66 3.75 5.01 151.8
7 3 8 24.37 3.06 4.32 11.5
8 3 8 12.58 2.15 4.10 313.5
9 3 8 13.05 2.90 3.20 153.0
10 3 8 0.00 6.70 0.83 167.4
0 4 8 132.21 23.07 8.59 180.0
1 4 8 36.94 4.10 6.61 21.7
2 4 8 33.71 3.03 5.06 88.0
3 4 8 8.16 1.93 1.81 350.1
4 4 8 18.04 1.88 3.39 130.2
5 4 8 51.05 5.21 6.76 331.0
6 4 8 24.61 2.90 4.61 343.3
7 4 8 10.22 1.90 2.62 72.3
8 4 8 6.83 1.72 1.85 54.7
9 4 8 5.81 1.49 1.07 341.2
0 5 8 6.01 0.79 1.05 270.0
1 5 8 40.08 2.98 6.88 122.9
2 5 8 29.07 2.52 5.17 230.2
3 5 8 19.82 1.82 4.39 201.5
4 5 8 8.30 1.26 2.02 244.6
5 5 8 14.40 3.70 5.06 43.1
6 5 8 13.32 2.17 3.79 76.6
7 5 8 3.41 1.20 0.65 181.8
8 5 8 4.78 1.57 1.31 110.2
9 5 8 10.39 2.48 3.30 320.1
0 6 8 20.78 1.75 4.00 0.0
1 6 8 11.05 1.29 3.21 17.3
2 6 8 39.20 2.95 5.88 238.9
3 6 8 15.28 1.56 3.14 272.9
4 6 8 11.44 1.35 3.23 298.0
5 6 8 16.62 2.07 3.52 245.4
6 6 8 30.99 6.38 6.57 257.5
7 6 8 8.76 1.57 2.97 75.5
8 6 8 2.09 1.07 1.33 79.4
9 6 8 3.06 2.16 1.07 144.2
0 7 8 9.43 1.34 2.18 90.0
1 7 8 13.76 1.41 3.54 329.6
2 7 8 16.33 1.89 4.77 62.4
3 7 8 17.69 1.85 4.92 154.0
4 7 8 6.64 1.04 1.99 330.0
5 7 8 5.64 0.98 2.01 278.5
6 7 8 6.56 1.70 1.18 144.0
7 7 8 4.10 1.24 1.58 66.3
8 7 8 7.08 1.70 2.50 250.0
0 8 8 6.15 1.22 0.79 180.0
1 8 8 15.31 1.47 4.15 62.1
2 8 8 54.08 7.57 8.27 76.3
3 8 8 4.54 1.22 0.87 238.5
4 8 8 1.54 0.81 0.84 44.9
5 8 8 3.62 0.99 1.82 218.5
6 8 8 3.23 0.98 1.05 206.7
7 8 8 3.78 1.36 1.82 83.2
8 8 8 2.97 2.49 1.73 25.9
0 9 8 41.95 3.51 7.84 270.0
1 9 8 23.25 1.84 4.96 5.2
2 9 8 10.69 1.61 3.30 172.9
3 9 8 7.07 1.57 2.44 166.6
4 9 8 10.62 1.67 2.48 72.6
5 9 8 6.18 1.20 2.49 295.2
6 9 8 3.44 1.01 0.95 117.3
7 9 8 6.96 2.09 2.55 256.4
0 10 8 3.00 1.18 1.17 0.0
1 10 8 16.37 1.65 4.48 351.9
2 10 8 6.12 1.08 2.67 306.9
3 10 8 5.84 1.28 2.43 279.2
4 10 8 5.68 1.22 2.02 272.2
5 10 8 3.35 1.22 1.27 74.6
6 10 8 2.83 1.20 1.16 127.2
7 10 8 1.45 1.68 0.79 355.3
0 11 8 8.59 1.65 1.59 270.0
1 11 8 9.23 1.37 3.37 56.7
2 11 8 4.89 1.20 2.24 55.7
3 11 8 2.40 1.40 0.42 223.5
4 11 8 2.66 1.31 1.79 235.7
5 11 8 1.41 1.32 0.79 217.3
6 11 8 1.61 1.69 0.46 236.4
0 12 8 3.94 2.06 1.66 0.0
1 12 8 2.83 1.36 1.45 29.4
2 12 8 5.77 1.68 2.48 153.3
3 12 8 5.32 2.20 1.89 132.6
4 12 8 1.99 1.67 1.39 130.6
0 13 8 1.41 1.68 0.14 90.0
1 13 8 4.20 1.59 2.58 84.7
1 0 9 51.07 6.57 7.09 270.0
2 0 9 40.17 3.95 6.89 90.0
3 0 9 11.31 1.89 1.89 270.0
4 0 9 7.16 1.54 2.73 90.0
5 0 9 26.57 9.06 4.14 90.0
6 0 9 13.41 5.65 5.16 90.0
7 0 9 11.25 5.76 2.26 270.0
8 0 9 9.65 3.74 3.13 270.0
9 0 9 2.41 2.46 1.11 90.0
0 1 9 185.40 48.18 10.64 270.0
1 1 9 82.12 6.24 9.29 291.8
2 1 9 64.66 4.54 7.69 5.5
3 1 9 48.32 4.75 7.17 164.5
4 1 9 8.07 3.35 2.10 347.5
5 1 9 11.84 2.06 3.02 313.9
6 1 9 9.18 1.73 1.40 320.9
7 1 9 7.30 3.02 2.91 285.8
8 1 9 11.84 2.72 4.26 82.7
9 1 9 2.60 1.93 1.44 95.8
0 2 9 100.14 18.48 9.95 180.0
1 2 9 68.60 9.04 8.40 36.7
2 2 9 21.85 2.86 5.14 315.1
3 2 9 12.46 2.22 1.90 96.2
4 2 9 10.38 1.88 2.57 163.9
5 2 9 17.84 5.33 0.59 161.6
6 2 9 15.31 3.15 3.78 146.4
7 2 9 5.68 1.65 0.97 297.0
8 2 9 5.41 1.87 2.22 346.7
9 2 9 4.36 2.31 1.53 232.2
0 3 9 14.53 4.36 5.04 90.0
1 3 9 15.71 1.86 3.18 137.6
2 3 9 77.38 7.78 8.54 27.2
3 3 9 10.69 1.85 2.81 259.8
4 3 9 28.59 3.09 4.79 185.0
5 3 9 33.81 4.88 6.06 96.5
6 3 9 12.35 1.77 3.98 268.7
7 3 9 10.18 1.77 2.77 286.9
8 3 9 6.01 1.48 1.80 91.8
9 3 9 10.57 3.47 2.68 288.6
0 4 9 17.98 5.87 3.78 0.0
1 4 9 51.66 5.33 7.14 192.8
2 4 9 7.69 1.46 1.34 291.5
3 4 9 24.54 2.70 5.21 71.7
4 4 9 17.83 2.41 3.80 19.4
5 4 9 18.53 2.43 3.78 192.6
6 4 9 15.31 2.07 3.40 257.8
7 4 9 4.80 1.46 2.02 237.5
8 4 9 17.00 2.43 3.80 176.8
9 4 9 8.29 2.10 3.25 34.2
0 5 9 14.36 1.59 3.09 270.0
1 5 9 44.70 3.47 6.04 13.4
2 5 9 38.41 2.98 6.54 312.0
3 5 9 5.35 1.14 1.34 153.2
4 5 9 13.28 2.93 3.67 149.3
5 5 9 5.56 1.21 0.91 310.0
6 5 9 4.84 2.24 1.54 2.7
7 5 9 12.03 1.93 3.05 176.2
8 5 9 7.46 1.59 1.86 78.0
9 5 9 1.73 2.05 1.52 188.7
0 6 9 7.65 1.25 3.09 0.0
1 6 9 34.51 2.77 5.32 141.5
2 6 9 7.72 1.01 2.52 220.3
3 6 9 12.78 1.35 2.10 342.5
4 6 9 28.42 2.73 5.06 344.9
5 6 9 18.36 2.30 4.52 204.3
6 6 9 6.04 1.43 2.49 184.7
7 6 9 3.36 1.24 2.00 137.4
8 6 9 2.06 1.34 0.31 46.3
0 7 9 25.05 3.61 5.63 270.0
1 7 9 33.28 2.40 6.61 232.8
2 7 9 28.26 2.39 5.29 170.7
3 7 9 3.16 0.77 1.00 68.5
4 7 9 29.41 2.91 5.31 345.8
5 7 9 6.65 1.10 2.12 96.3
6 7 9 9.33 1.53 3.45 186.0
7 7 9 9.23 1.69 2.91 322.9
8 7 9 11.12 4.21 2.98 42.6
0 8 9 46.72 4.04 7.52 180.0
1 8 9 2.08 0.72 1.15 188.2
2 8 9 32.10 3.16 6.29 332.6
3 8 9 9.45 1.33 2.79 199.2
4 8 9 19.55 1.93 4.62 64.8
5 8 9 3.32 0.91 1.53 327.1
6 8 9 7.69 1.36 2.87 270.5
7 8 9 1.34 2.48 1.88 195.9
0 9 9 3.11 1.12 0.68 90.0
1 9 9 14.60 1.48 4.06 312.0
2 9 9 5.98 1.59 2.21 188.1
3 9 9 6.32 1.35 1.50 353.0
4 9 9 6.75 1.18 2.52 350.4
5 9 9 5.90 1.45 1.92 183.6
6 9 9 3.38 1.37 0.33 59.5
7 9 9 4.91 2.40 2.11 293.8
0 10 9 3.09 1.44 1.53 180.0
1 10 9 3.14 0.87 1.38 35.4
2 10 9 1.56 0.94 1.07 149.7
3 10 9 5.46 1.20 2.20 13.8
4 10 9 4.92 1.44 1.73 253.0
5 10 9 3.20 1.60 1.45 305.6
6 10 9 0.98 1.49 0.33 182.4
0 11 9 2.80 1.41 1.90 270.0
1 11 9 1.03 1.06 0.95 224.2
2 11 9 2.30 1.27 1.29 183.5
3 11 9 12.41 2.58 3.31 256.8
4 11 9 2.80 1.81 1.40 344.2
5 11 9 5.62 2.49 2.60 341.0
0 12 9 2.36 1.73 0.06 180.0
1 12 9 6.86 1.85 3.26 45.7
2 12 9 1.70 1.52 1.01 348.4
3 12 9 3.48 1.95 1.63 179.6
1 0 10 7.26 2.71 2.58 0.0
2 0 10 9.10 1.30 2.84 0.0
3 0 10 26.36 4.49 4.15 180.0
4 0 10 10.19 1.94 3.06 180.0
5 0 10 2.65 1.82 0.38 0.0
6 0 10 3.14 4.61 0.55 0.0
7 0 10 0.45 4.45 2.93 180.0
8 0 10 4.36 6.55 3.36 180.0
9 0 10 0.00 7.40 0.64 180.0
0 1 10 19.80 7.00 3.00 90.0
1 1 10 22.09 1.99 4.66 250.1
2 1 10 47.50 3.26 6.91 8.0
3 1 10 5.85 0.83 1.72 208.2
4 1 10 19.37 2.77 3.98 203.9
5 1 10 20.31 4.27 4.26 337.7
6 1 10 6.48 1.90 0.71 314.1
7 1 10 6.37 2.40 0.46 191.8
8 1 10 6.24 3.28 1.81 156.1
9 1 10 2.88 4.63 0.15 349.5
0 2 10 102.92 19.04 8.62 180.0
1 2 10 16.26 1.71 4.58 291.7
2 2 10 15.07 1.59 3.75 71.5
3 2 10 10.21 1.56 2.24 207.1
4 2 10 14.80 3.19 4.25 232.4
5 2 10 11.40 5.20 1.54 189.7
6 2 10 14.83 2.54 3.53 10.9
7 2 10 12.49 3.15 3.23 84.5
8 2 10 11.43 2.01 3.41 58.0
9 2 10 4.01 6.71 2.18 24.3
0 3 10 8.04 2.32 1.18 90.0
1 3 10 9.31 2.73 3.42 336.6
2 3 10 16.33 2.45 4.02 193.7
3 3 10 4.33 1.49 1.84 31.7
4 3 10 17.59 2.00 4.13 193.1
5 3 10 13.51 2.50 2.59 1.2
6 3 10 3.97 1.52 0.66 333.5
7 3 10 6.83 1.49 1.77 235.5
8 3 10 7.11 1.93 2.95 192.7
0 4 10 81.82 19.23 5.94 0.0
1 4 10 25.74 3.60 4.83 161.1
2 4 10 8.07 1.88 2.22 133.9
3 4 10 38.84 3.52 6.18 298.5
4 4 10 27.36 2.76 4.70 322.2
5 4 10 18.38 6.07 4.93 65.5
6 4 10 6.45 1.45 2.43 190.9
7 4 10 10.52 2.15 3.30 243.1
8 4 10 3.28 1.27 1.43 219.6
0 5 10 14.36 2.21 4.40 270.0
1 5 10 17.94 2.15 4.36 144.7
2 5 10 4.85 1.19 1.48 314.0
3 5 10 4.31 1.23 1.23 141.3
4 5 10 8.97 1.43 3.08 337.6
5 5 10 6.78 1.29 2.45 16.4
6 5 10 6.41 1.50 1.88 166.7
7 5 10 2.30 1.19 1.26 114.7
8 5 10 3.09 1.59 1.24 72.8
0 6 10 3.67 0.79 0.54 0.0
1 6 10 30.22 2.57 5.41 285.8
2 6 10 4.04 0.83 1.44 279.3
3 6 10 4.84 1.01 1.87 89.8
4 6 10 3.75 1.05 0.41 314.4
5 6 10 5.08 1.28 1.53 275.1
6 6 10 2.60 1.11 1.15 298.1
7 6 10 3.62 1.39 1.18 65.8
0 7 10 5.61 0.89 1.13 270.0
1 7 10 3.33 0.80 1.29 128.0
2 7 10 13.77 1.62 4.08 90.9
3 7 10 17.45 1.75 4.91 294.1
4 7 10 12.72 1.36 3.83 150.0
5 7 10 8.59 1.42 2.60 184.6
6 7 10 7.02 1.33 3.33 317.5
7 7 10 4.13 2.67 2.55 289.0
0 8 10 3.89 1.21 1.66 0.0
1 8 10 5.21 0.83 2.11 154.4
2 8 10 6.90 1.40 2.08 17.7
3 8 10 5.22 0.99 1.97 34.5
4 8 10 3.20 0.85 1.56 113.8
5 8 10 3.14 0.91 1.16 283.4
6 8 10 5.07 1.76 1.80 258.3
0 9 10 5.47 1.49 0.73 90.0
1 9 10 0.95 0.67 0.75 352.7
2 9 10 7.89 1.87 2.94 236.7
3 9 10 3.77 1.01 1.96 317.3
4 9 10 2.72 1.34 1.41 132.6
5 9 10 1.68 1.19 0.98 323.6
6 9 10 11.58 3.79 2.18 154.9
0 10 10 21.92 2.82 4.37 0.0
1 10 10 4.89 1.32 2.37 203.3
2 10 10 6.22 1.42 3.04 82.7
3 10 10 5.22 1.70 2.05 312.3
4 10 10 7.33 2.71 1.90 279.8
5 10 10 4.04 2.01 0.69 81.9
0 11 10 1.44 1.45 0.88 270.0
1 11 10 2.75 1.07 1.97 82.4
2 11 10 7.43 2.63 2.28 135.2
3 11 10 7.81 2.74 1.52 257.9
4 11 10 2.73 1.84 1.52 353.3
1 0 11 5.26 1.41 0.44 270.0
2 0 11 61.75 5.30 7.13 90.0
3 0 11 12.59 1.91 3.39 270.0
4 0 11 12.55 2.29 3.47 90.0
5 0 11 22.98 7.19 4.79 270.0
6 0 11 3.98 1.71 1.92 90.0
7 0 11 2.24 4.14 3.89 90.0
8 0 11 1.85 4.22 0.29 90.0
0 1 11 21.43 7.37 3.23 270.0
1 1 11 12.17 1.51 2.50 90.0
2 1 11 7.94 1.34 2.31 120.0
3 1 11 26.07 2.14 5.09 64.8
4 1 11 13.27 1.81 3.58 283.1
5 1 11 6.55 1.59 2.14 161.6
6 1 11 7.35 2.17 2.15 122.4
7 1 11 3.45 1.16 1.24 267.8
8 1 11 3.39 4.36 2.15 136.6
0 2 11 5.32 2.47 0.17 180.0
1 2 11 9.99 1.37 2.95 307.3
2 2 11 6.01 1.02 2.41 147.4
3 2 11 13.47 1.58 3.27 283.4
4 2 11 3.98 1.47 1.46 240.7
5 2 11 22.62 4.68 4.88 78.5
6 2 11 5.87 1.55 1.96 245.7
7 2 11 4.89 1.34 1.71 4.8
8 2 11 1.38 1.48 1.24 217.2
0 3 11 8.12 2.33 1.32 90.0
1 3 11 8.06 1.88 3.59 248.5
2 3 11 13.08 2.07 3.35 186.7
3 3 11 4.61 1.54 1.30 41.8
4 3 11 24.95 3.25 3.98 29.1
5 3 11 22.03 4.60 4.71 248.6
6 3 11 14.81 2.42 3.51 209.3
7 3 11 7.40 1.62 2.44 2.9
8 3 11 11.43 3.83 3.63 274.5
0 4 11 12.13 3.88 2.08 0.0
1 4 11 6.30 1.06 2.20 132.0
2 4 11 10.01 1.76 2.43 83.7
3 4 11 7.22 2.05 2.21 190.3
4 4 11 10.93 1.77 3.03 278.8
5 4 11 8.46 1.78 2.66 213.1
6 4 11 3.16 1.57 0.55 55.7
7 4 11 3.56 1.59 1.34 172.2
0 5 11 10.25 3.00 3.19 90.0
1 5 11 12.78 2.31 3.08 37.9
2 5 11 17.09 2.09 4.80 231.3
3 5 11 16.26 2.47 4.08 105.6
4 5 11 13.49 1.87 2.95 163.1
5 5 11 4.59 1.14 0.96 292.1
6 5 11 4.75 1.29 1.54 115.4
7 5 11 3.92 1.91 2.18 163.6
0 6 11 3.29 0.77 0.42 0.0
1 6 11 10.97 1.51 3.14 307.9
2 6 11 6.23 1.02 2.58 3.9
3 6 11 5.56 1.40 1.98 131.9
4 6 11 12.21 1.92 4.11 221.7
5 6 11 2.04 0.93 0.31 227.6
6 6 11 8.21 1.85 2.40 19.0
0 7 11 20.64 2.03 4.07 270.0
1 7 11 4.46 0.74 2.35 156.8
2 7 11 6.31 1.19 2.55 348.7
3 7 11 2.69 0.74 0.96 20.4
4 7 11 8.14 1.26 2.92 139.5
5 7 11 3.39 1.19 2.12 310.6
6 7 11 11.94 3.35 2.72 359.5
0 8 11 5.96 0.98 2.39 0.0
1 8 11 12.24 1.43 3.73 359.4
2 8 11 8.98 1.31 2.73 208.5
3 8 11 5.84 1.18 2.74 195.2
4 8 11 4.67 1.43 2.46 40.9
5 8 11 7.81 3.46 2.39 195.9
0 9 11 2.50 1.28 0.86 270.0
1 9 11 3.69 1.13 2.18 74.5
2 9 11 1.32 1.66 1.28 152.8
3 9 11 3.45 1.27 2.03 328.9
4 9 11 3.27 1.69 0.73 207.1
5 9 11 5.06 2.25 1.49 227.6
0 10 11 3.45 1.72 1.47 180.0
1 10 11 1.97 0.93 0.90 187.4
2 10 11 5.25 1.97 1.75 216.3
3 10 11 9.59 3.04 3.22 16.4
4 10 11 2.65 30.45 0.77 40.3
0 11 11 0.79 1.56 1.51 270.0
1 11 11 1.83 1.03 1.51 96.7
1 0 12 8.91 1.65 3.39 0.0
2 0 12 11.68 1.51 3.05 180.0
3 0 12 15.18 1.86 3.18 180.0
4 0 12 26.68 4.01 4.51 0.0
5 0 12 19.88 6.78 5.05 180.0
6 0 12 2.07 0.92 1.35 180.0
7 0 12 1.48 4.12 0.09 0.0
0 1 12 26.75 8.83 3.99 270.0
1 1 12 17.70 1.64 4.44 92.3
2 1 12 13.23 1.20 3.88 125.9
3 1 12 19.60 1.80 4.70 305.8
4 1 12 8.63 1.36 3.01 325.1
5 1 12 6.71 1.49 1.36 176.9
6 1 12 3.04 1.13 0.90 312.1
7 1 12 4.22 1.44 2.14 53.0
0 2 12 13.39 3.61 4.23 180.0
1 2 12 4.19 1.16 1.76 320.2
2 2 12 4.96 0.82 1.79 235.7
3 2 12 6.78 1.00 2.45 186.6
4 2 12 11.55 1.94 3.98 40.8
5 2 12 3.96 1.52 1.51 66.3
6 2 12 1.12 1.02 0.47 80.7
7 2 12 3.71 1.46 2.06 62.4
0 3 12 2.62 1.97 0.09 270.0
1 3 12 5.47 1.09 2.25 255.7
2 3 12 22.65 2.67 5.70 224.9
3 3 12 8.66 1.61 2.65 16.2
4 3 12 4.54 1.33 1.05 93.0
5 3 12 5.92 1.86 1.31 89.5
6 3 12 4.25 1.35 1.09 198.0
7 3 12 3.69 2.32 0.36 54.8
0 4 12 29.80 8.04 7.74 180.0
1 4 12 1.56 0.84 0.69 353.0
2 4 12 15.77 2.38 5.25 324.8
3 4 12 1.59 1.59 0.99 312.7
4 4 12 5.09 1.98 1.39 250.9
5 4 12 11.19 1.75 2.39 183.9
6 4 12 3.24 1.50 1.26 205.1
0 5 12 4.03 3.38 0.07 90.0
1 5 12 4.52 0.92 1.80 117.9
2 5 12 2.89 1.25 1.54 323.3
3 5 12 4.48 1.58 1.92 78.9
4 5 12 4.11 1.28 0.80 32.1
5 5 12 8.56 1.96 3.39 86.6
6 5 12 5.54 4.01 2.80 347.2
0 6 12 21.90 5.34 4.16 0.0
1 6 12 2.34 0.65 1.08 39.5
2 6 12 6.86 1.22 2.82 173.9
3 6 12 3.87 1.44 2.25 238.7
4 6 12 1.68 1.17 1.43 82.1
5 6 12 1.22 1.52 1.07 43.0
6 6 12 3.23 4.40 0.90 354.8
0 7 12 2.66 0.83 1.11 90.0
1 7 12 3.21 0.78 0.80 261.6
2 7 12 3.01 0.83 1.52 264.8
3 7 12 1.51 1.36 0.87 41.3
4 7 12 1.38 1.43 1.22 150.2
5 7 12 23.94 25.48 4.18 255.6
0 8 12 2.05 1.43 0.25 0.0
1 8 12 5.84 1.32 2.55 116.5
2 8 12 3.43 1.82 2.28 289.4
3 8 12 5.16 1.25 2.07 335.5
4 8 12 2.41 1.48 0.79 229.7
0 9 12 1.79 1.12 1.52 90.0
1 9 12 4.26 1.15 2.53 292.3
2 9 12 6.17 1.95 2.66 175.5
3 9 12 12.79 3.67 3.26 96.5
4 9 12 2.13 1.51 0.87 30.9
0 10 12 0.06 1.11 1.09 0.0
1 10 12 1.75 1.15 1.26 146.2
1 0 13 1.98 1.45 0.27 270.0
2 0 13 17.17 2.80 4.70 90.0
3 0 13 3.33 1.00 1.12 90.0
4 0 13 2.61 1.08 1.69 90.0
5 0 13 2.20 0.98 0.79 270.0
6 0 13 7.17 2.51 2.20 90.0
0 1 13 1.05 4.55 1.15 270.0
1 1 13 3.61 1.16 1.08 281.3
2 1 13 2.83 1.08 1.32 81.8
3 1 13 2.46 0.71 1.25 137.3
4 1 13 4.55 0.87 1.60 119.4
5 1 13 11.06 1.58 2.60 87.2
6 1 13 5.45 1.93 2.86 278.5
0 2 13 1.28 3.47 0.86 180.0
1 2 13 15.26 1.89 4.48 331.0
2 2 13 4.57 1.05 2.05 17.2
3 2 13 4.32 0.80 1.91 208.7
4 2 13 11.37 1.86 3.45 116.4
5 2 13 1.06 2.89 1.62 64.0
6 2 13 16.44 4.75 3.63 249.8
0 3 13 4.53 2.15 1.50 270.0
1 3 13 3.94 1.84 2.75 77.6
2 3 13 2.05 1.28 1.20 28.0
3 3 13 11.01 1.87 3.55 266.9
4 3 13 2.91 1.31 0.91 6.8
5 3 13 5.71 1.69 1.94 212.7
6 3 13 1.32 1.78 0.69 250.9
0 4 13 6.77 2.00 2.19 0.0
1 4 13 5.59 2.24 2.76 106.2
2 4 13 1.81 1.64 1.18 180.6
3 4 13 2.19 1.50 0.64 263.2
4 4 13 2.20 1.36 1.16 234.2
5 4 13 1.24 1.49 1.12 129.8
0 5 13 4.96 1.58 0.36 270.0
1 5 13 4.40 1.10 1.21 142.5
2 5 13 1.24 0.65 0.97 115.2
3 5 13 4.53 2.10 1.93 217.0
4 5 13 5.53 1.95 2.57 164.2
5 5 13 2.70 6.91 1.80 41.2
0 6 13 6.21 1.77 2.06 0.0
1 6 13 1.44 0.84 0.38 336.6
2 6 13 1.80 0.96 2.33 350.6
3 6 13 1.92 1.74 1.98 183.8
4 6 13 5.63 3.26 1.40 337.3
0 7 13 4.75 1.57 1.55 270.0
1 7 13 2.20 0.75 1.24 302.1
2 7 13 1.44 0.71 0.98 68.1
3 7 13 4.94 11.88 0.28 350.9
0 8 13 1.68 1.10 1.52 180.0
1 8 13 3.10 0.97 1.01 160.9
2 8 13 1.12 0.73 0.69 271.8
3 8 13 5.46 2.09 2.01 349.6
0 9 13 0.27 0.97 0.03 90.0
1 0 14 2.76 1.49 2.50 180.0
2 0 14 7.92 2.25 3.43 180.0
3 0 14 1.97 0.98 1.67 180.0
4 0 14 3.07 1.41 0.76 180.0
5 0 14 2.05 1.32 0.53 0.0
0 1 14 3.84 4.77 1.78 90.0
1 1 14 3.94 1.10 2.37 339.2
2 1 14 2.30 1.13 1.55 321.0
3 1 14 3.01 0.93 2.23 297.8
4 1 14 5.82 1.58 2.39 148.9
5 1 14 3.83 1.20 1.32 229.2
0 2 14 0.45 3.56 0.69 0.0
1 2 14 10.13 1.87 3.81 180.8
2 2 14 3.11 1.09 1.46 263.1
3 2 14 5.72 1.31 3.19 16.0
4 2 14 3.69 1.29 1.37 43.9
5 2 14 1.69 0.92 0.36 103.3
0 3 14 3.38 3.46 2.24 270.0
1 3 14 1.32 1.50 1.75 254.1
2 3 14 0.00 1.34 0.71 31.8
3 3 14 3.07 0.89 1.64 103.3
4 3 14 2.45 1.67 1.03 255.3
0 4 14 2.75 2.37 1.51 0.0
1 4 14 2.48 2.89 1.24 298.2
2 4 14 1.61 2.09 0.57 145.7
3 4 14 0.71 2.07 1.27 232.0
4 4 14 4.48 4.52 2.79 267.9
1 5 14 5.67 6.87 1.93 16.8
2 5 14 3.87 1.11 2.27 94.9
3 5 14 6.43 3.42 1.16 129.7
0 6 14 0.90 0.77 0.35 180.0
1 6 14 2.11 0.86 1.40 330.0
2 6 14 0.46 0.67 0.30 18.8
0 7 14 1.18 0.91 0.21 270.0
1 7 14 0.76 0.65 0.38 224.8
1 0 15 2.36 4.56 0.73 270.0
2 0 15 7.43 2.68 2.06 270.0
3 0 15 1.12 1.35 1.55 90.0
1 1 15 1.64 2.27 1.05 10.4
2 1 15 12.23 4.88 2.48 96.2
3 1 15 0.80 0.85 0.71 56.4
1 2 15 3.96 2.45 1.93 205.5
2 2 15 6.14 11.18 1.02 112.9
3 2 15 1.64 0.92 1.36 14.8
1 3 15 0.09 6.46 0.66 327.8
2 3 15 7.92 8.26 2.44 211.8
 
